# Supplementary material for: Multi-Omics Integration to Reveal the Mechanism of Sericin Inhibiting LPS-Induced Inflammation
Source: Int J Mol Sci. 2022 Dec 23;24(1):259. doi: 10.3390/ijms24010259 (PMC9820220; doi:10.3390/ijms24010259)
Supplement: Supplementary file 1 [file ijms-24-00259-s001.zip]

Archive with 6 entries (6 files):
- Figure S1.tif
- Figure S2.tif
- Figure S3.tif
- Figure S4.tif
- Supplementary  Tables.xlsx
- Supplementary Figure Legends.pdf
