# Supplementary material for: Multi-Omics Integration to Reveal the Mechanism of Sericin Inhibiting LPS-Induced Inflammation
Source: Int J Mol Sci. 2022 Dec 23;24(1):259. doi: 10.3390/ijms24010259 (PMC9820220; doi:10.3390/ijms24010259)
Supplement: Supplementary file 1 [file ijms-24-00259-s001.zip › Supplementary Tables.xlsx]

## Sheet: Table S1
Table S1. Formulas of 6 Sericin samples.
No.	Soild content/%	>50%	10-25%	1-5%	0.1-1%	Storage temperature	Hydrolysis
S1	100	Sericin	/	/	/	Room temperature	Hydrolyzed
S2	10	Water	Sericin	/	Potassium Sorbate, Disodium EDTA	Room temperature	Hydrolyzed
S3	4	Water	/	Sericin	Potassium Sorbate	Room temperature	Hydrolyzed
SS1	100	Sericin	/	/	/	Room temperature	Hydrolyzed
SS2	100	Sericin	/	/	/	Room temperature	Hydrolyzed

## Sheet: Table S2
Table S2. Protein components of sericin samples.
Gene IDs	Annotations	Protein IDs	Peptides	Unique peptides	Sequence coverage [%]	Unique sequence coverage [%]	Mol. weight [kDa]	Sequence length	Q-value	Score	iBAQ	iBAQ S1	iBAQ S2	iBAQ S3	iBAQ SS1	iBAQ SS2	Gene IDs	Annotations	Protein IDs	Peptides	Unique peptides	Sequence coverage [%]	Unique sequence coverage [%]	Mol. weight [kDa]	Sequence length	Q-value	Score	iBAQ	iBAQ S4	iBAQ S5	iBAQ S6	iBAQ SS3	iBAQ SS4
ref|XP_021208623.1|		ref|XP_021208623.1|	16	79.2	49.5	31.985	279	0	323.31	2157100000	2896700	404390000	0	8200100	5941900	310.51	ref|XP_021208623.1|		ref|XP_021208623.1|	2.55503e+08	2.65013e+08	2.74523e+08	2.84032e+08	2.93542e+08	3.03052e+08	3.12561e+08	3.22071e+08	3.31581e+08	3.4109e+08	3.506e+08	3.6011e+08	3.69619e+08	3.79129e+08
Sericin1		ref|NP_001037506.1|	101	101	69.9	69.9	123.41	1217	0	323.31	10598970000	113740000	696250000	48323000	4525100000	5195400000	Sericin2		ref|NP_001037506.2|	4.06749e+09	4.40813e+09	4.74877e+09	5.0894e+09	5.43004e+09	5.77068e+09	6.11132e+09	6.45196e+09	6.7926e+09	7.13324e+09	7.47387e+09	7.81451e+09	8.15515e+09	8.49579e+09
BGIBMGA000013-PA	Protein of unknown function DUF1676,Protein of unknown function DUF1676	BGIBMGA000013-PA	32	32	86.6	86.6	25.909	239	0	323.31	33347000000	53965000	12225000000	4996300	401910000	314370000	BGIBMGA000014-PA	Protein of unknown function DUF1676,Protein of unknown function DUF1677	BGIBMGA000013-PA	6.51555e+09	6.94289e+09	7.37022e+09	7.79756e+09	8.2249e+09	8.65224e+09	9.07957e+09	9.50691e+09	9.93425e+09	1.03616e+10	1.07889e+10	1.12163e+10	1.16436e+10	1.20709e+10
sericin1	Lipocalin,Calycin-like,Lipocalin,Lipocalin-like	BGIBMGA002689-PA	9	9	100	100	7.6522	71	0	323.31	10401000000	35211000	169140000	0	2714800000	1669900000	sericin2	Lipocalin,Calycin-like,Lipocalin,Lipocalin-like	BGIBMGA002689-PA	2.45755e+09	2.64246e+09	2.82737e+09	3.01228e+09	3.1972e+09	3.38211e+09	3.56702e+09	3.75193e+09	3.93684e+09	4.12175e+09	4.30666e+09	4.49157e+09	4.67648e+09	4.86139e+09
BGIBMGA005111-PA	LOC101744409	ref|NP_001106733.1|;BGIBMGA005111-PA;pdb|3UA0|B;pdb|3UA0|A	14	14	1.8	1.8	391.59	5263	0	323.31	7277200000	20150000	401820	10345000	1062800000	1435500000	BGIBMGA005111-PA	LOC101744410	ref|NP_001106733.1|;BGIBMGA005111-PA;pdb|3UA0|B;pdb|3UA1|A	1.56387e+09	1.679e+09	1.79412e+09	1.90924e+09	2.02436e+09	2.13948e+09	2.25461e+09	2.36973e+09	2.48485e+09	2.59997e+09	2.71509e+09	2.83022e+09	2.94534e+09	3.06046e+09
BGIBMGA006419-PA	Malic oxidoreductase,Malic oxidoreductase,Malic oxidoreductase,Malic enzyme, N-terminal,Malic enzyme, NAD-binding,Malic oxidoreductase,Malic oxidoreductase,Malic oxidoreductase,Malic oxidoreductase,Malic oxidoreductase,Malic oxidoreductase,Malic oxidoreductase	BGIBMGA006251-PA	2	2	28.8	28.8	6.9021	66	0	14.747	17448000	14993000	0	2455300	0	0	BGIBMGA006419-PA	Malic oxidoreductase,Malic oxidoreductase,Malic oxidoreductase,Malic enzyme, N-terminal,Malic enzyme, NAD-binding,Malic oxidoreductase,Malic oxidoreductase,Malic oxidoreductase,Malic oxidoreductase,Malic oxidoreductase,Malic oxidoreductase,Malic oxidoreductase	BGIBMGA006251-PA	4.95534e+06	5.2837e+06	5.61207e+06	5.94043e+06	6.2688e+06	6.59716e+06	6.92553e+06	7.25389e+06	7.58226e+06	7.91062e+06	8.23899e+06	8.56735e+06	8.89572e+06	9.22408e+06
BGIBMGA009248-PA	NULL,T-complex 11,T-complex 11	BGIBMGA009092-PA	1	1	11.2	11.2	10.758	98	0	50.142	50760000	14672000	0	34526000	0	0	BGIBMGA009248-PA	NULL,T-complex 11,T-complex 12	BGIBMGA009092-PA	1.59812e+07	1.716e+07	1.83389e+07	1.95177e+07	2.06966e+07	2.18754e+07	2.30542e+07	2.42331e+07	2.54119e+07	2.65908e+07	2.77696e+07	2.89485e+07	3.01273e+07	3.13061e+07
BGIBMGA002644-PA	ref|XP_021207687.1|;ref|XP_021207686.1|;ref|XP_021207685.1|;ref|XP_021207684.1|;ref|XP_021207683.1|;ref|XP_021207682.1|;BGIBMGA002644-PA;ref|NP_001040164.1|	ref|XP_021207687.1|;ref|XP_021207686.1|;ref|XP_021207685.1|;ref|XP_021207684.1|;ref|XP_021207683.1|;ref|XP_021207682.1|;BGIBMGA002644-PA;ref|NP_001040164.1|	2	16.6	16.6	28.059	247	0	126.19	10710000	0	10710000	0	0	0	310.51	BGIBMGA002644-PA	ref|XP_021207687.1|;ref|XP_021207686.1|;ref|XP_021207685.1|;ref|XP_021207684.1|;ref|XP_021207683.1|;ref|XP_021207682.1|;BGIBMGA002644-PA;ref|NP_001040164.1|	ref|XP_021207687.1|;ref|XP_021207686.1|;ref|XP_021207685.1|;ref|XP_021207684.1|;ref|XP_021207683.1|;ref|XP_021207682.1|;BGIBMGA002644-PA;ref|NP_001040164.1|	2.58932e+06	2.73055e+06	2.87179e+06	3.01303e+06	3.15426e+06	3.2955e+06	3.43673e+06	3.57797e+06	3.7192e+06	3.86044e+06	4.00167e+06	4.14291e+06	4.28414e+06	4.42538e+06
BGIBMGA014583-PA	ref|XP_021208831.1|;BGIBMGA014583-PA;BGIBMGA014581-PA;BGIBMGA014579-PA;ref|XP_004934176.3|;BGIBMGA013449-PA	ref|XP_021208831.1|;BGIBMGA014583-PA;BGIBMGA014581-PA;BGIBMGA014579-PA;ref|XP_004934176.3|;BGIBMGA013449-PA	2	36.2	36.2	11.547	105	0	50.31	9175900	0	9175900	0	0	0	310.51	BGIBMGA014583-PA	ref|XP_021208831.1|;BGIBMGA014583-PA;BGIBMGA014581-PA;BGIBMGA014579-PA;ref|XP_004934176.3|;BGIBMGA013449-PA	ref|XP_021208831.1|;BGIBMGA014583-PA;BGIBMGA014581-PA;BGIBMGA014579-PA;ref|XP_004934176.3|;BGIBMGA013449-PA	2.21843e+06	2.33944e+06	2.46045e+06	2.58145e+06	2.70246e+06	2.82347e+06	2.94447e+06	3.06548e+06	3.18649e+06	3.30749e+06	3.4285e+06	3.54951e+06	3.67051e+06	3.79152e+06
BGIBMGA006282-PA	NULL	BGIBMGA006235-PA	7	7	33.1	33.1	26.912	248	0	273.39	1428400000	8761000	3852400	3240100	1829500	0	BGIBMGA006282-PA	NULL	BGIBMGA006235-PA	1.75906e+08	1.85588e+08	1.9527e+08	2.04951e+08	2.14633e+08	2.24315e+08	2.33997e+08	2.43679e+08	2.53361e+08	2.63043e+08	2.72725e+08	2.82406e+08	2.92088e+08	3.0177e+08
BGIBMGA009699-PA	Chaperonin TCP-1,Chaperonin TCP-1,Chaperonin TCP-1,T-complex protein 1, epsilon subunit,GroEL-like chaperone, ATPase,Chaperonin TCP-1,Chaperonin TCP-1,Chaperonin TCP-1,Chaperonin Cpn60/TCP-1,Chaperonin Cpn60/TCP-1,Chaperonin Cpn60/TCP-1,Chaperonin Cpn60/TCP-1,Chaperonin Cpn60/TCP-1,Chaperonin Cpn60/TCP-1,Chaperonin Cpn60,Chaperonin Cpn60,Chaperonin Cpn60,T-complex protein 1, epsilon subunit,Chape…	BGIBMGA009261-PA	7	7	30.9	30.9	21.838	191	0	148.29	1752800000	6332500	958780000	0	0	0	BGIBMGA009699-PA	Chaperonin TCP-1,Chaperonin TCP-1,Chaperonin TCP-1,T-complex protein 1, epsilon subunit,GroEL-like chaperone, ATPase,Chaperonin TCP-1,Chaperonin TCP-1,Chaperonin TCP-1,Chaperonin Cpn60/TCP-1,Chaperonin Cpn60/TCP-1,Chaperonin Cpn60/TCP-1,Chaperonin Cpn60/TCP-1,Chaperonin Cpn60/TCP-1,Chaperonin Cpn60/TCP-1,Chaperonin Cpn60,Chaperonin Cpn60,Chaperonin Cpn60,T-complex protein 1, epsilon subunit,Chape…	BGIBMGA009261-PA	3.91964e+08	4.18341e+08	4.44718e+08	4.71095e+08	4.97472e+08	5.23849e+08	5.50226e+08	5.76603e+08	6.0298e+08	6.29357e+08	6.55734e+08	6.82111e+08	7.08488e+08	7.34865e+08
BGIBMGA000238-PA	ref|XP_021207450.1|;BGIBMGA000238-PA;BGIBMGA000239-PA;BGIBMGA000457-PA;ref|XP_021207512.1|	ref|XP_021207450.1|;BGIBMGA000238-PA;BGIBMGA000239-PA;BGIBMGA000457-PA;ref|XP_021207512.1|	3	12.8	12.8	55.45	485	0	90.19	5682000	0	5682000	0	0	0	310.51	BGIBMGA000238-PA	ref|XP_021207450.1|;BGIBMGA000238-PA;BGIBMGA000239-PA;BGIBMGA000457-PA;ref|XP_021207512.1|	ref|XP_021207450.1|;BGIBMGA000238-PA;BGIBMGA000239-PA;BGIBMGA000457-PA;ref|XP_021207512.1|	1.37375e+06	1.44868e+06	1.52361e+06	1.59854e+06	1.67347e+06	1.7484e+06	1.82333e+06	1.89826e+06	1.97319e+06	2.04812e+06	2.12305e+06	2.19798e+06	2.27291e+06	2.34783e+06
BGIBMGA010889-PA	EGF-like region,EGF-like region,EGF-like region,EGF-like region,EGF-like region,EGF-like region,EGF-like region,EGF-like region,Protease inhibitor I8, cysteine-rich trypsin inhibitor-like,Protease inhibitor I8, cysteine-rich trypsin inhibitor-like,Protease inhibitor I8, cysteine-rich trypsin inhibitor-like,Protease inhibitor I8, cysteine-rich trypsin inhibitor-like,Protease inhibitor I8, cysteine…	BGIBMGA009953-PA;ref|XP_021204542.1|;ref|NP_001166850.1|;ref|NP_001166849.1|;ref|XP_021204541.1|;ref|XP_021204540.1|;ref|NP_001037305.1|	12	12	35.7	35.7	37.745	342	0	323.31	76503000	5559900	321320	70346000	275190	0	BGIBMGA010889-PA	EGF-like region,EGF-like region,EGF-like region,EGF-like region,EGF-like region,EGF-like region,EGF-like region,EGF-like region,Protease inhibitor I8, cysteine-rich trypsin inhibitor-like,Protease inhibitor I8, cysteine-rich trypsin inhibitor-like,Protease inhibitor I8, cysteine-rich trypsin inhibitor-like,Protease inhibitor I8, cysteine-rich trypsin inhibitor-like,Protease inhibitor I9, cysteine…	BGIBMGA009953-PA;ref|XP_021204542.1|;ref|NP_001166850.1|;ref|NP_001166849.1|;ref|XP_021204541.1|;ref|XP_021204540.1|;ref|NP_001037305.2|	2.56933e+07	2.76618e+07	2.96304e+07	3.15989e+07	3.35675e+07	3.55361e+07	3.75046e+07	3.94732e+07	4.14418e+07	4.34103e+07	4.53789e+07	4.73475e+07	4.9316e+07	5.12846e+07
LOC101744867		ref|XP_021204235.1|;ref|XP_004934100.3|	50	30	39.1	19.5	236.99	2191	0	323.31	99917000	5488600	19069000	11589000	9723000	646290	LOC101744868		ref|XP_021204235.1|;ref|XP_004934100.4|	2.16738e+07	2.3169e+07	2.46643e+07	2.61595e+07	2.76547e+07	2.91499e+07	3.06451e+07	3.21403e+07	3.36356e+07	3.51308e+07	3.6626e+07	3.81212e+07	3.96164e+07	4.11117e+07
BGIBMGA004726-PA	LOC101736107	ref|XP_021204231.1|;BGIBMGA004726-PA	18	11	62.8	45.9	41.272	366	0	323.31	478090000	5202200	378720000	35736000	1497900	4511100	BGIBMGA004727-PA	LOC101736108	ref|XP_021204231.1|;BGIBMGA004727-PA	1.38863e+08	1.48771e+08	1.58679e+08	1.68586e+08	1.78494e+08	1.88402e+08	1.9831e+08	2.08218e+08	2.18126e+08	2.28033e+08	2.37941e+08	2.47849e+08	2.57757e+08	2.67665e+08
sericin2	serpin-2	ref|NP_001166287.1|;ref|NP_001166288.1|	49	49	33.9	33.9	198.65	1758	0	323.31	237640000	4486300	2444700	119940000	28562000	45523000	sericin3	serpin-3	ref|NP_001166287.1|;ref|NP_001166288.2|	7.64586e+07	8.2476e+07	8.84934e+07	9.45107e+07	1.00528e+08	1.06545e+08	1.12563e+08	1.1858e+08	1.24598e+08	1.30615e+08	1.36632e+08	1.4265e+08	1.48667e+08	1.54684e+08
BGIBMGA014522-PA	ref|XP_021208663.1|;BGIBMGA014522-PA	ref|XP_021208663.1|;BGIBMGA014522-PA	4	17.9	17.9	33.318	301	0	29.829	4935900	0	4173600	0	0	0	310.51	BGIBMGA014522-PA	ref|XP_021208663.1|;BGIBMGA014522-PA	ref|XP_021208663.1|;BGIBMGA014522-PA	1.0761e+06	1.13282e+06	1.18953e+06	1.24625e+06	1.30296e+06	1.35968e+06	1.41639e+06	1.47311e+06	1.52983e+06	1.58654e+06	1.64326e+06	1.69997e+06	1.75669e+06	1.81341e+06
BGIBMGA012298-PA	ref|XP_021208182.1|;BGIBMGA012298-PA	ref|XP_021208182.1|;BGIBMGA012298-PA	3	16.2	16.2	37.398	340	0	48.405	4100100	0	4100100	0	0	0	310.51	BGIBMGA012298-PA	ref|XP_021208182.1|;BGIBMGA012298-PA	ref|XP_021208182.1|;BGIBMGA012298-PA	991316	1.04539e+06	1.09946e+06	1.15353e+06	1.2076e+06	1.26167e+06	1.31574e+06	1.36981e+06	1.42388e+06	1.47795e+06	1.53202e+06	1.5861e+06	1.64017e+06	1.69424e+06
BGIBMGA005322-PA	ref|XP_021207582.1|;BGIBMGA005322-PA	ref|XP_021207582.1|;BGIBMGA005322-PA	7	14.1	14.1	63.469	562	0	57.516	12217000	0	3606600	0	226070	522940	310.51	BGIBMGA005322-PA	ref|XP_021207582.1|;BGIBMGA005322-PA	ref|XP_021207582.1|;BGIBMGA005322-PA	1.81082e+06	1.89442e+06	1.97802e+06	2.06162e+06	2.14521e+06	2.22881e+06	2.31241e+06	2.39601e+06	2.47961e+06	2.56321e+06	2.64681e+06	2.7304e+06	2.814e+06	2.8976e+06
BGIBMGA013070-PA	NULL	BGIBMGA012734-PA	1	1	5.9	5.9	23.203	203	0.003268	6.8219	3425100		0	0	0	0	BGIBMGA013070-PA	NULL	BGIBMGA012734-PA	940965	1.00119e+06	1.0614e+06	1.12162e+06	1.18184e+06	1.24206e+06	1.30228e+06	1.3625e+06	1.42272e+06	1.48294e+06	1.54316e+06	1.60338e+06	1.6636e+06	1.72382e+06
BGIBMGA005500-PA	NULL,Glycoside hydrolase family 2, immunoglobulin-like beta-sandwich,Galactose-binding like,Glycoside hydrolase family 2, carbohydrate-binding,Glycoside hydrolase family 2, immunoglobulin-like beta-sandwich,Glycoside hydrolase family 2, TIM barrel,Glycoside hydrolase, family 2,Glycoside hydrolase, family 2,Peptidase M, neutral zinc metallopeptidases, zinc-binding site,ATPase, F0 complex, subunit …	BGIBMGA005069-PA	29	29	61.4	61.4	50.924	474	0	323.31	7460000000	3222200	103100000	155840	101510000	37575000	BGIBMGA005500-PA	NULL,Glycoside hydrolase family 2, immunoglobulin-like beta-sandwich,Galactose-binding like,Glycoside hydrolase family 2, carbohydrate-binding,Glycoside hydrolase family 2, immunoglobulin-like beta-sandwich,Glycoside hydrolase family 2, TIM barrel,Glycoside hydrolase, family 2,Glycoside hydrolase, family 2,Peptidase M, neutral zinc metallopeptidases, zinc-binding site,ATPase, F0 complex, subunit …	BGIBMGA005069-PA	9.57941e+08	1.01228e+09	1.06662e+09	1.12096e+09	1.1753e+09	1.22964e+09	1.28398e+09	1.33831e+09	1.39265e+09	1.44699e+09	1.50133e+09	1.55567e+09	1.61001e+09	1.66435e+09
ref|XP_021208471.1|		ref|XP_021208471.1|;ref|XP_021208470.1|;ref|XP_021208469.1|;ref|XP_021208468.1|;ref|XP_021208466.1|;ref|XP_021208465.1|	1	8.9	8.9	14.675	135	0	25.695	453870000	0	2417600	0	0	0	310.51	ref|XP_021208471.2|		ref|XP_021208471.1|;ref|XP_021208470.1|;ref|XP_021208469.1|;ref|XP_021208468.1|;ref|XP_021208466.1|;ref|XP_021208465.2|	4.02727e+07	4.12968e+07	4.23209e+07	4.3345e+07	4.4369e+07	4.53931e+07	4.64172e+07	4.74413e+07	4.84654e+07	4.94895e+07	5.05136e+07	5.15377e+07	5.25618e+07	5.35859e+07
BGIBMGA011484-PA	NULL,NMDA receptor,NMDA receptor,Glycoside hydrolase, family 5,Ionotropic glutamate receptor,Bacterial extracellular solute-binding protein, family 3,Glycoside hydrolase, family 5,Ionotropic glutamate receptor	BGIBMGA010933-PA	1	1	1.2	1.2	77.183	683	0.0033898	7.1159	257440000	2388900	9482200	642560	42660000	48223000	BGIBMGA011484-PA	NULL,NMDA receptor,NMDA receptor,Glycoside hydrolase, family 5,Ionotropic glutamate receptor,Bacterial extracellular solute-binding protein, family 3,Glycoside hydrolase, family 6,Ionotropic glutamate receptor	BGIBMGA010934-PA	5.79595e+07	6.22509e+07	6.65422e+07	7.08336e+07	7.5125e+07	7.94164e+07	8.37078e+07	8.79992e+07	9.22905e+07	9.65819e+07	1.00873e+08	1.05165e+08	1.09456e+08	1.13747e+08
BGIBMGA011399-PA	NULL	BGIBMGA010889-PA;BGIBMGA010892-PA	8	8	25.5	25.5	40.209	364	0	72.643	45326000	2382300	0	2781200	0	0	BGIBMGA011399-PA	NULL	BGIBMGA010889-PA;BGIBMGA010893-PA	6.45674e+06	6.83678e+06	7.21682e+06	7.59686e+06	7.9769e+06	8.35694e+06	8.73698e+06	9.11702e+06	9.49706e+06	9.8771e+06	1.02571e+07	1.06372e+07	1.10172e+07	1.13973e+07
BGIBMGA005493-PA	ref|XP_021207529.1|;ref|NP_001091831.1|;BGIBMGA005493-PA	ref|XP_021207529.1|;ref|NP_001091831.1|;BGIBMGA005493-PA	2	9	9	47.053	433	0	12.631	2356600	0	2356600	0	0	0	310.51	BGIBMGA005493-PA	ref|XP_021207529.1|;ref|NP_001091831.1|;BGIBMGA005493-PA	ref|XP_021207529.1|;ref|NP_001091831.1|;BGIBMGA005493-PA	569808	600887	631966	663045	694124	725203	756282	787361	818440	849519	880598	911677	942756	973834
BGIBMGA013684-PA	Lepidopteran low molecular weight lipoprotein	BGIBMGA013261-PA;BGIBMGA013260-PA	10	10	69.9	69.9	20.256	183	0	323.31	571110000	2266800	109180000	0	25874000	52903000	BGIBMGA013684-PA	Lepidopteran low molecular weight lipoprotein	BGIBMGA013261-PA;BGIBMGA013261-PA	1.11435e+08	1.19042e+08	1.26649e+08	1.34257e+08	1.41864e+08	1.49471e+08	1.57078e+08	1.64685e+08	1.72293e+08	1.799e+08	1.87507e+08	1.95114e+08	2.02721e+08	2.10329e+08
BGIBMGA003292-PA	LOC105841864	ref|NP_001139708.1|;BGIBMGA003292-PA	12	12	30.6	30.6	44.367	392	0	248.33	34390000	1757700	19628000	1245100	0	0	BGIBMGA003292-PA	LOC105841865	ref|NP_001139708.1|;BGIBMGA003293-PA	8.36789e+06	8.94055e+06	9.5132e+06	1.00859e+07	1.06585e+07	1.12312e+07	1.18038e+07	1.23765e+07	1.29491e+07	1.35218e+07	1.40944e+07	1.46671e+07	1.52398e+07	1.58124e+07
BGIBMGA009800-PA	Aldo/keto reductase,Aldo/keto reductase,Aldo/keto reductase,Aldo/keto reductase,Aldo/keto reductase,Aldo/keto reductase,Aldo/keto reductase	BGIBMGA009393-PA;ref|NP_001037488.1|	16	16	67.6	67.6	27.669	262	0	323.31	19553000000	1661900	37833000	1636400	1873600000	3259900000	BGIBMGA009800-PA	Aldo/keto reductase,Aldo/keto reductase,Aldo/keto reductase,Aldo/keto reductase,Aldo/keto reductase,Aldo/keto reductase,Aldo/keto reductase	BGIBMGA009393-PA;ref|NP_001037488.2|	3.77618e+09	4.04417e+09	4.31216e+09	4.58015e+09	4.84814e+09	5.11613e+09	5.38412e+09	5.65211e+09	5.92009e+09	6.18808e+09	6.45607e+09	6.72406e+09	6.99205e+09	7.26004e+09
BGIBMGA005828-PA	Short-chain dehydrogenase/reductase SDR,Glucose/ribitol dehydrogenase	BGIBMGA005755-PA	10	10	42.7	42.7	26.587	241	0	183.45	1417900000	1502700	98739000	0	8258500	31822000	BGIBMGA005828-PA	Short-chain dehydrogenase/reductase SDR,Glucose/ribitol dehydrogenase	BGIBMGA005755-PA	2.01251e+08	2.13244e+08	2.25237e+08	2.3723e+08	2.49224e+08	2.61217e+08	2.7321e+08	2.85203e+08	2.97197e+08	3.0919e+08	3.21183e+08	3.33176e+08	3.45169e+08	3.57163e+08
BGIBMGA001359-PA	NULL	BGIBMGA001358-PA	1	1	10.5	10.5	18.534	210	0	246.83	410680000	1484500	44571000	3632300	0	0	BGIBMGA001359-PA	NULL	BGIBMGA001358-PA	5.89958e+07	6.24775e+07	6.59591e+07	6.94407e+07	7.29224e+07	7.6404e+07	7.98857e+07	8.33673e+07	8.6849e+07	9.03306e+07	9.38123e+07	9.72939e+07	1.00776e+08	1.04257e+08
BGIBMGA014178-PA	Glycoside hydrolase, family 1,Glycoside hydrolase, family 1,Glycoside hydrolase, family 1,Glycoside hydrolase, family 1,Glycoside hydrolase, family 1,Glycoside hydrolase, family 1,Glycoside hydrolase, family 1,Glycoside hydrolase, family 1,Glycoside hydrolase, family 1	BGIBMGA013812-PA;ref|NP_001108339.1|	26	26	38.1	38.1	63.296	561	0	323.31	869500000	1320400	211730000	104010	1954600	4586500	BGIBMGA014178-PA	Glycoside hydrolase, family 1,Glycoside hydrolase, family 1,Glycoside hydrolase, family 1,Glycoside hydrolase, family 1,Glycoside hydrolase, family 1,Glycoside hydrolase, family 1,Glycoside hydrolase, family 1,Glycoside hydrolase, family 1,Glycoside hydrolase, family 2	BGIBMGA013812-PA;ref|NP_001108339.2|	1.46689e+08	1.55874e+08	1.65059e+08	1.74244e+08	1.8343e+08	1.92615e+08	2.018e+08	2.10985e+08	2.20171e+08	2.29356e+08	2.38541e+08	2.47726e+08	2.56911e+08	2.66097e+08
BGIBMGA004395-PA	Lepidopteran low molecular weight lipoprotein	BGIBMGA004394-PA	6	6	39.1	39.1	29.734	256	0	323.31	72049000	1086700	70001000	0	0	0	BGIBMGA004395-PA	Lepidopteran low molecular weight lipoprotein	BGIBMGA004395-PA	2.19535e+07	2.35175e+07	2.50814e+07	2.66453e+07	2.82092e+07	2.97732e+07	3.13371e+07	3.2901e+07	3.44649e+07	3.60289e+07	3.75928e+07	3.91567e+07	4.07206e+07	4.22846e+07
BGIBMGA004396-PA	Lepidopteran low molecular weight lipoprotein	BGIBMGA004395-PA;ref|NP_001095199.1|;BGIBMGA004403-PA	11	7	46.8	31.9	30.242	263	0	323.31	124310000	983510	116580000	0	0	0	BGIBMGA004396-PA	Lepidopteran low molecular weight lipoprotein	BGIBMGA004395-PA;ref|NP_001095199.1|;BGIBMGA004404-PA	3.69565e+07	3.95805e+07	4.22044e+07	4.48284e+07	4.74524e+07	5.00763e+07	5.27003e+07	5.53243e+07	5.79483e+07	6.05722e+07	6.31962e+07	6.58202e+07	6.84441e+07	7.10681e+07
ref|XP_021208622.1|		ref|XP_021208622.1|	4	32.8	12.3	38.372	357	0	323.31	253180000	0	662010	0	31625000	2721400	310.51	ref|XP_021208622.1|		ref|XP_021208622.1|	2.99979e+07	3.1253e+07	3.2508e+07	3.37631e+07	3.50181e+07	3.62732e+07	3.75283e+07	3.87833e+07	4.00384e+07	4.12934e+07	4.25485e+07	4.38035e+07	4.50586e+07	4.63137e+07
BGIBMGA001638-PA	NULL,Peptidase M24, catalytic core,Peptidase M24, catalytic core	BGIBMGA001622-PA	5	5	16.8	16.8	29.911	279	0	120.08	125320000	613680	36660000	0	0	0	BGIBMGA001638-PA	NULL,Peptidase M24, catalytic core,Peptidase M25, catalytic core	BGIBMGA001622-PA	2.20916e+07	2.34886e+07	2.48856e+07	2.62826e+07	2.76797e+07	2.90767e+07	3.04737e+07	3.18708e+07	3.32678e+07	3.46648e+07	3.60618e+07	3.74589e+07	3.88559e+07	4.02529e+07
BGIBMGA006180-PA	Adrenodoxin reductase,Adrenodoxin reductase,Peptidase S9B, dipeptidylpeptidase IV N-terminal,Peptidase S9, prolyl oligopeptidase active site region,Amine oxidase	BGIBMGA005828-PA	16	16	56.4	56.4	35.344	319	0	323.31	1446600000	513690	197680000	1693200	3545900	1828300	BGIBMGA006180-PA	Adrenodoxin reductase,Adrenodoxin reductase,Peptidase S9B, dipeptidylpeptidase IV N-terminal,Peptidase S10, prolyl oligopeptidase active site region,Amine oxidase	BGIBMGA005828-PA	2.13663e+08	2.26419e+08	2.39175e+08	2.51932e+08	2.64688e+08	2.77444e+08	2.90201e+08	3.02957e+08	3.15714e+08	3.2847e+08	3.41226e+08	3.53983e+08	3.66739e+08	3.79495e+08
BGIBMGA002014-PA	Serine/threonine protein kinase, active site,Protein kinase,Serine/threonine protein kinase,Protein kinase,Protein kinase-like,Serine/threonine protein kinase, active site,Protein kinase	BGIBMGA001983-PA	20	5	50.9	13	41.918	377	0	323.31	18656000	470380	1678700	16507000	0	0	BGIBMGA002014-PA	Serine/threonine protein kinase, active site,Protein kinase,Serine/threonine protein kinase,Protein kinase,Protein kinase-like,Serine/threonine protein kinase, active site,Protein kinase	BGIBMGA001983-PA	6.26903e+06	6.74954e+06	7.23005e+06	7.71056e+06	8.19107e+06	8.67158e+06	9.15209e+06	9.6326e+06	1.01131e+07	1.05936e+07	1.10741e+07	1.15546e+07	1.20351e+07	1.25157e+07
serpin-16		ref|NP_001037530.1|	17	2	43.5	5.8	44.572	400	0	22.586	3749700	462220	0	3287500	0	0	serpin-17		ref|NP_001037530.2|	1.2469e+06	1.34173e+06	1.43655e+06	1.53138e+06	1.6262e+06	1.72103e+06	1.81586e+06	1.91068e+06	2.00551e+06	2.10033e+06	2.19516e+06	2.28998e+06	2.38481e+06	2.47963e+06
BGIBMGA012239-PA	ref|XP_021208295.1|;BGIBMGA012239-PA	ref|XP_021208295.1|;BGIBMGA012239-PA	2	1.3	1.3	213.14	1943	0	20.046	363770	0	204250	0	0	0	310.51	BGIBMGA012239-PA	ref|XP_021208295.1|;BGIBMGA012239-PA	ref|XP_021208295.1|;BGIBMGA012239-PA	63461.4	66489.5	69517.6	72545.7	75573.8	78601.8	81629.9	84658	87686.1	90714.2	93742.3	96770.3	99798.4	102827
BGIBMGA014227-PA	NULL,Prefoldin,Prefoldin,Prefoldin,tRNA-binding arm,tRNA-binding arm,Prefoldin,tRNA-binding arm,Myosin tail	BGIBMGA014145-PA;BGIBMGA014148-PA;BGIBMGA014146-PA;BGIBMGA014147-PA	17	17	44.1	44.1	58.704	508	0	323.31	149440000	94892	49334000	0	0	117980	BGIBMGA014227-PA	NULL,Prefoldin,Prefoldin,Prefoldin,tRNA-binding arm,tRNA-binding arm,Prefoldin,tRNA-binding arm,Myosin tail	BGIBMGA014145-PA;BGIBMGA014148-PA;BGIBMGA014146-PA;BGIBMGA014148-PA	2.73288e+07	2.90775e+07	3.08262e+07	3.25749e+07	3.43236e+07	3.60723e+07	3.7821e+07	3.95697e+07	4.13184e+07	4.30672e+07	4.48159e+07	4.65646e+07	4.83133e+07	5.0062e+07
BGIBMGA012510-PA	Sulfatase	BGIBMGA011896-PA	36	36	28.6	28.6	177.61	1621	0	323.31	155470000	88414	12497000	234480	10386000	33595000	BGIBMGA012510-PA	Sulfatase	BGIBMGA011896-PA	3.34165e+07	3.58504e+07	3.82842e+07	4.07181e+07	4.3152e+07	4.55859e+07	4.80198e+07	5.04536e+07	5.28875e+07	5.53214e+07	5.77553e+07	6.01892e+07	6.2623e+07	6.50569e+07
BGIBMGA013971-PA	NULL,Protein of unknown function DUF227,Protein of unknown function DUF227,Protein kinase-like	BGIBMGA013342-PA	82	82	39.8	39.8	290.28	2599	0	323.31	117530000	13276	38836000	0	129660	501400	BGIBMGA013971-PA	NULL,Protein of unknown function DUF227,Protein of unknown function DUF228,Protein kinase-like	BGIBMGA013342-PA	2.16401e+07	2.30301e+07	2.44201e+07	2.58101e+07	2.72001e+07	2.859e+07	2.998e+07	3.137e+07	3.276e+07	3.415e+07	3.55399e+07	3.69299e+07	3.83199e+07	3.97099e+07
BGIBMGA013812-PA	NULL,Carboxylesterase, type B,Carboxylesterase, type B,Carboxylesterase, type B,Carboxylesterase, type B	BGIBMGA013304-PA	3	3	36.1	36.1	8.6498	83	0	98.446	4369200000	0	4369200000	0	0	0	BGIBMGA013812-PA	NULL,Carboxylesterase, type B,Carboxylesterase, type B,Carboxylesterase, type B,Carboxylesterase, type B	BGIBMGA013304-PA	1.34437e+09	1.4404e+09	1.53642e+09	1.63245e+09	1.72847e+09	1.8245e+09	1.92053e+09	2.01655e+09	2.11258e+09	2.20861e+09	2.30463e+09	2.40066e+09	2.49669e+09	2.59271e+09
BGIBMGA003361-PA	HEAT,HEAT,HEAT	BGIBMGA003330-PA	11	11	38	38	36.001	321	0	323.31	1416600000	0	8351700	0	0	2317700	BGIBMGA003361-PA	HEAT,HEAT,HEAT	BGIBMGA003330-PA	1.7346e+08	1.82995e+08	1.9253e+08	2.02065e+08	2.11599e+08	2.21134e+08	2.30669e+08	2.40204e+08	2.49739e+08	2.59274e+08	2.68809e+08	2.78344e+08	2.87879e+08	2.97414e+08
BGIBMGA011646-PA	LOC101744298	ref|XP_021207134.1|;BGIBMGA011646-PA	33	33	58.1	58.1	69.555	611	0	323.31	959170000	0	417140000	0	119930	908590	BGIBMGA011646-PA	LOC101744299	ref|XP_021207134.1|;BGIBMGA011647-PA	1.94161e+08	2.06931e+08	2.19702e+08	2.32473e+08	2.45243e+08	2.58014e+08	2.70784e+08	2.83555e+08	2.96326e+08	3.09096e+08	3.21867e+08	3.34637e+08	3.47408e+08	3.60178e+08
sericin1		ref|XP_012552503.2|	8	5	86.5	58.1	21.487	222	0	323.31	809510000	0	3821000	0	489870000	240370000	sericin2		ref|XP_012552503.3|	2.91057e+08	3.15164e+08	3.39271e+08	3.63378e+08	3.87485e+08	4.11592e+08	4.35699e+08	4.59806e+08	4.83913e+08	5.0802e+08	5.32126e+08	5.56233e+08	5.8034e+08	6.04447e+08
BGIBMGA001358-PA	Eggshell protein,Eggshell protein,Eggshell protein,Eggshell protein,Eggshell protein	BGIBMGA001347-PA;ref|NP_001139413.1|	9	9	27.7	27.7	25.149	220	0	323.31	770640000	0	3887000	0	50871000	216440000	BGIBMGA001359-PA	Eggshell protein,Eggshell protein,Eggshell protein,Eggshell protein,Eggshell protein	BGIBMGA001347-PA;ref|NP_001139413.2|	1.68578e+08	1.81133e+08	1.93688e+08	2.06242e+08	2.18797e+08	2.31352e+08	2.43907e+08	2.56461e+08	2.69016e+08	2.81571e+08	2.94126e+08	3.06681e+08	3.19235e+08	3.3179e+08
sericin-1		ref|XP_004934087.2|	5	2	42.6	34.9	15.938	169	0	323.31	434250000	0	0	0	218340000	128690000	sericin-2		ref|XP_004934087.3|	1.44445e+08	1.56264e+08	1.68082e+08	1.79901e+08	1.9172e+08	2.03538e+08	2.15357e+08	2.27175e+08	2.38994e+08	2.50813e+08	2.62631e+08	2.7445e+08	2.86268e+08	2.98087e+08
BGIBMGA006251-PA	Protease inhibitor I8, cysteine-rich trypsin inhibitor-like,EGF-like region,Protease inhibitor I8, cysteine-rich trypsin inhibitor-like,EGF-like region	BGIBMGA005832-PA;BGIBMGA005829-PA	12	8	50.2	38.4	31.745	289	0	323.31	422190000	0	286360000	243520	342430	2215700	BGIBMGA006251-PA	Protease inhibitor I8, cysteine-rich trypsin inhibitor-like,EGF-like region,Protease inhibitor I9, cysteine-rich trypsin inhibitor-like,EGF-like region	BGIBMGA005832-PA;BGIBMGA005830-PA	1.05303e+08	1.12569e+08	1.19834e+08	1.271e+08	1.34365e+08	1.41631e+08	1.48897e+08	1.56162e+08	1.63428e+08	1.70693e+08	1.77959e+08	1.85225e+08	1.9249e+08	1.99756e+08
BGIBMGA002689-PA	NULL	BGIBMGA002629-PA	7	7	31	31	15.844	142	0	96.454	291600000	0	2232100	0	0	623170	BGIBMGA002689-PA	NULL	BGIBMGA002629-PA	3.58434e+07	3.78182e+07	3.9793e+07	4.17677e+07	4.37425e+07	4.57173e+07	4.76921e+07	4.96669e+07	5.16416e+07	5.36164e+07	5.55912e+07	5.7566e+07	5.95408e+07	6.15155e+07
BGIBMGA001360-PA	NULL	BGIBMGA001359-PA	1	1	31.4	31.4	6.6903	70	0	43.068	282400000	0	0	0	0	0	BGIBMGA001360-PA	NULL	BGIBMGA001359-PA	3.41363e+07	3.59982e+07	3.78602e+07	3.97222e+07	4.15842e+07	4.34461e+07	4.53081e+07	4.71701e+07	4.90321e+07	5.08941e+07	5.2756e+07	5.4618e+07	5.648e+07	5.8342e+07
BGIBMGA007254-PA	ae19	ref|NP_001037422.1|;BGIBMGA007254-PA	16	16	47.8	47.8	50.358	446	0	323.31	200510000	0	16447000	0	0	0	BGIBMGA007254-PA	ae20	ref|NP_001037422.1|;BGIBMGA007255-PA	2.731e+07	2.88851e+07	3.04602e+07	3.20352e+07	3.36103e+07	3.51854e+07	3.67604e+07	3.83355e+07	3.99106e+07	4.14856e+07	4.30607e+07	4.46358e+07	4.62108e+07	4.77859e+07
LOC101743470		ref|XP_021204233.1|	7	2	42.9	15.2	21.987	191	0	75.209	199720000	0	199720000	0	0	0	LOC101743471		ref|XP_021204233.2|	6.14523e+07	6.58418e+07	7.02312e+07	7.46207e+07	7.90101e+07	8.33996e+07	8.7789e+07	9.21784e+07	9.65679e+07	1.00957e+08	1.05347e+08	1.09736e+08	1.14126e+08	1.18515e+08
BGIBMGA013133-PA	nucleic acid binding, OB-fold, tRNA/helicase-type,tRNA synthetase, class II (D, K and N),Aspartyl-tRNA synthetase, class IIb,Aspartyl-tRNA synthetase, class IIb,Aspartyl-tRNA synthetase, class IIb,Aspartyl-tRNA synthetase, class IIb,Nucleic acid-binding, OB-fold,Aminoacyl-transfer RNA synthetase, class II,Asparaginyl-tRNA synthetase, class IIb	BGIBMGA012994-PA;ref|XP_021205454.1|;ref|XP_021205453.1|	16	16	23.1	23.1	109.29	968	0	323.31	159930000	0	12363000	0	0	712780	BGIBMGA013133-PA	nucleic acid binding, OB-fold, tRNA/helicase-type,tRNA synthetase, class II (D, K and N),Aspartyl-tRNA synthetase, class IIb,Aspartyl-tRNA synthetase, class IIb,Aspartyl-tRNA synthetase, class IIb,Aspartyl-tRNA synthetase, class IIb,Nucleic acid-binding, OB-fold,Aminoacyl-transfer RNA synthetase, class II,Asparaginyl-tRNA synthetase, class IIb	BGIBMGA012994-PA;ref|XP_021205454.1|;ref|XP_021205453.2|	2.18455e+07	2.31105e+07	2.43755e+07	2.56406e+07	2.69056e+07	2.81707e+07	2.94357e+07	3.07007e+07	3.19658e+07	3.32308e+07	3.44959e+07	3.57609e+07	3.70259e+07	3.8291e+07
BGIBMGA013021-PA	Aldolase-type TIM barrel,Fructose-bisphosphate aldolase, class-I,Fructose-bisphosphate aldolase, class-I,Fructose-bisphosphate aldolase, class-I,Fructose-bisphosphate aldolase, class-I	BGIBMGA012648-PA	17	17	55.1	55.1	46.569	399	0	323.31	146120000	0	73332000	0	0	0	BGIBMGA013021-PA	Aldolase-type TIM barrel,Fructose-bisphosphate aldolase, class-I,Fructose-bisphosphate aldolase, class-I,Fructose-bisphosphate aldolase, class-I,Fructose-bisphosphate aldolase, class-I	BGIBMGA012649-PA	3.13623e+07	3.34539e+07	3.55455e+07	3.76371e+07	3.97287e+07	4.18203e+07	4.39119e+07	4.60035e+07	4.80951e+07	5.01867e+07	5.22783e+07	5.437e+07	5.64616e+07	5.85532e+07
BGIBMGA004998-PA	NULL,Galactose-binding like,Glycoside hydrolase family 2, immunoglobulin-like beta-sandwich	BGIBMGA004675-PA;ref|XP_021204311.1|;ref|XP_021204310.1|	31	3	31.3	2.5	140.76	1256	0	323.31	132590000	0	472280	0	673960	5060200	BGIBMGA004998-PA	NULL,Galactose-binding like,Glycoside hydrolase family 3, immunoglobulin-like beta-sandwich	BGIBMGA004675-PA;ref|XP_021204311.1|;ref|XP_021204310.2|	1.77318e+07	1.87741e+07	1.98164e+07	2.08588e+07	2.19011e+07	2.29435e+07	2.39858e+07	2.50282e+07	2.60705e+07	2.71129e+07	2.81552e+07	2.91976e+07	3.02399e+07	3.12822e+07
BGIBMGA013963-PA	ATPase, V1 complex, subunit C	BGIBMGA013341-PA	17	17	43.1	43.1	63.051	578	0	323.31	114970000	0	6930300	0	123230	1012400	BGIBMGA013963-PA	ATPase, V2 complex, subunit C	BGIBMGA013342-PA	1.55126e+07	1.64091e+07	1.73057e+07	1.82023e+07	1.90988e+07	1.99954e+07	2.0892e+07	2.17885e+07	2.26851e+07	2.35816e+07	2.44782e+07	2.53748e+07	2.62713e+07	2.71679e+07
BGIBMGA005812-PA	ATP:guanido phosphotransferase,ATP:guanido phosphotransferase,ATP:guanido phosphotransferase,ATP:guanido phosphotransferase,ATP:guanido phosphotransferase,ATP:guanido phosphotransferase	BGIBMGA005710-PA;BGIBMGA013951-PA	23	22	45.6	43.9	65.475	585	0	323.31	104300000	0	10525000	0	0	0	BGIBMGA005812-PA	ATP:guanido phosphotransferase,ATP:guanido phosphotransferase,ATP:guanido phosphotransferase,ATP:guanido phosphotransferase,ATP:guanido phosphotransferase,ATP:guanido phosphotransferase	BGIBMGA005710-PA;BGIBMGA013952-PA	1.45739e+07	1.54235e+07	1.62731e+07	1.71228e+07	1.79724e+07	1.8822e+07	1.96716e+07	2.05212e+07	2.13708e+07	2.22204e+07	2.307e+07	2.39196e+07	2.47692e+07	2.56188e+07
BGIBMGA002629-PA	Insect pheromone/odorant binding protein PhBP,Pheromone/general odorant binding protein, PBP/GOBP,Pheromone/general odorant binding protein, PBP/GOBP	BGIBMGA002626-PA	4	4	35.8	35.8	15.063	137	0	116.37	90866000	0	0	0	0	13947000	BGIBMGA002629-PA	Insect pheromone/odorant binding protein PhBP,Pheromone/general odorant binding protein, PBP/GOBP,Pheromone/general odorant binding protein, PBP/GOBP	BGIBMGA002626-PA	1.49687e+07	1.59663e+07	1.69639e+07	1.79615e+07	1.89591e+07	1.99567e+07	2.09543e+07	2.19519e+07	2.29495e+07	2.39471e+07	2.49447e+07	2.59423e+07	2.69399e+07	2.79375e+07
BGIBMGA013328-PA	Staphylococcus nuclease subtype,Staphylococcus nuclease (SNase-related), C-terminal,Staphylococcus nuclease (SNase-like),Staphylococcus nuclease (SNase-like),Staphylococcus nuclease (SNase-like),Staphylococcus nuclease (SNase-like),Maternal tudor protein,Staphylococcus nuclease (SNase-like),Staphylococcus nuclease (SNase-like),Staphylococcus nuclease (SNase-like),Staphylococcus nuclease (SNase-li…	BGIBMGA013129-PA	10	10	17.8	17.8	93.645	820	0	323.31	87960000	0	20974000	0	464940	1399800	BGIBMGA013328-PA	Staphylococcus nuclease subtype,Staphylococcus nuclease (SNase-related), C-terminal,Staphylococcus nuclease (SNase-like),Staphylococcus nuclease (SNase-like),Staphylococcus nuclease (SNase-like),Staphylococcus nuclease (SNase-like),Maternal tudor protein,Staphylococcus nuclease (SNase-like),Staphylococcus nuclease (SNase-like),Staphylococcus nuclease (SNase-like),Staphylococcus nuclease (SNase-li…	BGIBMGA013129-PA	1.50682e+07	1.60221e+07	1.6976e+07	1.79298e+07	1.88837e+07	1.98375e+07	2.07914e+07	2.17453e+07	2.26991e+07	2.3653e+07	2.46068e+07	2.55607e+07	2.65146e+07	2.74684e+07
Tctp		ref|NP_001037044.1|	2	2	25	25	8.4446	76	0	32.694	86878000	0	0	49173000	32694000	0	Tctp		ref|NP_001037044.2|	2.95723e+07	3.19082e+07	3.42441e+07	3.65799e+07	3.89158e+07	4.12517e+07	4.35876e+07	4.59235e+07	4.82593e+07	5.05952e+07	5.29311e+07	5.5267e+07	5.76028e+07	5.99387e+07
BGIBMGA012509-PA	Sulfatase,Sulfatase,Sulfatase,Sulfatase,Sulfatase	BGIBMGA011844-PA;ref|NP_001037171.1|	10	10	34	34	55.584	494	0	117.83	85065000	0	2187700	0	447110	0	BGIBMGA012509-PA	Sulfatase,Sulfatase,Sulfatase,Sulfatase,Sulfatase	BGIBMGA011844-PA;ref|NP_001037171.2|	1.08043e+07	1.14096e+07	1.2015e+07	1.26203e+07	1.32256e+07	1.38309e+07	1.44363e+07	1.50416e+07	1.56469e+07	1.62523e+07	1.68576e+07	1.74629e+07	1.80682e+07	1.86736e+07
BGIBMGA004540-PA	Alpha crystallin,Alpha crystallin,Alpha crystallin,Alpha crystallin,Alpha crystallin,Alpha crystallin,Heat shock protein Hsp20,Heat shock protein Hsp20,HSP20-like chaperone	BGIBMGA004476-PA	7	5	23.2	14.1	34.692	306	0	236.94	83463000	0	6601300	152580	1008300	280620	BGIBMGA004540-PA	Alpha crystallin,Alpha crystallin,Alpha crystallin,Alpha crystallin,Alpha crystallin,Alpha crystallin,Heat shock protein Hsp20,Heat shock protein Hsp20,HSP21-like chaperone	BGIBMGA004476-PA	1.16907e+07	1.2378e+07	1.30653e+07	1.37525e+07	1.44398e+07	1.51271e+07	1.58144e+07	1.65016e+07	1.71889e+07	1.78762e+07	1.85635e+07	1.92507e+07	1.9938e+07	2.06253e+07
BGIBMGA011896-PA	NULL	BGIBMGA011399-PA	2	2	33.7	33.7	11.442	104	0	36.056	76373000	0	0	0	0	0	BGIBMGA011896-PA	NULL	BGIBMGA011399-PA	9.2319e+06	9.73546e+06	1.0239e+07	1.07426e+07	1.12461e+07	1.17497e+07	1.22532e+07	1.27568e+07	1.32604e+07	1.37639e+07	1.42675e+07	1.4771e+07	1.52746e+07	1.57781e+07
BGIBMGA007349-PA	NULL,GroEL-like chaperone, ATPase,GroEL-like chaperone, ATPase,Chaperonin Cpn60,Chaperonin Cpn60,Chaperonin Cpn60/TCP-1,Chaperonin Cpn60,Chaperonin Cpn60,Chaperonin Cpn60,Chaperonin Cpn60,Chaperonin Cpn60,Chaperonin Cpn60/TCP-1,Chaperonin Cpn60/TCP-1,Chaperonin Cpn60/TCP-1,Chaperonin Cpn60/TCP-1,Chaperonin Cpn60/TCP-1,chaperonin GroEL,Chaperonin Cpn60/TCP-1	BGIBMGA007170-PA	1	1	2.1	2.1	85.283	746	0.0090361	6.2868	76358000	0	8542800	0	0	0	BGIBMGA007349-PA	NULL,GroEL-like chaperone, ATPase,GroEL-like chaperone, ATPase,Chaperonin Cpn60,Chaperonin Cpn60,Chaperonin Cpn60/TCP-1,Chaperonin Cpn60,Chaperonin Cpn60,Chaperonin Cpn60,Chaperonin Cpn60,Chaperonin Cpn60,Chaperonin Cpn60/TCP-1,Chaperonin Cpn60/TCP-1,Chaperonin Cpn60/TCP-1,Chaperonin Cpn60/TCP-1,Chaperonin Cpn60/TCP-1,chaperonin GroEL,Chaperonin Cpn60/TCP-2	BGIBMGA007170-PA	1.0826e+07	1.14609e+07	1.20958e+07	1.27307e+07	1.33655e+07	1.40004e+07	1.46353e+07	1.52702e+07	1.59051e+07	1.65399e+07	1.71748e+07	1.78097e+07	1.84446e+07	1.90795e+07
BGIBMGA009249-PA	Nucleosome assembly protein (NAP),Nucleosome assembly protein (NAP),Nucleosome assembly protein (NAP)	BGIBMGA009093-PA	5	5	90.9	90.9	5.9337	55	0	30.712	70345000	0	0	36218000	0	0	BGIBMGA009249-PA	Nucleosome assembly protein (NAP),Nucleosome assembly protein (NAP),Nucleosome assembly protein (NAP)	BGIBMGA009093-PA	1.64632e+07	1.76434e+07	1.88237e+07	2.00039e+07	2.11841e+07	2.23643e+07	2.35445e+07	2.47247e+07	2.59049e+07	2.70851e+07	2.82653e+07	2.94455e+07	3.06257e+07	3.1806e+07
BGIBMGA014224-PA	Major royal jelly protein,Major royal jelly protein,Major royal jelly protein,Major royal jelly protein,Major royal jelly protein	BGIBMGA014024-PA;BGIBMGA014620-PA;BGIBMGA014025-PA;BGIBMGA014030-PA;BGIBMGA014031-PA	7	7	28.6	28.6	31.155	283	0	65.772	68885000	0	8767100	0	0	373650	BGIBMGA014224-PA	Major royal jelly protein,Major royal jelly protein,Major royal jelly protein,Major royal jelly protein,Major royal jelly protein	BGIBMGA014024-PA;BGIBMGA014620-PA;BGIBMGA014025-PA;BGIBMGA014030-PA;BGIBMGA014032-PA	1.00713e+07	1.06711e+07	1.12708e+07	1.18705e+07	1.24703e+07	1.307e+07	1.36698e+07	1.42695e+07	1.48692e+07	1.5469e+07	1.60687e+07	1.66684e+07	1.72682e+07	1.78679e+07
BGIBMGA007072-PA	NULL,Major royal jelly protein,Major royal jelly protein	BGIBMGA007039-PA	4	4	45.1	45.1	10.79	91	0	146.49	64333000	0	2215100	0	4070900	0	BGIBMGA007072-PA	NULL,Major royal jelly protein,Major royal jelly protein	BGIBMGA007040-PA	9.21924e+06	9.77591e+06	1.03326e+07	1.08892e+07	1.14459e+07	1.20026e+07	1.25592e+07	1.31159e+07	1.36726e+07	1.42292e+07	1.47859e+07	1.53426e+07	1.58993e+07	1.64559e+07
BGIBMGA005710-PA	Glucose-methanol-choline oxidoreductase, N-terminal,Glucose-methanol-choline oxidoreductase, C-terminal,Glucose-methanol-choline oxidoreductase, N-terminal,Glucose-methanol-choline oxidoreductase,Glucose-methanol-choline oxidoreductase, N-terminal	BGIBMGA005576-PA;BGIBMGA005577-PA	10	1	50	3.2	38.157	344	0	92.705	63329000	0	5541200	2008600	1636400	411220	BGIBMGA005710-PA	Glucose-methanol-choline oxidoreductase, N-terminal,Glucose-methanol-choline oxidoreductase, C-terminal,Glucose-methanol-choline oxidoreductase, N-terminal,Glucose-methanol-choline oxidoreductase,Glucose-methanol-choline oxidoreductase, N-terminal	BGIBMGA005576-PA;BGIBMGA005578-PA	9.66287e+06	1.02567e+07	1.08506e+07	1.14444e+07	1.20382e+07	1.26321e+07	1.32259e+07	1.38198e+07	1.44136e+07	1.50074e+07	1.56013e+07	1.61951e+07	1.6789e+07	1.73828e+07
BGIBMGA001622-PA	NULL	BGIBMGA001611-PA	5	5	16.1	16.1	35.431	330	0	237.39	62158000	0	0	13192000	0	0	BGIBMGA001622-PA	NULL	BGIBMGA001612-PA	1.0413e+07	1.10837e+07	1.17545e+07	1.24253e+07	1.30961e+07	1.37668e+07	1.44376e+07	1.51084e+07	1.57791e+07	1.64499e+07	1.71207e+07	1.77914e+07	1.84622e+07	1.9133e+07
GlcNAcase1		ref|XP_021204232.1|	1	1	5.9	5.9	18.568	170	0	77.273	60279000	0	1834500	0	0	0	GlcNAcase2		ref|XP_021204232.2|	7.62919e+06	8.05486e+06	8.48052e+06	8.90619e+06	9.33185e+06	9.75752e+06	1.01832e+07	1.06089e+07	1.10345e+07	1.14602e+07	1.18858e+07	1.23115e+07	1.27372e+07	1.31628e+07
ref|XP_021208796.1|	LOC101744556	ref|XP_012547011.2|;ref|XP_021208796.1|	16	15	40.7	38.8	60.913	533	0	323.31	57391000	0	13571000	0	131490	194680	ref|XP_021208796.2|	LOC101744557	ref|XP_012547011.2|;ref|XP_021208796.2|	9.5615e+06	1.01574e+07	1.07533e+07	1.13493e+07	1.19452e+07	1.25411e+07	1.3137e+07	1.3733e+07	1.43289e+07	1.49248e+07	1.55207e+07	1.61166e+07	1.67126e+07	1.73085e+07
BGIBMGA001406-PA	T-complex protein 1, gamma subunit,Chaperonin Cpn60/TCP-1,Chaperonin TCP-1,Chaperonin TCP-1,Chaperonin TCP-1,Chaperonin TCP-1,Chaperonin TCP-1,Chaperonin TCP-1,GroEL-like chaperone, ATPase,T-complex protein 1, gamma subunit,Chaperonin Cpn60/TCP-1	BGIBMGA001360-PA	1	1	18.4	18.4	13.31	141	0	132.36	57139000	0	57139000	0	0	0	BGIBMGA001406-PA	T-complex protein 1, gamma subunit,Chaperonin Cpn60/TCP-1,Chaperonin TCP-1,Chaperonin TCP-1,Chaperonin TCP-1,Chaperonin TCP-1,Chaperonin TCP-1,Chaperonin TCP-1,GroEL-like chaperone, ATPase,T-complex protein 1, gamma subunit,Chaperonin Cpn60/TCP-2	BGIBMGA001360-PA	1.75812e+07	1.8837e+07	2.00928e+07	2.13486e+07	2.26044e+07	2.38602e+07	2.5116e+07	2.63718e+07	2.76276e+07	2.88834e+07	3.01393e+07	3.13951e+07	3.26509e+07	3.39067e+07
BGIBMGA014269-PA	NULL	BGIBMGA014171-PA	7	6	24.2	17.3	34.733	306	0	65.01	54926000	0	0	0	0	0	BGIBMGA014269-PA	NULL	BGIBMGA014171-PA	6.63941e+06	7.00156e+06	7.36371e+06	7.72585e+06	8.088e+06	8.45014e+06	8.81229e+06	9.17444e+06	9.53658e+06	9.89873e+06	1.02609e+07	1.0623e+07	1.09852e+07	1.13473e+07
BGIBMGA008405-PA	E1 protein and Def2/Der2 allergen,E1 protein and Def2/Der2 allergen	BGIBMGA008030-PA	9	9	26.7	26.7	38.481	341	0	107.39	54428000	0	279470	0	0	0	BGIBMGA008405-PA	E1 protein and Def2/Der2 allergen,E1 protein and Def2/Der3 allergen	BGIBMGA008030-PA	6.63143e+06	6.99459e+06	7.35775e+06	7.72091e+06	8.08407e+06	8.44724e+06	8.8104e+06	9.17356e+06	9.53672e+06	9.89988e+06	1.0263e+07	1.06262e+07	1.09894e+07	1.13525e+07
BGIBMGA007723-PA	NULL,Putative esterase	BGIBMGA007546-PA	15	15	26	26	61.701	550	0	266.61	54318000	0	6448400	0	236330	418060	BGIBMGA007723-PA	NULL,Putative esterase	BGIBMGA007546-PA	7.94976e+06	8.42476e+06	8.89976e+06	9.37476e+06	9.84976e+06	1.03248e+07	1.07998e+07	1.12748e+07	1.17498e+07	1.22248e+07	1.26998e+07	1.31748e+07	1.36498e+07	1.41248e+07
BGIBMGA011424-PA	Peptidase S60, transferrin lactoferrin,Peptidase S60, transferrin lactoferrin,Peptidase S60, transferrin lactoferrin,Peptidase S60, transferrin lactoferrin,Peptidase S60, transferrin lactoferrin,Peptidase S60, transferrin lactoferrin,Peptidase S60, transferrin lactoferrin,Peptidase S60, transferrin lactoferrin,Peptidase S60, transferrin lactoferrin,Peptidase S60, transferrin lactoferrin,Peptidase…	BGIBMGA010891-PA	4	4	35.4	35.4	10.81	96	0	70.758	53309000	0	13149000	4388000	0	0	BGIBMGA011424-PA	Peptidase S60, transferrin lactoferrin,Peptidase S60, transferrin lactoferrin,Peptidase S60, transferrin lactoferrin,Peptidase S60, transferrin lactoferrin,Peptidase S60, transferrin lactoferrin,Peptidase S60, transferrin lactoferrin,Peptidase S60, transferrin lactoferrin,Peptidase S60, transferrin lactoferrin,Peptidase S60, transferrin lactoferrin,Peptidase S60, transferrin lactoferrin,Peptidase…	BGIBMGA010891-PA	9.86475e+06	1.05053e+07	1.11459e+07	1.17865e+07	1.2427e+07	1.30676e+07	1.37082e+07	1.43488e+07	1.49893e+07	1.56299e+07	1.62705e+07	1.69111e+07	1.75516e+07	1.81922e+07
BGIBMGA003657-PA	Cys/Met metabolism pyridoxal-phosphate-dependent enzymes	BGIBMGA003655-PA	10	2	27.3	8.1	65.01	567	0	323.31	52724000	0	52724000	0	0	0	BGIBMGA003657-PA	Cys/Met metabolism pyridoxal-phosphate-dependent enzymes	BGIBMGA003655-PA	1.62228e+07	1.73816e+07	1.85403e+07	1.96991e+07	2.08579e+07	2.20166e+07	2.31754e+07	2.43342e+07	2.54929e+07	2.66517e+07	2.78105e+07	2.89692e+07	3.0128e+07	3.12867e+07
BGIBMGA013130-PA	LOC101740244	ref|XP_021204127.1|;ref|XP_021204128.1|;BGIBMGA013130-PA	7	7	18.8	18.8	55.154	489	0	179.62	43912000	0	4774900	0	261040	383730	BGIBMGA013130-PA	LOC101740245	ref|XP_021204127.1|;ref|XP_021204128.1|;BGIBMGA013131-PA	6.37569e+06	6.75595e+06	7.13621e+06	7.51647e+06	7.89673e+06	8.27699e+06	8.65725e+06	9.03751e+06	9.41777e+06	9.79803e+06	1.01783e+07	1.05586e+07	1.09388e+07	1.13191e+07
BGIBMGA005576-PA	Actin/actin-like,Actin/actin-like,Actin,Actin,Actin/actin-like,Actin/actin-like,Actin,Actin,Actin/actin-like,Actin/actin-like,Actin/actin-like,Actin/actin-like,Actin/actin-like,Actin/actin-like	BGIBMGA005500-PA;ref|XP_021208913.1|	11	11	30.9	30.9	61.022	530	0	162.25	42882000	0	35318000	0	0	0	BGIBMGA005576-PA	Actin/actin-like,Actin/actin-like,Actin,Actin,Actin/actin-like,Actin/actin-like,Actin,Actin,Actin/actin-like,Actin/actin-like,Actin/actin-like,Actin/actin-like,Actin/actin-like,Actin/actin-like	BGIBMGA005500-PA;ref|XP_021208913.2|	1.17814e+07	1.26075e+07	1.34336e+07	1.42597e+07	1.50858e+07	1.59119e+07	1.67379e+07	1.7564e+07	1.83901e+07	1.92162e+07	2.00423e+07	2.08684e+07	2.16945e+07	2.25206e+07
BGIBMGA008859-PA	Hemocyanin, copper-containing,Hemocyanin, copper-containing,Hemocyanin, copper-containing,Hemocyanin, copper-containing,Hemocyanin, copper-containing,Hemocyanin, copper-containing,Hemocyanin, copper-containing,Hemocyanin, copper-containing,Hemocyanin, N-terminal,Hemocyanin, copper-containing,Hemocyanin, C-terminal,Di-copper centre-containing,Arthropod hemocyanin/insect LSP	BGIBMGA008660-PA	1	1	4	4	68.948	602	0.0032154	6.6442	41344000	0	0	0	0	0	BGIBMGA008859-PA	Hemocyanin, copper-containing,Hemocyanin, copper-containing,Hemocyanin, copper-containing,Hemocyanin, copper-containing,Hemocyanin, copper-containing,Hemocyanin, copper-containing,Hemocyanin, copper-containing,Hemocyanin, copper-containing,Hemocyanin, N-terminal,Hemocyanin, copper-containing,Hemocyanin, C-terminal,Di-copper centre-containing,Arthropod hemocyanin/insect LSP	BGIBMGA008661-PA	4.99764e+06	5.27023e+06	5.54282e+06	5.81542e+06	6.08801e+06	6.3606e+06	6.6332e+06	6.90579e+06	7.17838e+06	7.45097e+06	7.72357e+06	7.99616e+06	8.26875e+06	8.54135e+06
BGIBMGA004401-PA	Lepidopteran low molecular weight lipoprotein	BGIBMGA004396-PA;ref|NP_001095197.1|	8	5	33.6	27	29.414	256	0	298.68	40660000	0	26593000	487190	0	0	BGIBMGA004401-PA	Lepidopteran low molecular weight lipoprotein	BGIBMGA004396-PA;ref|NP_001095197.2|	9.98997e+06	1.06768e+07	1.13637e+07	1.20505e+07	1.27373e+07	1.34242e+07	1.4111e+07	1.47979e+07	1.54847e+07	1.61716e+07	1.68584e+07	1.75453e+07	1.82321e+07	1.8919e+07
BGIBMGA005069-PA	NULL	BGIBMGA004809-PA	1	1	6.5	6.5	16.971	154	0	39.97	38962000	0	3379500	297510	0	0	BGIBMGA005069-PA	NULL	BGIBMGA004810-PA	5.40642e+06	5.72119e+06	6.03596e+06	6.35072e+06	6.66549e+06	6.98026e+06	7.29503e+06	7.6098e+06	7.92456e+06	8.23933e+06	8.5541e+06	8.86887e+06	9.18364e+06	9.4984e+06
BGIBMGA009776-PA	LOC101739125	ref|NP_001166773.1|;BGIBMGA009776-PA	1	1	9	9	15.707	156	0	31.254	37875000	0	0	0	37875000	0	BGIBMGA009776-PA	LOC101739126	ref|NP_001166773.1|;BGIBMGA009777-PA	1.41511e+07	1.53165e+07	1.64819e+07	1.76473e+07	1.88126e+07	1.9978e+07	2.11434e+07	2.23088e+07	2.34742e+07	2.46396e+07	2.58049e+07	2.69703e+07	2.81357e+07	2.93011e+07
BGIBMGA004457-PA	Crabp	pdb|4PC4|E;pdb|4PC4|D;pdb|4PC4|C;pdb|4PC4|B;pdb|4PC4|A;ref|NP_001095198.2|;BGIBMGA004457-PA	11	1	45.3	6.5	28.283	245	0	155.68	36566000	0	36566000	0	0	0	BGIBMGA004457-PA	Crabp	pdb|4PC4|E;pdb|4PC4|D;pdb|4PC4|C;pdb|4PC4|B;pdb|4PC4|A;ref|NP_001095198.2|;BGIBMGA004458-PA	1.12511e+07	1.20547e+07	1.28584e+07	1.3662e+07	1.44657e+07	1.52693e+07	1.6073e+07	1.68766e+07	1.76803e+07	1.84839e+07	1.92875e+07	2.00912e+07	2.08948e+07	2.16985e+07
BGIBMGA008828-PA	LOC101737213	ref|XP_021203988.1|;BGIBMGA008828-PA	9	1	40.3	4.7	38.245	340	0	222.63	34784000	0	32287000	0	752340	346760	BGIBMGA008828-PA	LOC101737214	ref|XP_021203988.1|;BGIBMGA008829-PA	1.05255e+07	1.12797e+07	1.20339e+07	1.2788e+07	1.35422e+07	1.42963e+07	1.50505e+07	1.58047e+07	1.65588e+07	1.7313e+07	1.80672e+07	1.88213e+07	1.95755e+07	2.03296e+07
BGIBMGA002972-PA	NULL,Importin-beta, N-terminal,HEAT,HEAT,HEAT,HEAT,Importin-beta, N-terminal	BGIBMGA002906-PA;ref|NP_001037022.1|	2	2	36.3	36.3	9.8642	91	0	60.211	34596000	0	34596000	0	0	0	BGIBMGA002972-PA	NULL,Importin-beta, N-terminal,HEAT,HEAT,HEAT,HEAT,Importin-beta, N-terminal	BGIBMGA002906-PA;ref|NP_001037022.2|	1.06449e+07	1.14053e+07	1.21656e+07	1.2926e+07	1.36863e+07	1.44467e+07	1.5207e+07	1.59674e+07	1.67277e+07	1.74881e+07	1.82484e+07	1.90088e+07	1.97691e+07	2.05295e+07
BGIBMGA012309-PA	D-isomer specific 2-hydroxyacid dehydrogenase, NAD-binding,D-isomer specific 2-hydroxyacid dehydrogenase, catalytic region,D-isomer specific 2-hydroxyacid dehydrogenase, NAD-binding,D-isomer specific 2-hydroxyacid dehydrogenase, NAD-binding	BGIBMGA011531-PA;ref|XP_021207905.1|	11	11	42	42	49.839	445	0	323.31	34171000	0	30343000	0	0	0	BGIBMGA012309-PA	D-isomer specific 2-hydroxyacid dehydrogenase, NAD-binding,D-isomer specific 2-hydroxyacid dehydrogenase, catalytic region,D-isomer specific 2-hydroxyacid dehydrogenase, NAD-binding,D-isomer specific 3-hydroxyacid dehydrogenase, NAD-binding	BGIBMGA011531-PA;ref|XP_021207905.2|	9.79906e+06	1.04912e+07	1.11833e+07	1.18754e+07	1.25675e+07	1.32596e+07	1.39517e+07	1.46439e+07	1.5336e+07	1.60281e+07	1.67202e+07	1.74123e+07	1.81044e+07	1.87965e+07
Crt		dbj|BAI66477.1|	16	2	38.8	5.8	63.248	552	0	178.56	31999000	0	5383200	0	0	0	Crt		dbj|BAI66477.2|	4.87369e+06	5.16748e+06	5.46128e+06	5.75507e+06	6.04887e+06	6.34266e+06	6.63646e+06	6.93025e+06	7.22405e+06	7.51785e+06	7.81164e+06	8.10544e+06	8.39923e+06	8.69303e+06
BGIBMGA007581-PA	NULL,BRCT,BRCT,DH,BRCT,BRCT,DH,BRCT,BRCT,Guanine-nucleotide dissociation stimulator, CDC24,DH,Guanine-nucleotide dissociation stimulator, CDC24	BGIBMGA007474-PA;ref|XP_004926295.1|	1	1	12.2	12.2	15.624	139	0	12.026	31346000	0	0	0	0	0	BGIBMGA007581-PA	NULL,BRCT,BRCT,DH,BRCT,BRCT,DH,BRCT,BRCT,Guanine-nucleotide dissociation stimulator, CDC24,DH,Guanine-nucleotide dissociation stimulator, CDC25	BGIBMGA007474-PA;ref|XP_004926295.2|	3.78908e+06	3.99575e+06	4.20243e+06	4.40911e+06	4.61578e+06	4.82246e+06	5.02913e+06	5.23581e+06	5.44248e+06	5.64916e+06	5.85583e+06	6.06251e+06	6.26918e+06	6.47586e+06
BGIBMGA013341-PA	Lipid transport protein, N-terminal,Lipid transport protein, N-terminal,Lipovitellin, superhelical,Lipid transport protein, N-terminal	BGIBMGA013131-PA	3	3	12.9	12.9	29.198	263	0	28.966	30794000	0	719610	0	0	0	BGIBMGA013341-PA	Lipid transport protein, N-terminal,Lipid transport protein, N-terminal,Lipovitellin, superhelical,Lipid transport protein, N-terminal	BGIBMGA013131-PA	3.85679e+06	4.0709e+06	4.285e+06	4.49911e+06	4.71321e+06	4.92732e+06	5.14142e+06	5.35553e+06	5.56964e+06	5.78374e+06	5.99785e+06	6.21195e+06	6.42606e+06	6.64016e+06
BGIBMGA007701-PA	Nucleoside diphosphate kinase,Nucleoside diphosphate kinase,Nucleoside diphosphate kinase,Nucleoside diphosphate kinase,Nucleoside diphosphate kinase,Nucleoside-diphosphate kinase,Nucleoside diphosphate kinase	BGIBMGA007490-PA	5	5	22.9	22.9	35.428	332	0	152.82	29554000	0	29467000	87395	0	0	BGIBMGA007701-PA	Nucleoside diphosphate kinase,Nucleoside diphosphate kinase,Nucleoside diphosphate kinase,Nucleoside diphosphate kinase,Nucleoside diphosphate kinase,Nucleoside-diphosphate kinase,Nucleoside diphosphate kinase	BGIBMGA007490-PA	9.09651e+06	9.74644e+06	1.03964e+07	1.10463e+07	1.16962e+07	1.23461e+07	1.29961e+07	1.3646e+07	1.42959e+07	1.49458e+07	1.55958e+07	1.62457e+07	1.68956e+07	1.75455e+07
BGIBMGA004809-PA	NULL,Dihydrodipicolinate synthetase	BGIBMGA004605-PA	1	1	41.4	41.4	3.4759	29	0	8.701	29170000	0	29170000	0	0	0	BGIBMGA004809-PA	NULL,Dihydrodipicolinate synthetase	BGIBMGA004605-PA	8.97538e+06	9.61648e+06	1.02576e+07	1.08987e+07	1.15398e+07	1.21809e+07	1.2822e+07	1.34631e+07	1.41042e+07	1.47453e+07	1.53864e+07	1.60274e+07	1.66685e+07	1.73096e+07
BGIBMGA006463-PA	RNA-binding region RNP-1 (RNA recognition motif),RNA-binding region RNP-1 (RNA recognition motif),RNA-binding region RNP-1 (RNA recognition motif)	BGIBMGA006282-PA	1	1	10.4	10.4	28.188	251	0	20.631	28661000	0	28661000	0	0	0	BGIBMGA006463-PA	RNA-binding region RNP-1 (RNA recognition motif),RNA-binding region RNP-1 (RNA recognition motif),RNA-binding region RNP-2 (RNA recognition motif)	BGIBMGA006282-PA	8.81877e+06	9.44868e+06	1.00786e+07	1.07085e+07	1.13384e+07	1.19683e+07	1.25982e+07	1.32281e+07	1.38581e+07	1.4488e+07	1.51179e+07	1.57478e+07	1.63777e+07	1.70076e+07
BGIBMGA003151-PA	NULL,DNA topoisomerase I, C-terminal,DNA topoisomerase I, DNA binding, eukaryotic-type,DNA topoisomerase I, catalytic core, eukaryotic-type,DNA breaking-rejoining enzyme, catalytic core,DNA topoisomerase I, C-terminal, eukaryotic-type,DNA topoisomerase I, C-terminal,DNA topoisomerase I, C-terminal,DNA topoisomerase I, C-terminal,DNA topoisomerase I, C-terminal,DNA topoisomerase I, C-terminal,DNA …	BGIBMGA003102-PA	3	3	47.6	47.6	12.142	105	0	166.15	27210000	0	20838000	0	0	0	BGIBMGA003151-PA	NULL,DNA topoisomerase I, C-terminal,DNA topoisomerase I, DNA binding, eukaryotic-type,DNA topoisomerase I, catalytic core, eukaryotic-type,DNA breaking-rejoining enzyme, catalytic core,DNA topoisomerase I, C-terminal, eukaryotic-type,DNA topoisomerase I, C-terminal,DNA topoisomerase I, C-terminal,DNA topoisomerase I, C-terminal,DNA topoisomerase I, C-terminal,DNA topoisomerase I, C-terminal,DNA …	BGIBMGA003102-PA	7.18194e+06	7.68193e+06	8.18192e+06	8.68191e+06	9.1819e+06	9.68189e+06	1.01819e+07	1.06819e+07	1.11819e+07	1.16818e+07	1.21818e+07	1.26818e+07	1.31818e+07	1.36818e+07
Sp1		ref|NP_001037370.1|	1	1	12	12	10.318	92	0	23.29	25764000	0	0	0	0	0	Sp2		ref|NP_001037370.2|	3.11433e+06	3.2842e+06	3.45407e+06	3.62395e+06	3.79382e+06	3.96369e+06	4.13356e+06	4.30343e+06	4.4733e+06	4.64317e+06	4.81305e+06	4.98292e+06	5.15279e+06	5.32266e+06
BGIBMGA011266-PA	LOC101737082	ref|NP_001106747.2|;BGIBMGA011266-PA	11	11	18.7	18.7	87.255	747	0	298.61	24649000	0	24649000	0	0	0	BGIBMGA011266-PA	LOC101737083	ref|NP_001106747.2|;BGIBMGA011267-PA	7.58434e+06	8.12607e+06	8.6678e+06	9.20953e+06	9.75126e+06	1.0293e+07	1.08347e+07	1.13765e+07	1.19182e+07	1.24599e+07	1.30016e+07	1.35434e+07	1.40851e+07	1.46268e+07
BGIBMGA004592-PA	Cadherin,Cadherin,Cadherin,Concanavalin A-like lectin/glucanase,Cadherin,Cadherin,Cadherin,Cadherin,Cadherin,Cadherin,Cadherin	BGIBMGA004540-PA	1	1	8.5	8.5	19.89	177	0	90.996	24281000	0	24281000	0	0	0	BGIBMGA004592-PA	Cadherin,Cadherin,Cadherin,Concanavalin A-like lectin/glucanase,Cadherin,Cadherin,Cadherin,Cadherin,Cadherin,Cadherin,Cadherin	BGIBMGA004541-PA	7.47109e+06	8.00473e+06	8.53838e+06	9.07203e+06	9.60567e+06	1.01393e+07	1.0673e+07	1.12066e+07	1.17403e+07	1.22739e+07	1.28076e+07	1.33412e+07	1.38748e+07	1.44085e+07
BGIBMGA007119-PA	Adenylosuccinate lyase,Fumarate lyase,Fumarate lyase,Fumarate lyase,L-Aspartase-like	BGIBMGA007061-PA;ref|NP_001036850.1|	6	6	22.3	22.3	37.56	337	0	36.681	21405000	0	3179600	0	0	0	BGIBMGA007119-PA	Adenylosuccinate lyase,Fumarate lyase,Fumarate lyase,Fumarate lyase,L-Aspartase-like	BGIBMGA007061-PA;ref|NP_001036850.2|	3.18141e+06	3.37146e+06	3.56151e+06	3.75155e+06	3.9416e+06	4.13164e+06	4.32169e+06	4.51173e+06	4.70178e+06	4.89182e+06	5.08187e+06	5.27191e+06	5.46196e+06	5.652e+06
BGIBMGA012734-PA	NULL,DNA-binding HORMA,DNA-binding HORMA	BGIBMGA012485-PA	5	5	22.5	22.5	40.168	364	0	98.319	21355000	0	14968000	0	0	0	BGIBMGA012734-PA	NULL,DNA-binding HORMA,DNA-binding HORMA	BGIBMGA012486-PA	5.37761e+06	5.74868e+06	6.11976e+06	6.49083e+06	6.86191e+06	7.23298e+06	7.60406e+06	7.97513e+06	8.34621e+06	8.71728e+06	9.08836e+06	9.45944e+06	9.83051e+06	1.02016e+07
BGIBMGA012649-PA	LOC101746584	ref|XP_021204181.1|;BGIBMGA012649-PA	3	3	9.3	9.3	48.503	429	0	20.01	20817000	0	502990	0	0	0	BGIBMGA012649-PA	LOC101746585	ref|XP_021204181.1|;BGIBMGA012650-PA	2.61031e+06	2.7553e+06	2.90029e+06	3.04528e+06	3.19027e+06	3.33526e+06	3.48025e+06	3.62524e+06	3.77023e+06	3.91522e+06	4.06021e+06	4.2052e+06	4.35019e+06	4.49518e+06
BGIBMGA009052-PA	NULL,D-isomer specific 2-hydroxyacid dehydrogenase, NAD-binding,D-isomer specific 2-hydroxyacid dehydrogenase, catalytic region,D-isomer specific 2-hydroxyacid dehydrogenase, NAD-binding,D-isomer specific 2-hydroxyacid dehydrogenase, NAD-binding	BGIBMGA008736-PA;ref|XP_021204006.1|;ref|NP_001037088.1|	5	5	14.6	14.6	41.717	383	0	50.719	19081000	0	774940	0	1681600	207550	BGIBMGA009052-PA	NULL,D-isomer specific 2-hydroxyacid dehydrogenase, NAD-binding,D-isomer specific 2-hydroxyacid dehydrogenase, catalytic region,D-isomer specific 2-hydroxyacid dehydrogenase, NAD-binding,D-isomer specific 3-hydroxyacid dehydrogenase, NAD-binding	BGIBMGA008736-PA;ref|XP_021204006.1|;ref|NP_001037088.2|	2.93559e+06	3.1199e+06	3.30422e+06	3.48853e+06	3.67284e+06	3.85715e+06	4.04146e+06	4.22577e+06	4.41008e+06	4.59439e+06	4.77871e+06	4.96302e+06	5.14733e+06	5.33164e+06
BGIBMGA011531-PA	NULL	BGIBMGA010979-PA	4	4	22.9	22.9	23.487	218	0	76.974	18779000	0	18302000	477080	0	0	BGIBMGA011531-PA	NULL	BGIBMGA010980-PA	5.7939e+06	6.20873e+06	6.62355e+06	7.03837e+06	7.45319e+06	7.86801e+06	8.28283e+06	8.69765e+06	9.11247e+06	9.52729e+06	9.94211e+06	1.03569e+07	1.07718e+07	1.11866e+07
BGIBMGA009028-PA	VG	pdb|4L37|B;ref|NP_001037590.1|;pdb|3WJM|F;pdb|3WJM|E;pdb|3WJM|A;BGIBMGA009028-PA	14	14	26.8	26.8	81.884	687	0	196.75	17494000	0	17494000	0	0	0	BGIBMGA009028-PA	VG	pdb|4L37|B;ref|NP_001037590.1|;pdb|3WJM|F;pdb|3WJM|E;pdb|3WJM|A;BGIBMGA009029-PA	5.38279e+06	5.76727e+06	6.15175e+06	6.53622e+06	6.9207e+06	7.30518e+06	7.68965e+06	8.07413e+06	8.45861e+06	8.84309e+06	9.22756e+06	9.61204e+06	9.99652e+06	1.0381e+07
BGIBMGA010392-PA	NULL,Methyltransferase type 12	BGIBMGA009709-PA	1	1	8.7	8.7	15.858	138	1	-2	17276000	0	17276000	0	0	0	BGIBMGA010392-PA	NULL,Methyltransferase type 13	BGIBMGA009710-PA	5.31569e+06	5.69538e+06	6.07508e+06	6.45477e+06	6.83446e+06	7.21415e+06	7.59384e+06	7.97353e+06	8.35322e+06	8.73291e+06	9.1126e+06	9.49229e+06	9.87198e+06	1.02517e+07
BGIBMGA013131-PA	Apolipoprotein D,Apolipoprotein D,Apolipoprotein D,Calycin-like	BGIBMGA012910-PA;ref|XP_021205512.1|	1	1	8.3	8.3	15.272	132	0	23.004	16628000	0	1317600	0	0	0	BGIBMGA013131-PA	Apolipoprotein D,Apolipoprotein D,Apolipoprotein D,Calycin-like	BGIBMGA012910-PA;ref|XP_021205512.2|	2.25613e+06	2.38603e+06	2.51594e+06	2.64584e+06	2.77574e+06	2.90565e+06	3.03555e+06	3.16546e+06	3.29536e+06	3.42527e+06	3.55517e+06	3.68508e+06	3.81498e+06	3.94489e+06
BGIBMGA006907-PA	Isocitrate dehydrogenase NADP-dependent, eukaryotic,Isocitrate/isopropylmalate dehydrogenase, dimeric type,Isocitrate/isopropylmalate dehydrogenase, dimeric type,Isocitrate/isopropylmalate dehydrogenase, dimeric type,Isocitrate dehydrogenase NADP-dependent, eukaryotic	BGIBMGA006815-PA	10	10	18.9	18.9	66.671	593	0	70.542	16323000	0	11841000	0	0	0	BGIBMGA006907-PA	Isocitrate dehydrogenase NADP-dependent, eukaryotic,Isocitrate/isopropylmalate dehydrogenase, dimeric type,Isocitrate/isopropylmalate dehydrogenase, dimeric type,Isocitrate/isopropylmalate dehydrogenase, dimeric type,Isocitrate dehydrogenase NADP-dependent, eukaryotic	BGIBMGA006815-PA	4.18518e+06	4.47497e+06	4.76475e+06	5.05454e+06	5.34433e+06	5.63412e+06	5.9239e+06	6.21369e+06	6.50348e+06	6.79327e+06	7.08306e+06	7.37284e+06	7.66263e+06	7.95242e+06
BGIBMGA014287-PA	Spi1,Spi1	BGIBMGA014287-PA	7	7	22.9	22.9	58.193	523	0	265.95	15994000	0	15994000	0	0	0	BGIBMGA014287-PA	Spi1,Spi2	BGIBMGA014287-PA	4.92126e+06	5.27277e+06	5.62428e+06	5.9758e+06	6.32731e+06	6.67882e+06	7.03033e+06	7.38184e+06	7.73335e+06	8.08487e+06	8.43638e+06	8.78789e+06	9.1394e+06	9.49091e+06
BGIBMGA014580-PA	LOC110385362	ref|XP_004934042.2|;BGIBMGA014580-PA;BGIBMGA009647-PA;ref|XP_004934019.2|;BGIBMGA014585-PA	3	3	37.9	37.9	6.2824	58	0	17.171	15666000	0	0	15666000	0	0	BGIBMGA014580-PA	LOC110385363	ref|XP_004934042.2|;BGIBMGA014580-PA;BGIBMGA009647-PA;ref|XP_004934019.2|;BGIBMGA014586-PA	5.33677e+06	5.74993e+06	6.1631e+06	6.57627e+06	6.98944e+06	7.4026e+06	7.81577e+06	8.22894e+06	8.64211e+06	9.05527e+06	9.46844e+06	9.88161e+06	1.02948e+07	1.07079e+07
BGIBMGA004394-PA	Lepidopteran low molecular weight lipoprotein	BGIBMGA004165-PA;ref|NP_001163865.1|;ref|NP_001037593.1|	8	8	18.4	18.4	93.39	832	0	323.31	14919000	0	14919000	0	0	0	BGIBMGA004394-PA	Lepidopteran low molecular weight lipoprotein	BGIBMGA004165-PA;ref|NP_001163865.1|;ref|NP_001037593.2|	4.5905e+06	4.91839e+06	5.24627e+06	5.57415e+06	5.90204e+06	6.22992e+06	6.5578e+06	6.88569e+06	7.21357e+06	7.54145e+06	7.86934e+06	8.19722e+06	8.5251e+06	8.85299e+06
BGIBMGA013244-PA	NULL,Phosphoglycerate/bisphosphoglycerate mutase,Phosphoglycerate/bisphosphoglycerate mutase,Phosphoglycerate mutase 1,Phosphoglycerate mutase	BGIBMGA013006-PA;ref|XP_021205530.1|	21	18	27.4	25	139.1	1249	0	318.8	14863000	0	5689300	0	0	0	BGIBMGA013244-PA	NULL,Phosphoglycerate/bisphosphoglycerate mutase,Phosphoglycerate/bisphosphoglycerate mutase,Phosphoglycerate mutase 2,Phosphoglycerate mutase	BGIBMGA013006-PA;ref|XP_021205530.2|	2.85951e+06	3.04502e+06	3.23054e+06	3.41605e+06	3.60157e+06	3.78708e+06	3.9726e+06	4.15811e+06	4.34362e+06	4.52914e+06	4.71465e+06	4.90017e+06	5.08568e+06	5.2712e+06
BGIBMGA001797-PA	Protein of unknown function DUF52,Protein of unknown function DUF52	BGIBMGA001793-PA	2	2	6.4	6.4	81.277	767	0	205.04	14813000	0	14813000	0	0	0	BGIBMGA001797-PA	Protein of unknown function DUF52,Protein of unknown function DUF53	BGIBMGA001793-PA	4.55788e+06	4.88343e+06	5.20899e+06	5.53454e+06	5.8601e+06	6.18565e+06	6.51121e+06	6.83676e+06	7.16232e+06	7.48787e+06	7.81342e+06	8.13898e+06	8.46453e+06	8.79009e+06
BGIBMGA006819-PA	UV excision repair protein Rad23,Ubiquitin,Ubiquitin-associated,Ubiquitin-associated,Ubiquitin-associated,Ubiquitin-associated,Ubiquitin,Ubiquitin,Ubiquitin-associated,Heat shock chaperonin-binding,Ubiquitin-associated,UBA-like,UBA-like	BGIBMGA006642-PA	1	1	2	2	49.365	456	0.0033445	7.0579	14470000	0	0	0	0	0	BGIBMGA006819-PA	UV excision repair protein Rad24,Ubiquitin,Ubiquitin-associated,Ubiquitin-associated,Ubiquitin-associated,Ubiquitin-associated,Ubiquitin,Ubiquitin,Ubiquitin-associated,Heat shock chaperonin-binding,Ubiquitin-associated,UBA-like,UBA-like	BGIBMGA006642-PA	1.74913e+06	1.84453e+06	1.93994e+06	2.03534e+06	2.13074e+06	2.22615e+06	2.32155e+06	2.41695e+06	2.51235e+06	2.60776e+06	2.70316e+06	2.79856e+06	2.89397e+06	2.98937e+06
BGIBMGA012910-PA	NULL,Phospholipase A2, metazoa,Phospholipase A2, metazoa,Phospholipase A2, active site,Phospholipase A2, active site,Phospholipase A2	BGIBMGA012510-PA	7	7	24.5	24.5	42.345	376	0	64.731	13778000	0	3799400	0	0	0	BGIBMGA012910-PA	NULL,Phospholipase A2, metazoa,Phospholipase A2, metazoa,Phospholipase A2, active site,Phospholipase A2, active site,Phospholipase A3	BGIBMGA012510-PA	2.37526e+06	2.52455e+06	2.67384e+06	2.82314e+06	2.97243e+06	3.12172e+06	3.27101e+06	3.4203e+06	3.5696e+06	3.71889e+06	3.86818e+06	4.01747e+06	4.16677e+06	4.31606e+06
BGIBMGA000903-PA	Proteasome component region PCI,Proteasome component region PCI	BGIBMGA000648-PA;ref|NP_001036847.1|;ref|XP_021205993.1|	2	2	8.7	8.7	43.706	393	0	110.47	13505000	0	13505000	0	0	0	BGIBMGA000903-PA	Proteasome component region PCI,Proteasome component region PCI	BGIBMGA000648-PA;ref|NP_001036847.1|;ref|XP_021205993.2|	4.1554e+06	4.45221e+06	4.74902e+06	5.04583e+06	5.34264e+06	5.63945e+06	5.93626e+06	6.23307e+06	6.52988e+06	6.82669e+06	7.1235e+06	7.42031e+06	7.71712e+06	8.01393e+06
BGIBMGA005615-PA	Alcohol dehydrogenase GroES-like,Alcohol dehydrogenase superfamily, zinc-containing,GroES-like	BGIBMGA005550-PA	1	1	23.5	23.5	15.328	136	0	45.392	13002000	0	0	0	0	0	BGIBMGA005615-PA	Alcohol dehydrogenase GroES-like,Alcohol dehydrogenase superfamily, zinc-containing,GroES-like	BGIBMGA005550-PA	1.57167e+06	1.6574e+06	1.74313e+06	1.82885e+06	1.91458e+06	2.0003e+06	2.08603e+06	2.17175e+06	2.25748e+06	2.3432e+06	2.42893e+06	2.51466e+06	2.60038e+06	2.68611e+06
BGIBMGA009211-PA	Epoxide hydrolase,Epoxide hydrolase,Epoxide hydrolase,Epoxide hydrolase,Epoxide hydrolase, N-terminal,Alpha/beta hydrolase fold-1	BGIBMGA009052-PA	1	1	7.7	7.7	35.224	325	0	132.86	12531000	0	12531000	0	0	0	BGIBMGA009211-PA	Epoxide hydrolase,Epoxide hydrolase,Epoxide hydrolase,Epoxide hydrolase,Epoxide hydrolase, N-terminal,Alpha/beta hydrolase fold-2	BGIBMGA009052-PA	3.85571e+06	4.13111e+06	4.40652e+06	4.68192e+06	4.95733e+06	5.23273e+06	5.50813e+06	5.78354e+06	6.05894e+06	6.33435e+06	6.60975e+06	6.88515e+06	7.16056e+06	7.43596e+06
BGIBMGA008030-PA	Allantoicase repeat,Allantoicase repeat,Galactose-binding like,Galactose-binding like	BGIBMGA007701-PA	6	6	48.4	48.4	17.182	153	0	70.071	12529000	0	8643400	0	0	0	BGIBMGA008030-PA	Allantoicase repeat,Allantoicase repeat,Galactose-binding like,Galactose-binding like	BGIBMGA007701-PA	3.1292e+06	3.34478e+06	3.56036e+06	3.77594e+06	3.99152e+06	4.2071e+06	4.42268e+06	4.63827e+06	4.85385e+06	5.06943e+06	5.28501e+06	5.50059e+06	5.71617e+06	5.93175e+06
BGIBMGA004397-PA	CTL11	pdb|3PUB|B;pdb|3PUB|A;BGIBMGA004397-PA;ref|XP_012550392.1|;pdb|4EFR|D;pdb|4EFR|C;pdb|4EFR|B;pdb|4EFR|A;pdb|4EFQ|B;pdb|4EFQ|A;pdb|4EFP|B;pdb|4EFP|A	4	1	15.5	5.2	28.924	251	0	19.014	12528000	0	0	0	0	0	BGIBMGA004397-PA	CTL12	pdb|3PUB|B;pdb|3PUB|A;BGIBMGA004397-PA;ref|XP_012550392.1|;pdb|4EFR|D;pdb|4EFR|C;pdb|4EFR|B;pdb|4EFR|A;pdb|4EFQ|B;pdb|4EFQ|A;pdb|4EFP|B;pdb|5EFP|A	1.51438e+06	1.59698e+06	1.67958e+06	1.76218e+06	1.84478e+06	1.92738e+06	2.00998e+06	2.09258e+06	2.17518e+06	2.25778e+06	2.34038e+06	2.42298e+06	2.50558e+06	2.58818e+06
BGIBMGA002186-PA	Thioredoxin fold,Alkyl hydroperoxide reductase/ Thiol specific antioxidant/ Mal allergen,Thioredoxin-like fold	BGIBMGA002014-PA	1	1	0.8	0.8	113.97	961	0	13.014	12295000	0	0	0	0	0	BGIBMGA002186-PA	Thioredoxin fold,Alkyl hydroperoxide reductase/ Thiol specific antioxidant/ Mal allergen,Thioredoxin-like fold	BGIBMGA002014-PA	1.48623e+06	1.56729e+06	1.64835e+06	1.7294e+06	1.81046e+06	1.89152e+06	1.97258e+06	2.05364e+06	2.1347e+06	2.21575e+06	2.29681e+06	2.37787e+06	2.45893e+06	2.53999e+06
BGIBMGA009092-PA	EGF-like region,Protease inhibitor I8, cysteine-rich trypsin inhibitor-like,Protease inhibitor I8, cysteine-rich trypsin inhibitor-like,EGF-like region	BGIBMGA008768-PA	4	4	19.7	19.7	19.526	173	0	58.859	12294000	0	0	0	0	0	BGIBMGA009092-PA	EGF-like region,Protease inhibitor I8, cysteine-rich trypsin inhibitor-like,Protease inhibitor I9, cysteine-rich trypsin inhibitor-like,EGF-like region	BGIBMGA008768-PA	1.48609e+06	1.56715e+06	1.64821e+06	1.72926e+06	1.81032e+06	1.89138e+06	1.97244e+06	2.05349e+06	2.13455e+06	2.21561e+06	2.29667e+06	2.37772e+06	2.45878e+06	2.53984e+06
BGIBMGA009544-PA	Carboxylesterase, type B,Carboxylesterase, type B,Carboxylesterase, type B,Carboxylesterase, type B,Carboxylesterase, type B	BGIBMGA009249-PA	1	1	3.1	3.1	40.741	353	0.0033113	6.9508	12047000	0	12047000	0	0	0	BGIBMGA009544-PA	Carboxylesterase, type B,Carboxylesterase, type B,Carboxylesterase, type B,Carboxylesterase, type B,Carboxylesterase, type B	BGIBMGA009249-PA	3.70678e+06	3.97154e+06	4.23631e+06	4.50108e+06	4.76584e+06	5.03061e+06	5.29537e+06	5.56014e+06	5.82491e+06	6.08967e+06	6.35444e+06	6.61921e+06	6.88397e+06	7.14874e+06
BGIBMGA007950-PA	NULL,Endoplasmic reticulum targeting sequence,Heat shock protein 70,Heat shock protein 70,Heat shock protein 70,Endoplasmic reticulum targeting sequence,Heat shock protein 70,Heat shock protein 70,Heat shock protein 70,Heat shock protein 70,Heat shock protein 70,Heat shock protein Hsp70	BGIBMGA007581-PA	1	1	3.6	3.6	79.83	722	0.0061162	6.3788	11959000	0	1761000	0	0	0	BGIBMGA007950-PA	NULL,Endoplasmic reticulum targeting sequence,Heat shock protein 70,Heat shock protein 70,Heat shock protein 70,Endoplasmic reticulum targeting sequence,Heat shock protein 70,Heat shock protein 70,Heat shock protein 70,Heat shock protein 70,Heat shock protein 70,Heat shock protein Hsp71	BGIBMGA007581-PA	1.77459e+06	1.88052e+06	1.98646e+06	2.0924e+06	2.19833e+06	2.30427e+06	2.41021e+06	2.51615e+06	2.62208e+06	2.72802e+06	2.83396e+06	2.93989e+06	3.04583e+06	3.15177e+06
BGIBMGA014287-PA	AMP-dependent synthetase and ligase,AMP-dependent synthetase and ligase,AMP-dependent synthetase and ligase,AMP-dependent synthetase and ligase,AMP-dependent synthetase and ligase,AMP-dependent synthetase and ligase,Endonuclease/exonuclease/phosphatase	BGIBMGA014178-PA	7	7	19.6	19.6	57.807	505	0	248.65	11678000	0	9671200	0	0	0	BGIBMGA014287-PA	AMP-dependent synthetase and ligase,AMP-dependent synthetase and ligase,AMP-dependent synthetase and ligase,AMP-dependent synthetase and ligase,AMP-dependent synthetase and ligase,AMP-dependent synthetase and ligase,Endonuclease/exonuclease/phosphatase	BGIBMGA014178-PA	3.21836e+06	3.44414e+06	3.66992e+06	3.89571e+06	4.12149e+06	4.34727e+06	4.57305e+06	4.79883e+06	5.02461e+06	5.25039e+06	5.47617e+06	5.70195e+06	5.92773e+06	6.15352e+06
BGIBMGA001812-PA	LOC101747181	ref|XP_012548185.1|;BGIBMGA001812-PA	5	2	17.9	7.6	54.28	485	0	32.992	11537000	0	245230	0	0	0	BGIBMGA001812-PA	LOC101747182	ref|XP_012548185.1|;BGIBMGA001813-PA	1.4404e+06	1.52024e+06	1.60008e+06	1.67991e+06	1.75975e+06	1.83959e+06	1.91942e+06	1.99926e+06	2.0791e+06	2.15893e+06	2.23877e+06	2.31861e+06	2.39844e+06	2.47828e+06
BGIBMGA013201-PA	Chi	ref|NP_001091764.1|;BGIBMGA013201-PA	1	1	11.1	11.1	29.671	262	0	85.128	11347000	0	11347000	0	0	0	BGIBMGA013201-PA	Chi	ref|NP_001091764.1|;BGIBMGA013202-PA	3.4914e+06	3.74078e+06	3.99016e+06	4.23954e+06	4.48893e+06	4.73831e+06	4.98769e+06	5.23707e+06	5.48645e+06	5.73584e+06	5.98522e+06	6.2346e+06	6.48398e+06	6.73337e+06
BGIBMGA005556-PA	Peptidase M28	BGIBMGA005301-PA	7	7	46.9	46.9	26.803	256	0	55.325	10641000	0	4961900	0	269880	0	BGIBMGA005556-PA	Peptidase M29	BGIBMGA005301-PA	2.28144e+06	2.43446e+06	2.58747e+06	2.74049e+06	2.89351e+06	3.04653e+06	3.19955e+06	3.35256e+06	3.50558e+06	3.6586e+06	3.81162e+06	3.96464e+06	4.11765e+06	4.27067e+06
BGIBMGA008736-PA	Immunoglobulin subtype,Immunoglobulin subtype 2,Immunoglobulin subtype,Immunoglobulin subtype 2,Immunoglobulin subtype,Immunoglobulin subtype,Immunoglobulin subtype 2,Immunoglobulin-like,Immunoglobulin-like,Immunoglobulin-like,Immunoglobulin,Immunoglobulin,Immunoglobulin I-set	BGIBMGA008405-PA	2	2	24.8	24.8	15.824	145	0	83.78	10617000	0	5877300	0	0	0	BGIBMGA008736-PA	Immunoglobulin subtype,Immunoglobulin subtype 2,Immunoglobulin subtype,Immunoglobulin subtype 2,Immunoglobulin subtype,Immunoglobulin subtype,Immunoglobulin subtype 3,Immunoglobulin-like,Immunoglobulin-like,Immunoglobulin-like,Immunoglobulin,Immunoglobulin,Immunoglobulin I-set	BGIBMGA008405-PA	2.38134e+06	2.54176e+06	2.70218e+06	2.8626e+06	3.02302e+06	3.18344e+06	3.34386e+06	3.50428e+06	3.6647e+06	3.82512e+06	3.98554e+06	4.14596e+06	4.30638e+06	4.4668e+06
BGIBMGA014523-PA	Dihydrodipicolinate synthetase,Dihydrodipicolinate synthetase,Dihydrodipicolinate synthetase,Dihydrodipicolinate synthetase,Dihydrodipicolinate synthetase,Dihydrodipicolinate synthetase	BGIBMGA014192-PA	7	7	18.8	18.8	48.846	421	0	272.39	10216000	0	10216000	0	0	0	BGIBMGA014523-PA	Dihydrodipicolinate synthetase,Dihydrodipicolinate synthetase,Dihydrodipicolinate synthetase,Dihydrodipicolinate synthetase,Dihydrodipicolinate synthetase,Dihydrodipicolinate synthetase	BGIBMGA014192-PA	3.14341e+06	3.36794e+06	3.59246e+06	3.81698e+06	4.04151e+06	4.26603e+06	4.49056e+06	4.71508e+06	4.9396e+06	5.16413e+06	5.38865e+06	5.61317e+06	5.8377e+06	6.06222e+06
BGIBMGA002847-PA	von Willebrand factor, type C,von Willebrand factor, type C,von Willebrand factor, type C,Proteinase inhibitor, PMP and SGCI,Proteinase inhibitor, PMP and SGCI,von Willebrand factor, type C,von Willebrand factor, type C	BGIBMGA002704-PA	2	2	14.1	14.1	19.585	170	0	19.534	10016000	0	10016000	0	0	0	BGIBMGA002847-PA	von Willebrand factor, type C,von Willebrand factor, type C,von Willebrand factor, type C,Proteinase inhibitor, PMP and SGCI,Proteinase inhibitor, PMP and SGCI,von Willebrand factor, type C,von Willebrand factor, type C	BGIBMGA002704-PA	3.08185e+06	3.30198e+06	3.52211e+06	3.74224e+06	3.96237e+06	4.1825e+06	4.40263e+06	4.62276e+06	4.84289e+06	5.06302e+06	5.28315e+06	5.50328e+06	5.72341e+06	5.94354e+06
BGIBMGA013111-PA	FIBH,FIBH	ref|NP_001037364.1|;BGIBMGA013111-PA	5	5	38.6	38.6	14.859	132	0	34.526	9963100	0	2439900	0	1409100	0	BGIBMGA013111-PA	FIBH,FIBH	ref|NP_001037364.1|;BGIBMGA013112-PA	2.01628e+06	2.15357e+06	2.29086e+06	2.42816e+06	2.56545e+06	2.70274e+06	2.84003e+06	2.97732e+06	3.11461e+06	3.2519e+06	3.38919e+06	3.52649e+06	3.66378e+06	3.80107e+06
BGIBMGA002906-PA	Acyl-coA-binding protein, ACBP,Acyl-coA-binding protein, ACBP,Acyl-coA-binding protein, ACBP,Acyl-coA-binding protein, ACBP,Acyl-coA-binding protein, ACBP,Acyl-coA-binding protein, ACBP,Acyl-coA-binding protein, ACBP,Acyl-coA-binding protein, ACBP,Acyl-coA-binding protein, ACBP	BGIBMGA002847-PA	3	3	4.8	4.8	86.703	798	0	45.942	9797400	0	0	0	115480	0	BGIBMGA002906-PA	Acyl-coA-binding protein, ACBP,Acyl-coA-binding protein, ACBP,Acyl-coA-binding protein, ACBP,Acyl-coA-binding protein, ACBP,Acyl-coA-binding protein, ACBP,Acyl-coA-binding protein, ACBP,Acyl-coA-binding protein, ACBP,Acyl-coA-binding protein, ACBP,Acyl-coA-binding protein, ACBP	BGIBMGA002847-PA	1.21351e+06	1.28089e+06	1.34827e+06	1.41566e+06	1.48304e+06	1.55043e+06	1.61781e+06	1.68519e+06	1.75258e+06	1.81996e+06	1.88734e+06	1.95473e+06	2.02211e+06	2.08949e+06
BGIBMGA014269-PA	Hsp21.4	BGIBMGA014269-PA	4	4	10.5	10.5	47.785	430	0	57.663	9616200	0	313540	0	0	0	BGIBMGA014269-PA	Hsp21.5	BGIBMGA014269-PA	1.22098e+06	1.28921e+06	1.35743e+06	1.42565e+06	1.49388e+06	1.5621e+06	1.63032e+06	1.69855e+06	1.76677e+06	1.83499e+06	1.90322e+06	1.97144e+06	2.03966e+06	2.10789e+06
BGIBMGA007490-PA	Glyceraldehyde 3-phosphate dehydrogenase,Glyceraldehyde 3-phosphate dehydrogenase,Glyceraldehyde 3-phosphate dehydrogenase,Glyceraldehyde 3-phosphate dehydrogenase,Glyceraldehyde 3-phosphate dehydrogenase,Glyceraldehyde 3-phosphate dehydrogenase,Glyceraldehyde 3-phosphate dehydrogenase,Glyceraldehyde 3-phosphate dehydrogenase,Glyceraldehyde 3-phosphate dehydrogenase,Glyceraldehyde-3-phosphate deh…	BGIBMGA007258-PA	2	2	12.2	12.2	26.718	246	0	125.31	9572700	0	9572700	0	0	0	BGIBMGA007490-PA	Glyceraldehyde 3-phosphate dehydrogenase,Glyceraldehyde 3-phosphate dehydrogenase,Glyceraldehyde 3-phosphate dehydrogenase,Glyceraldehyde 3-phosphate dehydrogenase,Glyceraldehyde 3-phosphate dehydrogenase,Glyceraldehyde 3-phosphate dehydrogenase,Glyceraldehyde 3-phosphate dehydrogenase,Glyceraldehyde 3-phosphate dehydrogenase,Glyceraldehyde 3-phosphate dehydrogenase,Glyceraldehyde-4-phosphate deh…	BGIBMGA007258-PA	2.94546e+06	3.15585e+06	3.36623e+06	3.57662e+06	3.78701e+06	3.99739e+06	4.20778e+06	4.41817e+06	4.62855e+06	4.83894e+06	5.04933e+06	5.25972e+06	5.4701e+06	5.68049e+06
BGIBMGA010891-PA	NULL,Protease inhibitor I8, cysteine-rich trypsin inhibitor-like	BGIBMGA010277-PA	2	2	8.1	8.1	26.845	234	0	12.564	9557400	0	0	0	0	0	BGIBMGA010891-PA	NULL,Protease inhibitor I9, cysteine-rich trypsin inhibitor-like	BGIBMGA010277-PA	1.15529e+06	1.21831e+06	1.28132e+06	1.34434e+06	1.40735e+06	1.47036e+06	1.53338e+06	1.59639e+06	1.6594e+06	1.72242e+06	1.78543e+06	1.84844e+06	1.91146e+06	1.97447e+06
BGIBMGA009027-PA	RpLP2	pdb|4L37|A;pdb|3WJM|D;pdb|3WJM|C;pdb|3WJM|B;BGIBMGA009027-PA	14	14	33.1	33.1	81.198	680	0	164.43	9370200	0	9316000	0	0	0	BGIBMGA009027-PA	RpLP3	pdb|4L37|A;pdb|3WJM|D;pdb|3WJM|C;pdb|3WJM|B;BGIBMGA009028-PA	2.87303e+06	3.07813e+06	3.28323e+06	3.48833e+06	3.69342e+06	3.89852e+06	4.10362e+06	4.30872e+06	4.51382e+06	4.71891e+06	4.92401e+06	5.12911e+06	5.33421e+06	5.5393e+06
BGIBMGA012142-PA	NULL,Glycoside hydrolase, family 63,Six-hairpin glycosidase	BGIBMGA011484-PA;ref|XP_021207904.1|	1	1	1.2	1.2	86.708	767	1	-2	9322100	0	0	0	9322100	0	BGIBMGA012142-PA	NULL,Glycoside hydrolase, family 64,Six-hairpin glycosidase	BGIBMGA011484-PA;ref|XP_021207904.2|	3.483e+06	3.76983e+06	4.05665e+06	4.34348e+06	4.63031e+06	4.91714e+06	5.20396e+06	5.49079e+06	5.77762e+06	6.06445e+06	6.35128e+06	6.6381e+06	6.92493e+06	7.21176e+06
BGIBMGA004612-PA	Defensin	ref|NP_001036876.1|;BGIBMGA004612-PA	8	8	18.4	18.4	82.421	716	0	135.66	9208500	0	9135500	72939	0	0	BGIBMGA004612-PA	Defensin	ref|NP_001036876.1|;BGIBMGA004613-PA	2.8358e+06	3.0385e+06	3.2412e+06	3.44389e+06	3.64659e+06	3.84929e+06	4.05199e+06	4.25469e+06	4.45738e+06	4.66008e+06	4.86278e+06	5.06548e+06	5.26817e+06	5.47087e+06
BGIBMGA012152-PA	Aldo/keto reductase,Aldo/keto reductase,Aldo/keto reductase,Aldo/keto reductase,Aldo/keto reductase,Aldo/keto reductase,Aldo/keto reductase,Aldo/keto reductase,Aldo/keto reductase,Aldo/keto reductase,Aldo/keto reductase,Aldo/keto reductase,Aldo/keto reductase,Aldo/keto reductase	BGIBMGA011508-PA	1	1	9.8	9.8	35.323	325	0	15.185	9181800	0	9181800	0	0	0	BGIBMGA012152-PA	Aldo/keto reductase,Aldo/keto reductase,Aldo/keto reductase,Aldo/keto reductase,Aldo/keto reductase,Aldo/keto reductase,Aldo/keto reductase,Aldo/keto reductase,Aldo/keto reductase,Aldo/keto reductase,Aldo/keto reductase,Aldo/keto reductase,Aldo/keto reductase,Aldo/keto reductase	BGIBMGA011508-PA	2.82518e+06	3.02697e+06	3.22877e+06	3.43056e+06	3.63236e+06	3.83415e+06	4.03595e+06	4.23774e+06	4.43954e+06	4.64133e+06	4.84312e+06	5.04492e+06	5.24671e+06	5.44851e+06
BGIBMGA014192-PA	NULL,Glycoside hydrolase, family 1,Glycoside hydrolase, family 1,Glycoside hydrolase, family 1,Glycoside hydrolase, family 1,Glycoside hydrolase, family 1,Glycoside hydrolase, family 1,Glycoside hydrolase, family 1	BGIBMGA013852-PA	6	6	18	18	46.3	410	0	61.925	8971700	0	5099000	0	0	0	BGIBMGA014192-PA	NULL,Glycoside hydrolase, family 1,Glycoside hydrolase, family 1,Glycoside hydrolase, family 1,Glycoside hydrolase, family 1,Glycoside hydrolase, family 1,Glycoside hydrolase, family 1,Glycoside hydrolase, family 2	BGIBMGA013852-PA	2.03706e+06	2.17466e+06	2.31225e+06	2.44985e+06	2.58745e+06	2.72504e+06	2.86264e+06	3.00024e+06	3.13783e+06	3.27543e+06	3.41302e+06	3.55062e+06	3.68822e+06	3.82581e+06
BGIBMGA011783-PA	CPH4	ref|NP_001040244.1|;BGIBMGA011783-PA;pdb|3M95|B;pdb|3M95|A	1	1	14.5	14.5	13.904	117	0	9.8972	8949300	0	8949300	0	0	0	BGIBMGA011783-PA	CPH5	ref|NP_001040244.1|;BGIBMGA011783-PA;pdb|3M95|B;pdb|3M96|A	2.75363e+06	2.95032e+06	3.147e+06	3.34369e+06	3.54038e+06	3.73706e+06	3.93375e+06	4.13044e+06	4.32712e+06	4.52381e+06	4.7205e+06	4.91718e+06	5.11387e+06	5.31056e+06
BGIBMGA011237-PA	Proteasome component region PCI	BGIBMGA010516-PA	6	3	16.8	8	51.954	465	0	100.67	8598000	0	2289200	0	0	0	BGIBMGA011237-PA	Proteasome component region PCI	BGIBMGA010517-PA	1.46699e+06	1.55889e+06	1.6508e+06	1.7427e+06	1.8346e+06	1.92651e+06	2.01841e+06	2.11032e+06	2.20222e+06	2.29413e+06	2.38603e+06	2.47794e+06	2.56984e+06	2.66175e+06
BGIBMGA014360-PA	LOC100302629	ref|NP_001091819.1|;BGIBMGA014360-PA	2	2	12.3	12.3	18.482	171	0	19.354	8539300	0	2359100	0	0	0	BGIBMGA014360-PA	LOC100302630	ref|NP_001091819.1|;BGIBMGA014361-PA	1.47294e+06	1.56553e+06	1.65813e+06	1.75072e+06	1.84332e+06	1.93591e+06	2.02851e+06	2.1211e+06	2.2137e+06	2.30629e+06	2.39889e+06	2.49148e+06	2.58408e+06	2.67667e+06
BGIBMGA005827-PA	Short-chain dehydrogenase/reductase SDR,Glucose/ribitol dehydrogenase	BGIBMGA005736-PA;ref|XP_021204112.1|	8	8	9.1	9.1	133.02	1204	0	58.255	8427900	0	0	0	0	0	BGIBMGA005827-PA	Short-chain dehydrogenase/reductase SDR,Glucose/ribitol dehydrogenase	BGIBMGA005736-PA;ref|XP_021204112.2|	1.01878e+06	1.07434e+06	1.1299e+06	1.18546e+06	1.24102e+06	1.29658e+06	1.35214e+06	1.40769e+06	1.46325e+06	1.51881e+06	1.57437e+06	1.62993e+06	1.68549e+06	1.74105e+06
BGIBMGA014221-PA	Saposin B,Saposin B,Saposin B,Saposin B,Saposin B,Saposin B,Saposin,Saposin,Saposin,Saposin,Saposin,Saposin-like,Saposin-like,Saposin-like,Saposin B subdomain,Saposin-like type B, 1,Saposin-like type B, 2,Saposin-like type B, 1,Saposin-like type B, 2,Saposin-like type B, 1,Saposin-like type B, 2	BGIBMGA013971-PA;ref|XP_021208506.1|	5	5	21.7	21.7	49.333	420	0	109.29	8100500	0	8100500	0	0	0	BGIBMGA014221-PA	Saposin B,Saposin B,Saposin B,Saposin B,Saposin B,Saposin B,Saposin,Saposin,Saposin,Saposin,Saposin,Saposin-like,Saposin-like,Saposin-like,Saposin B subdomain,Saposin-like type B, 1,Saposin-like type B, 2,Saposin-like type B, 1,Saposin-like type B, 2,Saposin-like type B, 1,Saposin-like type B, 3	BGIBMGA013971-PA;ref|XP_021208506.2|	2.49248e+06	2.6705e+06	2.84853e+06	3.02656e+06	3.20459e+06	3.38262e+06	3.56065e+06	3.73868e+06	3.91671e+06	4.09474e+06	4.27276e+06	4.45079e+06	4.62882e+06	4.80685e+06
BGIBMGA006731-PA	NULL	BGIBMGA006463-PA	1	1	7.5	7.5	61.622	536	0	8.7783	7997100	0	0	0	0	0	BGIBMGA006731-PA	NULL	BGIBMGA006463-PA	966693	1.01942e+06	1.07214e+06	1.12486e+06	1.17759e+06	1.23031e+06	1.28303e+06	1.33576e+06	1.38848e+06	1.44121e+06	1.49393e+06	1.54665e+06	1.59938e+06	1.6521e+06
BGIBMGA005301-PA	NULL	BGIBMGA005000-PA	1	1	12	12	9.1834	83	1	-2	7951100	0	0	0	0	0	BGIBMGA005301-PA	NULL	BGIBMGA005000-PA	961122	1.01355e+06	1.06597e+06	1.11839e+06	1.17082e+06	1.22324e+06	1.27566e+06	1.32809e+06	1.38051e+06	1.43294e+06	1.48536e+06	1.53778e+06	1.59021e+06	1.64263e+06
BGIBMGA001444-PA	serpin-9	ref|NP_001036894.1|;ref|XP_021205858.1|;BGIBMGA001444-PA	1	1	3.2	3.2	34.732	311	0.0033557	7.0585	7924500	0	0	0	7924500	0	BGIBMGA001444-PA	serpin-10	ref|NP_001036894.1|;ref|XP_021205858.1|;BGIBMGA001445-PA	2.96081e+06	3.20464e+06	3.44847e+06	3.69229e+06	3.93612e+06	4.17995e+06	4.42378e+06	4.66761e+06	4.91143e+06	5.15526e+06	5.39909e+06	5.64292e+06	5.88675e+06	6.13058e+06
BGIBMGA008709-PA	NULL,Glycoside hydrolase, chitinase active site,Chitinase A N-terminal,Glycoside hydrolase, family 18, catalytic domain,PKD,Chitinase II,Chitinase II,Glycoside hydrolase, chitinase active site	BGIBMGA008302-PA;ref|XP_021204931.1|	2	2	9	9	48.387	423	0	106.05	7910000	0	7910000	0	0	0	BGIBMGA008709-PA	NULL,Glycoside hydrolase, chitinase active site,Chitinase A N-terminal,Glycoside hydrolase, family 19, catalytic domain,PKD,Chitinase II,Chitinase II,Glycoside hydrolase, chitinase active site	BGIBMGA008302-PA;ref|XP_021204931.2|	2.43386e+06	2.60771e+06	2.78155e+06	2.95539e+06	3.12923e+06	3.30308e+06	3.47692e+06	3.65076e+06	3.8246e+06	3.99845e+06	4.17229e+06	4.34613e+06	4.51997e+06	4.69382e+06
BGIBMGA004456-PA	Lepidopteran low molecular weight lipoprotein	BGIBMGA004454-PA	2	2	12.2	12.2	27.823	238	0	16.847	7888200	0	4739100	0	0	0	BGIBMGA004456-PA	Lepidopteran low molecular weight lipoprotein	BGIBMGA004455-PA	1.83885e+06	1.96377e+06	2.08868e+06	2.2136e+06	2.33852e+06	2.46343e+06	2.58835e+06	2.71327e+06	2.83819e+06	2.9631e+06	3.08802e+06	3.21294e+06	3.33785e+06	3.46277e+06
BGIBMGA003270-PA	Chitin binding Peritrophin-A,Chitin binding Peritrophin-A,Chitin binding Peritrophin-A,Chitin binding Peritrophin-A	BGIBMGA003151-PA;ref|XP_012550005.1|;ref|XP_012550005.2|	1	1	1.2	1.2	79.85	686	0.0090909	6.316	7823200	0	2401900	0	2782900	0	BGIBMGA003270-PA	Chitin binding Peritrophin-A,Chitin binding Peritrophin-A,Chitin binding Peritrophin-A,Chitin binding Peritrophin-A	BGIBMGA003151-PA;ref|XP_012550005.1|;ref|XP_012550005.3|	2.09775e+06	2.25356e+06	2.40937e+06	2.56517e+06	2.72098e+06	2.87679e+06	3.0326e+06	3.1884e+06	3.34421e+06	3.50002e+06	3.65583e+06	3.81163e+06	3.96744e+06	4.12325e+06
BGIBMGA014323-PA	serpin-28	ref|XP_004927713.2|;BGIBMGA014323-PA	10	2	33.9	10.1	51.834	457	0	60.673	7737700	0	7737700	0	0	0	BGIBMGA014323-PA	serpin-29	ref|XP_004927713.2|;BGIBMGA014324-PA	2.38084e+06	2.5509e+06	2.72095e+06	2.89101e+06	3.06106e+06	3.23111e+06	3.40117e+06	3.57122e+06	3.74128e+06	3.91133e+06	4.08139e+06	4.25144e+06	4.4215e+06	4.59155e+06
BGIBMGA006263-PA	GroEL-like chaperone, ATPase,T-complex protein 1, alpha subunit,Chaperonin TCP-1,Chaperonin TCP-1,Chaperonin TCP-1,Chaperonin Cpn60/TCP-1,Chaperonin Cpn60/TCP-1,Chaperonin Cpn60/TCP-1,Chaperonin Cpn60/TCP-1,Chaperonin Cpn60/TCP-1,Chaperonin Cpn60/TCP-1,Chaperonin Cpn60,Chaperonin Cpn60,Chaperonin Cpn60,Chaperonin TCP-1,Chaperonin TCP-1,Chaperonin TCP-1,T-complex protein 1, alpha subunit,Chaperoni…	BGIBMGA006180-PA	8	8	8.4	8.4	137.38	1230	0	84.981	7266600	0	3051500	0	0	0	BGIBMGA006263-PA	GroEL-like chaperone, ATPase,T-complex protein 1, alpha subunit,Chaperonin TCP-1,Chaperonin TCP-1,Chaperonin TCP-1,Chaperonin Cpn60/TCP-1,Chaperonin Cpn60/TCP-1,Chaperonin Cpn60/TCP-1,Chaperonin Cpn60/TCP-1,Chaperonin Cpn60/TCP-1,Chaperonin Cpn60/TCP-1,Chaperonin Cpn60,Chaperonin Cpn60,Chaperonin Cpn60,Chaperonin TCP-1,Chaperonin TCP-1,Chaperonin TCP-1,T-complex protein 1, alpha subunit,Chaperoni…	BGIBMGA006181-PA	1.44847e+06	1.54332e+06	1.63817e+06	1.73301e+06	1.82786e+06	1.92271e+06	2.01756e+06	2.1124e+06	2.20725e+06	2.3021e+06	2.39695e+06	2.49179e+06	2.58664e+06	2.68149e+06
BGIBMGA005711-PA	14-3-3zeta	ref|XP_021204350.1|;ref|XP_021204352.1|;ref|XP_021204351.1|;BGIBMGA005711-PA	9	7	24	20.5	65.15	584	0	105.59	7041900	0	3665200	0	0	0	BGIBMGA005711-PA	14-3-4zeta	ref|XP_021204350.1|;ref|XP_021204352.1|;ref|XP_021204351.1|;BGIBMGA005712-PA	1.53594e+06	1.63876e+06	1.74157e+06	1.84438e+06	1.94719e+06	2.05e+06	2.15282e+06	2.25563e+06	2.35844e+06	2.46125e+06	2.56407e+06	2.66688e+06	2.76969e+06	2.8725e+06
BGIBMGA006235-PA	EGF-like region,Protease inhibitor I8, cysteine-rich trypsin inhibitor-like,Protease inhibitor I8, cysteine-rich trypsin inhibitor-like,Protease inhibitor I8, cysteine-rich trypsin inhibitor-like,Protease inhibitor I8, cysteine-rich trypsin inhibitor-like,Protease inhibitor I8, cysteine-rich trypsin inhibitor-like,Protease inhibitor I8, cysteine-rich trypsin inhibitor-like,EGF-like region	BGIBMGA005831-PA;BGIBMGA005830-PA	7	2	28.7	13.1	32.021	289	0	84.068	6957400	0	4083400	0	0	0	BGIBMGA006235-PA	EGF-like region,Protease inhibitor I8, cysteine-rich trypsin inhibitor-like,Protease inhibitor I8, cysteine-rich trypsin inhibitor-like,Protease inhibitor I8, cysteine-rich trypsin inhibitor-like,Protease inhibitor I8, cysteine-rich trypsin inhibitor-like,Protease inhibitor I8, cysteine-rich trypsin inhibitor-like,Protease inhibitor I9, cysteine-rich trypsin inhibitor-like,EGF-like region	BGIBMGA005831-PA;BGIBMGA005831-PA	1.60385e+06	1.71254e+06	1.82123e+06	1.92992e+06	2.03861e+06	2.1473e+06	2.256e+06	2.36469e+06	2.47338e+06	2.58207e+06	2.69076e+06	2.79945e+06	2.90814e+06	3.01684e+06
BGIBMGA004464-PA	LOC101744589	ref|NP_001119728.2|;BGIBMGA004464-PA	2	2	13	13	29.726	262	0	20.481	6948400	0	6948400	0	0	0	BGIBMGA004464-PA	LOC101744590	ref|NP_001119728.2|;BGIBMGA004465-PA	2.13797e+06	2.29068e+06	2.44339e+06	2.5961e+06	2.74881e+06	2.90152e+06	3.05423e+06	3.20694e+06	3.35965e+06	3.51236e+06	3.66507e+06	3.81778e+06	3.97049e+06	4.1232e+06
BGIBMGA009131-PA	NULL,Beta tubulin,Tubulin,Beta tubulin, autoregulation binding site,Tubulin/FtsZ, GTPase,Tubulin/FtsZ, C-terminal,Beta tubulin, autoregulation binding site,Tubulin,Tubulin,Tubulin,Tubulin,Tubulin,Tubulin,Beta tubulin,Beta tubulin,Beta tubulin	BGIBMGA008904-PA	4	4	12	12	77.751	684	0	38.099	6918900	0	6539000	0	0	0	BGIBMGA009131-PA	NULL,Beta tubulin,Tubulin,Beta tubulin, autoregulation binding site,Tubulin/FtsZ, GTPase,Tubulin/FtsZ, C-terminal,Beta tubulin, autoregulation binding site,Tubulin,Tubulin,Tubulin,Tubulin,Tubulin,Tubulin,Beta tubulin,Beta tubulin,Beta tubulin	BGIBMGA008904-PA	2.05794e+06	2.20415e+06	2.35036e+06	2.49658e+06	2.64279e+06	2.789e+06	2.93522e+06	3.08143e+06	3.22764e+06	3.37386e+06	3.52007e+06	3.66628e+06	3.8125e+06	3.95871e+06
BGIBMGA005550-PA	Histone H3,Histone H3,Histone H3,Histone H3,Histone H3,Histone H3,Histone H3,Histone H3,Histone H3,Histone H3,Histone H3,Histone-fold,Histone-fold,Histone core	BGIBMGA005131-PA	6	6	4.6	4.6	206.84	1813	0	176.96	6842300	0	666050	0	0	0	BGIBMGA005550-PA	Histone H3,Histone H3,Histone H3,Histone H3,Histone H3,Histone H3,Histone H3,Histone H3,Histone H3,Histone H3,Histone H4,Histone-fold,Histone-fold,Histone core	BGIBMGA005131-PA	951569	1.00692e+06	1.06226e+06	1.11761e+06	1.17296e+06	1.2283e+06	1.28365e+06	1.339e+06	1.39434e+06	1.44969e+06	1.50504e+06	1.56038e+06	1.61573e+06	1.67108e+06
BGIBMGA003973-PA	NULL	BGIBMGA003657-PA;BGIBMGA003656-PA	1	1	30.3	30.3	7.3522	66	0.0032468	6.7866	6741300	0	6741300	0	0	0	BGIBMGA003973-PA	NULL	BGIBMGA003657-PA;BGIBMGA003657-PA	2.07424e+06	2.2224e+06	2.37056e+06	2.51872e+06	2.66688e+06	2.81504e+06	2.9632e+06	3.11136e+06	3.25951e+06	3.40767e+06	3.55583e+06	3.70399e+06	3.85215e+06	4.00031e+06
BGIBMGA011819-PA	CPR5	ref|NP_001040131.1|;BGIBMGA011819-PA	1	1	7.9	7.9	29.069	254	0	12.396	6674600	0	6674600	0	0	0	BGIBMGA011819-PA	CPR5	ref|NP_001040131.1|;BGIBMGA011820-PA	2.05373e+06	2.20042e+06	2.34711e+06	2.4938e+06	2.6405e+06	2.78719e+06	2.93388e+06	3.08057e+06	3.22727e+06	3.37396e+06	3.52065e+06	3.66734e+06	3.81403e+06	3.96073e+06
BGIBMGA003073-PA	CPR148	ref|NP_001037572.1|;BGIBMGA003073-PA	2	2	15.1	15.1	19.86	172	0	78.136	6297400	0	6297400	0	0	0	BGIBMGA003073-PA	CPR148	ref|NP_001037572.1|;BGIBMGA003074-PA	1.93767e+06	2.07607e+06	2.21447e+06	2.35288e+06	2.49128e+06	2.62968e+06	2.76809e+06	2.90649e+06	3.04489e+06	3.18329e+06	3.3217e+06	3.4601e+06	3.5985e+06	3.7369e+06
BGIBMGA007720-PA	LOC101740734	ref|XP_012547756.1|;BGIBMGA007720-PA	8	1	20.7	3.8	44.255	396	0	236.82	6227000	0	389280	5837700	0	0	BGIBMGA007720-PA	LOC101740735	ref|XP_012547756.1|;BGIBMGA007721-PA	2.10847e+06	2.27099e+06	2.4335e+06	2.59602e+06	2.75853e+06	2.92104e+06	3.08356e+06	3.24607e+06	3.40858e+06	3.5711e+06	3.73361e+06	3.89613e+06	4.05864e+06	4.22115e+06
BGIBMGA008302-PA	Thioredoxin fold,Glutathione S-transferase, C-terminal-like,Glutathione S-transferase, C-terminal,Translation elongation factor EF1B, gamma chain, conserved,Translation elongation factor EF1B, gamma chain, conserved,Translation elongation factor EF1B, gamma chain, conserved,Thioredoxin-like fold,Glutathione S-transferase, N-terminal	BGIBMGA007950-PA	6	4	10.7	6.4	72.745	655	0	34.378	6118200	0	343370	0	0	0	BGIBMGA008302-PA	Thioredoxin fold,Glutathione S-transferase, C-terminal-like,Glutathione S-transferase, C-terminal,Translation elongation factor EF1B, gamma chain, conserved,Translation elongation factor EF1B, gamma chain, conserved,Translation elongation factor EF2B, gamma chain, conserved,Thioredoxin-like fold,Glutathione S-transferase, N-terminal	BGIBMGA007950-PA	803723	849340	894956	940573	986190	1.03181e+06	1.07742e+06	1.12304e+06	1.16866e+06	1.21427e+06	1.25989e+06	1.30551e+06	1.35112e+06	1.39674e+06
BGIBMGA003322-PA	Hormone binding	BGIBMGA003270-PA	1	1	8.2	8.2	30.118	267	0	13.266	6052000	0	0	0	0	0	BGIBMGA003322-PA	Hormone binding	BGIBMGA003270-PA	731566	771467	811368	851269	891169	931070	970971	1.01087e+06	1.05077e+06	1.09067e+06	1.13057e+06	1.17048e+06	1.21038e+06	1.25028e+06
BGIBMGA001117-PA	NULL,Chromatin SPT2	BGIBMGA001098-PA	3	3	10.3	10.3	50.776	455	0	24.543	5961600	0	2202800	0	0	0	BGIBMGA001117-PA	NULL,Chromatin SPT3	BGIBMGA001098-PA	1.13215e+06	1.20535e+06	1.27854e+06	1.35173e+06	1.42492e+06	1.49812e+06	1.57131e+06	1.6445e+06	1.71769e+06	1.79089e+06	1.86408e+06	1.93727e+06	2.01046e+06	2.08366e+06
BGIBMGA010130-PA	LOC101735759	ref|NP_001106137.1|;ref|NP_001106136.1|;ref|NP_001036841.1|;BGIBMGA010130-PA	3	3	22.3	22.3	35.748	323	0	103.25	5517200	0	5517200	0	0	0	BGIBMGA010130-PA	LOC101735760	ref|NP_001106137.1|;ref|NP_001106136.1|;ref|NP_001036841.1|;BGIBMGA010131-PA	1.69761e+06	1.81887e+06	1.94012e+06	2.06137e+06	2.18263e+06	2.30388e+06	2.42514e+06	2.54639e+06	2.66764e+06	2.7889e+06	2.91015e+06	3.03141e+06	3.15266e+06	3.27391e+06
BGIBMGA000132-PA	Glycoside hydrolase, family 31	BGIBMGA000132-PA	3	3	5.8	5.8	96.288	849	0	70.179	5259100	0	5259100	0	0	0	BGIBMGA000132-PA	Glycoside hydrolase, family 32	BGIBMGA000133-PA	1.61821e+06	1.73378e+06	1.84936e+06	1.96494e+06	2.08052e+06	2.1961e+06	2.31167e+06	2.42725e+06	2.54283e+06	2.65841e+06	2.77398e+06	2.88956e+06	3.00514e+06	3.12072e+06
BGIBMGA002429-PA	Peptidyl-prolyl cis-trans isomerase, cyclophilin type,Peptidyl-prolyl cis-trans isomerase, cyclophilin type,Peptidyl-prolyl cis-trans isomerase, cyclophilin type,Peptidyl-prolyl cis-trans isomerase, cyclophilin type,Peptidyl-prolyl cis-trans isomerase, cyclophilin type	BGIBMGA002426-PA;ref|XP_021206929.1|;BGIBMGA002486-PA	4	4	13.4	13.4	61.159	539	0	224.85	5105100	0	5105100	0	0	0	BGIBMGA002429-PA	Peptidyl-prolyl cis-trans isomerase, cyclophilin type,Peptidyl-prolyl cis-trans isomerase, cyclophilin type,Peptidyl-prolyl cis-trans isomerase, cyclophilin type,Peptidyl-prolyl cis-trans isomerase, cyclophilin type,Peptidyl-prolyl cis-trans isomerase, cyclophilin type	BGIBMGA002426-PA;ref|XP_021206929.1|;BGIBMGA002487-PA	1.57083e+06	1.68302e+06	1.79522e+06	1.90742e+06	2.01961e+06	2.13181e+06	2.244e+06	2.3562e+06	2.46839e+06	2.58059e+06	2.69278e+06	2.80498e+06	2.91718e+06	3.02937e+06
BGIBMGA014523-PA	LOC692627	BGIBMGA014523-PA;ref|XP_021208662.1|	2	2	10.7	10.7	33.874	307	0	13.248	5057900	0	2937300	0	0	0	BGIBMGA014523-PA	LOC692628	BGIBMGA014523-PA;ref|XP_021208662.2|	1.16013e+06	1.23866e+06	1.3172e+06	1.39573e+06	1.47427e+06	1.5528e+06	1.63134e+06	1.70987e+06	1.78841e+06	1.86694e+06	1.94548e+06	2.02401e+06	2.10255e+06	2.18108e+06
BGIBMGA001154-PA	NULL,DIRP	BGIBMGA001117-PA;ref|XP_012547209.2|	1	1	1.5	1.5	70.43	605	1	-2	5032100	0	0	0	0	0	BGIBMGA001154-PA	NULL,DIRP	BGIBMGA001117-PA;ref|XP_012547209.3|	608288	641462	674635	707809	740983	774157	807331	840504	873678	906852	940026	973200	1.00637e+06	1.03955e+06
BGIBMGA011844-PA	Endoplasmic reticulum targeting sequence,Thioredoxin-related,Thioredoxin-related,Protein disulphide isomerase,Disulphide isomerase,Disulphide isomerase,Thioredoxin domain,Thioredoxin domain,Endoplasmic reticulum targeting sequence,Thioredoxin-related,Thioredoxin-related,Thioredoxin-like fold,Thioredoxin-like fold,Thioredoxin-like fold,Thioredoxin-like fold,Thioredoxin-related,Thioredoxin-related,…	BGIBMGA011310-PA	1	1	3	3	59.422	534	1	-2	4954900	0	4954900	0	0	0	BGIBMGA011844-PA	Endoplasmic reticulum targeting sequence,Thioredoxin-related,Thioredoxin-related,Protein disulphide isomerase,Disulphide isomerase,Disulphide isomerase,Thioredoxin domain,Thioredoxin domain,Endoplasmic reticulum targeting sequence,Thioredoxin-related,Thioredoxin-related,Thioredoxin-like fold,Thioredoxin-like fold,Thioredoxin-like fold,Thioredoxin-like fold,Thioredoxin-related,Thioredoxin-related,…	BGIBMGA011311-PA	1.52459e+06	1.63349e+06	1.74238e+06	1.85128e+06	1.96017e+06	2.06907e+06	2.17796e+06	2.28686e+06	2.39575e+06	2.50465e+06	2.61354e+06	2.72244e+06	2.83133e+06	2.94022e+06
ref|XP_021208896.1|		ref|XP_021208896.1|	1	10.3	10.3	14.989	136	0	8.2668	13397000	4853600	0	0	0	0	310.51	ref|XP_021208896.1|		ref|XP_021208896.1|	1.76454e+06	1.82599e+06	1.88745e+06	1.9489e+06	2.01035e+06	2.0718e+06	2.13326e+06	2.19471e+06	2.25616e+06	2.31761e+06	2.37907e+06	2.44052e+06	2.50197e+06	2.56342e+06
LOC110385370		ref|XP_004934228.3|	2	1	8.4	3.6	24.679	225	0	10.952	4833800	0	0	0	0	0	LOC110385371		ref|XP_004934228.4|	584310	616179	648048	679917	711787	743656	775525	807394	839263	871133	903002	934871	966740	998609
BGIBMGA011310-PA	NULL,PWWP,PWWP,PWWP	BGIBMGA010604-PA;ref|XP_004934049.2|;BGIBMGA001549-PA;BGIBMGA011273-PA;BGIBMGA001415-PA	1	1	7	7	14.796	129	0.008982	6.2598	4789400	0	0	0	0	0	BGIBMGA011310-PA	NULL,PWWP,PWWP,PWWP	BGIBMGA010604-PA;ref|XP_004934049.2|;BGIBMGA001549-PA;BGIBMGA011273-PA;BGIBMGA001416-PA	578941	610518	642095	673672	705249	736826	768404	799981	831558	863135	894712	926289	957867	989444
BGIBMGA010515-PA	Glucose-methanol-choline oxidoreductase,Glucose-methanol-choline oxidoreductase, N-terminal,Glucose-methanol-choline oxidoreductase, C-terminal,Glucose-methanol-choline oxidoreductase, N-terminal,Glucose-methanol-choline oxidoreductase, N-terminal	BGIBMGA009799-PA	7	6	22.7	20.5	41.843	365	0	211.49	4736400	0	3835900	0	0	0	BGIBMGA010515-PA	Glucose-methanol-choline oxidoreductase,Glucose-methanol-choline oxidoreductase, N-terminal,Glucose-methanol-choline oxidoreductase, C-terminal,Glucose-methanol-choline oxidoreductase, N-terminal,Glucose-methanol-choline oxidoreductase, N-terminal	BGIBMGA009799-PA	1.28915e+06	1.37939e+06	1.46963e+06	1.55987e+06	1.65011e+06	1.74035e+06	1.83059e+06	1.92083e+06	2.01107e+06	2.1013e+06	2.19154e+06	2.28178e+06	2.37202e+06	2.46226e+06
BGIBMGA013448-PA	EF-Hand type,Calcium-binding EF-hand,Follistatin-like, N-terminal,Osteonectin-like	BGIBMGA013218-PA	1	1	1.2	1.2	180.56	1643	0.0031949	6.6054	4568100	0	0	0	0	0	BGIBMGA013448-PA	EF-Hand type,Calcium-binding EF-hand,Follistatin-like, N-terminal,Osteonectin-like	BGIBMGA013218-PA	552222	582329	612435	642542	672648	702754	732861	762967	793074	823180	853287	883393	913500	943606
BGIBMGA004112-PA	Ribosomal protein L13,Peptidase M, neutral zinc metallopeptidases, zinc-binding site,Peptidase M1, membrane alanine aminopeptidase,Peptidase M, neutral zinc metallopeptidases, zinc-binding site,Peptidase M1, membrane alanine aminopeptidase,Ribosomal protein L13,Ribosomal protein L13,Peptidase M1, membrane alanine aminopeptidase,Peptidase M1, membrane alanine aminopeptidase,Peptidase M1, membrane …	BGIBMGA004059-PA	2	2	13	13	21.893	200	0	72.829	4511700	0	3859000	0	0	0	BGIBMGA004112-PA	Ribosomal protein L13,Peptidase M, neutral zinc metallopeptidases, zinc-binding site,Peptidase M1, membrane alanine aminopeptidase,Peptidase M, neutral zinc metallopeptidases, zinc-binding site,Peptidase M1, membrane alanine aminopeptidase,Ribosomal protein L13,Ribosomal protein L13,Peptidase M1, membrane alanine aminopeptidase,Peptidase M1, membrane alanine aminopeptidase,Peptidase M1, membrane …	BGIBMGA004059-PA	1.26629e+06	1.35541e+06	1.44452e+06	1.53364e+06	1.62275e+06	1.71186e+06	1.80098e+06	1.89009e+06	1.97921e+06	2.06832e+06	2.15744e+06	2.24655e+06	2.33567e+06	2.42478e+06
BGIBMGA005832-PA	Short-chain dehydrogenase/reductase SDR,Glucose/ribitol dehydrogenase	BGIBMGA005827-PA;ref|XP_004934074.2|;BGIBMGA014342-PA;BGIBMGA005826-PA	5	5	28.7	28.7	31.689	286	0	73.694	4474400	0	4474400	0	0	0	BGIBMGA005832-PA	Short-chain dehydrogenase/reductase SDR,Glucose/ribitol dehydrogenase	BGIBMGA005827-PA;ref|XP_004934074.2|;BGIBMGA014342-PA;BGIBMGA005827-PA	1.37675e+06	1.47508e+06	1.57342e+06	1.67175e+06	1.77009e+06	1.86842e+06	1.96676e+06	2.06509e+06	2.16343e+06	2.26176e+06	2.3601e+06	2.45843e+06	2.55677e+06	2.6551e+06
BGIBMGA000158-PA	LOC101739173	ref|NP_001177919.1|;BGIBMGA000158-PA	5	5	12.1	12.1	61.805	564	0	47.556	4157600	0	4157600	0	0	0	BGIBMGA000158-PA	LOC101739173	ref|NP_001177919.1|;BGIBMGA000159-PA	1.27927e+06	1.37065e+06	1.46202e+06	1.55339e+06	1.64476e+06	1.73613e+06	1.8275e+06	1.91887e+06	2.01024e+06	2.10161e+06	2.19298e+06	2.28435e+06	2.37572e+06	2.4671e+06
BGIBMGA002406-PA	LOC101742102	ref|NP_001296495.1|;BGIBMGA002406-PA	2	2	10.5	10.5	27.704	247	0	16.24	4138600	0	2168900	0	0	0	BGIBMGA002406-PA	LOC101742102	ref|NP_001296495.1|;BGIBMGA002407-PA	905454	966107	1.02676e+06	1.08741e+06	1.14807e+06	1.20872e+06	1.26937e+06	1.33002e+06	1.39068e+06	1.45133e+06	1.51198e+06	1.57263e+06	1.63329e+06	1.69394e+06
BGIBMGA013129-PA	Glycoside hydrolase, family 30,Glycoside hydrolase, family 30,Glycoside hydrolase, family 30,Glycoside hydrolase, family 30,Glycoside hydrolase, family 30,Glycoside hydrolase, family 30,Glycoside hydrolase, family 30	BGIBMGA012740-PA	2	2	5.9	5.9	67.842	597	0	17.4	3928200	0	2810600	0	0	0	BGIBMGA013129-PA	Glycoside hydrolase, family 30,Glycoside hydrolase, family 30,Glycoside hydrolase, family 30,Glycoside hydrolase, family 30,Glycoside hydrolase, family 30,Glycoside hydrolase, family 30,Glycoside hydrolase, family 31	BGIBMGA012741-PA	999907	1.06904e+06	1.13818e+06	1.20731e+06	1.27645e+06	1.34558e+06	1.41472e+06	1.48385e+06	1.55299e+06	1.62212e+06	1.69126e+06	1.7604e+06	1.82953e+06	1.89867e+06
BGIBMGA011357-PA	LOC101738553	ref|XP_021206610.1|;ref|XP_021206609.1|;ref|NP_001232899.1|;BGIBMGA011357-PA	2	2	23.2	23.2	20.114	190	0	34.484	3701300	0	3701300	0	0	0	BGIBMGA011357-PA	LOC101738554	ref|XP_021206610.1|;ref|XP_021206609.1|;ref|NP_001232899.1|;BGIBMGA011358-PA	1.13887e+06	1.22021e+06	1.30156e+06	1.3829e+06	1.46424e+06	1.54559e+06	1.62693e+06	1.70828e+06	1.78962e+06	1.87097e+06	1.95231e+06	2.03366e+06	2.115e+06	2.19635e+06
BGIBMGA004445-PA	Peptidase S1 and S6, chymotrypsin/Hap,Peptidase S1 and S6, chymotrypsin/Hap,Peptidase S1 and S6, chymotrypsin/Hap,Peptidase S1 and S6, chymotrypsin/Hap,Peptidase S1 and S6, chymotrypsin/Hap,Peptidase, trypsin-like serine and cysteine	BGIBMGA004401-PA;BGIBMGA004400-PA	2	2	8.1	8.1	35.308	308	0	19.211	3652800	0	1533700	0	0	0	BGIBMGA004445-PA	Peptidase S1 and S6, chymotrypsin/Hap,Peptidase S1 and S6, chymotrypsin/Hap,Peptidase S1 and S6, chymotrypsin/Hap,Peptidase S1 and S6, chymotrypsin/Hap,Peptidase S1 and S7, chymotrypsin/Hap,Peptidase, trypsin-like serine and cysteine	BGIBMGA004401-PA;BGIBMGA004401-PA	728069	775746	823423	871100	918777	966454	1.01413e+06	1.06181e+06	1.10949e+06	1.15716e+06	1.20484e+06	1.25252e+06	1.30019e+06	1.34787e+06
BGIBMGA014224-PA	Hsc70-4	BGIBMGA014224-PA	5	5	14.1	14.1	49.77	440	0	95.029	3605000	0	1115100	0	0	0	BGIBMGA014224-PA	Hsc70-5	BGIBMGA014224-PA	644099	685020	725940	766861	807782	848702	889623	930543	971464	1.01238e+06	1.05331e+06	1.09423e+06	1.13515e+06	1.17607e+06
BGIBMGA012555-PA	ATPase, F1/V1/A1 complex, alpha/beta subunit, N-terminal,ATPase, F1/V1/A1 complex, alpha/beta subunit, nucleotide-binding,ATPase, F1/V1/A1 complex, alpha/beta subunit, C-terminal,ATPase, F1/V1/A1 complex, alpha/beta subunit, C-terminal,ATPase, F1/V1/A1 complex, alpha/beta subunit, N-terminal,ATPase, F1 complex, beta subunit,ATPase, F1/V1/A1 complex, alpha/beta subunit, nucleotide-binding,ATPase, …	BGIBMGA011982-PA	20	20	7.1	7.1	479.7	4329	0	323.31	3572500	0	3450300	0	0	0	BGIBMGA012555-PA	ATPase, F1/V1/A1 complex, alpha/beta subunit, N-terminal,ATPase, F1/V1/A1 complex, alpha/beta subunit, nucleotide-binding,ATPase, F1/V1/A1 complex, alpha/beta subunit, C-terminal,ATPase, F1/V1/A1 complex, alpha/beta subunit, C-terminal,ATPase, F1/V1/A1 complex, alpha/beta subunit, N-terminal,ATPase, F1 complex, beta subunit,ATPase, F1/V1/A1 complex, alpha/beta subunit, nucleotide-binding,ATPase, …	BGIBMGA011982-PA	1.07651e+06	1.15312e+06	1.22972e+06	1.30632e+06	1.38292e+06	1.45952e+06	1.53613e+06	1.61273e+06	1.68933e+06	1.76593e+06	1.84254e+06	1.91914e+06	1.99574e+06	2.07234e+06
BGIBMGA013115-PA	Ser2	ref|NP_001037534.1|;BGIBMGA013115-PA	2	2	4.6	4.6	80.118	693	0	49.609	3563900	0	2006300	0	1557600	0	BGIBMGA013115-PA	Ser3	ref|NP_001037534.1|;BGIBMGA013116-PA	1.1993e+06	1.29132e+06	1.38333e+06	1.47535e+06	1.56736e+06	1.65938e+06	1.75139e+06	1.84341e+06	1.93542e+06	2.02744e+06	2.11945e+06	2.21147e+06	2.30348e+06	2.3955e+06
BGIBMGA006815-PA	Glycoside hydrolase, family 35,Glycoside hydrolase, family 35,Glycoside hydrolase, family 35,Glycoside hydrolase, family 35,Glycoside hydrolase, family 35,Glycoside hydrolase, family 35,Glycoside hydrolase, family 35,Glycoside hydrolase, family 35,Glycoside hydrolase, family 35,Glycoside hydrolase, family 35,Glycoside hydrolase, family 35,Galactose-binding like,Glycoside hydrolase, family 35	BGIBMGA006526-PA;ref|XP_021206593.1|	1	1	3.4	3.4	36.233	321	1	-2	3550300	0	0	0	0	0	BGIBMGA006815-PA	Glycoside hydrolase, family 35,Glycoside hydrolase, family 35,Glycoside hydrolase, family 35,Glycoside hydrolase, family 35,Glycoside hydrolase, family 35,Glycoside hydrolase, family 35,Glycoside hydrolase, family 35,Glycoside hydrolase, family 35,Glycoside hydrolase, family 35,Glycoside hydrolase, family 35,Glycoside hydrolase, family 35,Galactose-binding like,Glycoside hydrolase, family 36	BGIBMGA006526-PA;ref|XP_021206593.2|	429163	452569	475975	499381	522787	546192	569598	593004	616410	639816	663222	686628	710034	733439
BGIBMGA000647-PA	NULL,Calcium-binding EF-hand,Quinonprotein alcohol dehydrogenase-like,Calcium-binding EF-hand,Calcium-binding EF-hand,Calcium-binding EF-hand,Calcium-binding EF-hand,Calcium-binding EF-hand,Calcium-binding EF-hand	BGIBMGA000559-PA;ref|NP_001119730.1|	1	1	15.5	15.5	18.697	174	0	21.211	3537600	0	3537600	0	0	0	BGIBMGA000647-PA	NULL,Calcium-binding EF-hand,Quinonprotein alcohol dehydrogenase-like,Calcium-binding EF-hand,Calcium-binding EF-hand,Calcium-binding EF-hand,Calcium-binding EF-hand,Calcium-binding EF-hand,Calcium-binding EF-hand	BGIBMGA000559-PA;ref|NP_001119730.2|	1.0885e+06	1.16624e+06	1.24399e+06	1.32174e+06	1.39949e+06	1.47723e+06	1.55498e+06	1.63273e+06	1.71048e+06	1.78822e+06	1.86597e+06	1.94372e+06	2.02147e+06	2.09921e+06
BGIBMGA004038-PA	Calponin-like actin-binding,Calponin-like actin-binding,EB1	BGIBMGA003977-PA	4	4	11.5	11.5	55.621	494	0	320.84	3474700	0	3474700	0	0	0	BGIBMGA004038-PA	Calponin-like actin-binding,Calponin-like actin-binding,EB2	BGIBMGA003978-PA	1.06917e+06	1.14554e+06	1.2219e+06	1.29826e+06	1.37463e+06	1.45099e+06	1.52735e+06	1.60372e+06	1.68008e+06	1.75644e+06	1.83281e+06	1.90917e+06	1.98553e+06	2.0619e+06
BGIBMGA001347-PA	NULL,Fibroin P25	BGIBMGA001325-PA;ref|NP_001036945.1|;dbj|BAH97092.1|	1	1	6.6	6.6	24.342	226	0	13.766	3471200	0	3471200	0	0	0	BGIBMGA001347-PA	NULL,Fibroin P26	BGIBMGA001325-PA;ref|NP_001036945.1|;dbj|BAH97092.2|	1.06807e+06	1.14435e+06	1.22064e+06	1.29693e+06	1.37322e+06	1.44951e+06	1.52579e+06	1.60208e+06	1.67837e+06	1.75466e+06	1.83095e+06	1.90724e+06	1.98352e+06	2.05981e+06
BGIBMGA014171-PA	NULL,Lepidopteran low molecular weight lipoprotein	BGIBMGA013684-PA	2	1	10.6	7.9	29.884	265	0.003413	7.438	3421000	0	3421000	0	0	0	BGIBMGA014171-PA	NULL,Lepidopteran low molecular weight lipoprotein	BGIBMGA013684-PA	1.05262e+06	1.1278e+06	1.20299e+06	1.27817e+06	1.35336e+06	1.42854e+06	1.50373e+06	1.57891e+06	1.65409e+06	1.72928e+06	1.80446e+06	1.87965e+06	1.95483e+06	2.03002e+06
BGIBMGA011508-PA	Chaperonin Cpn60/TCP-1,GroEL-like chaperone, ATPase,Chaperonin Cpn60/TCP-1,Chaperonin Cpn60/TCP-1,T-complex protein 1, theta subunit,Chaperonin Cpn60/TCP-1	BGIBMGA010976-PA	15	1	36	2.1	61.127	536	0	18.575	3345500	0	0	0	0	0	BGIBMGA011508-PA	Chaperonin Cpn60/TCP-1,GroEL-like chaperone, ATPase,Chaperonin Cpn60/TCP-1,Chaperonin Cpn60/TCP-1,T-complex protein 1, theta subunit,Chaperonin Cpn60/TCP-2	BGIBMGA010976-PA	404409	426462	448514	470567	492620	514673	536726	558779	580832	602885	624938	646990	669043	691096
BGIBMGA006846-PA	von Willebrand factor, type C,von Willebrand factor, type C,von Willebrand factor, type C,Proteinase inhibitor, PMP and SGCI,Growth factor, receptor,von Willebrand factor, type C	BGIBMGA006731-PA	2	2	14.8	14.8	20.061	182	0	22.251	3319300	0	0	0	0	0	BGIBMGA006846-PA	von Willebrand factor, type C,von Willebrand factor, type C,von Willebrand factor, type C,Proteinase inhibitor, PMP and SGCI,Growth factor, receptor,von Willebrand factor, type C	BGIBMGA006731-PA	401238	423121	445005	466888	488771	510655	532538	554422	576305	598189	620072	641956	663839	685723
BGIBMGA001913-PA	ADAM-TS Spacer 1,Thrombospondin, type I,Thrombospondin, type I,Thrombospondin, type I,Thrombospondin, type I,Thrombospondin, type I,Thrombospondin, type I,Thrombospondin, type I	BGIBMGA001813-PA	4	1	26.5	6.4	28.612	249	0	14.033	3272300	0	3272300	0	0	0	BGIBMGA001913-PA	ADAM-TS Spacer 2,Thrombospondin, type I,Thrombospondin, type I,Thrombospondin, type I,Thrombospondin, type I,Thrombospondin, type I,Thrombospondin, type I,Thrombospondin, type I	BGIBMGA001813-PA	1.00686e+06	1.07878e+06	1.1507e+06	1.22261e+06	1.29453e+06	1.36644e+06	1.43836e+06	1.51028e+06	1.58219e+06	1.65411e+06	1.72602e+06	1.79794e+06	1.86986e+06	1.94177e+06
BGIBMGA010933-PA	NULL,Major facilitator superfamily MFS_1,Major facilitator superfamily MFS_1	BGIBMGA010392-PA;ref|XP_012548596.1|	3	3	16.5	16.5	31.155	266	0	18.904	3243500	0	3243500	0	0	0	BGIBMGA010933-PA	NULL,Major facilitator superfamily MFS_1,Major facilitator superfamily MFS_2	BGIBMGA010392-PA;ref|XP_012548596.2|	998004	1.06929e+06	1.14057e+06	1.21185e+06	1.28314e+06	1.35442e+06	1.4257e+06	1.49698e+06	1.56827e+06	1.63955e+06	1.71083e+06	1.78212e+06	1.8534e+06	1.92468e+06
BGIBMGA009953-PA	Proteinase inhibitor I4, serpin,Proteinase inhibitor I4, serpin,Proteinase inhibitor I4, serpin,Proteinase inhibitor I4, serpin	BGIBMGA009699-PA	3	3	13.7	13.7	58.77	542	0	52.17	3205200	0	3205200	0	0	0	BGIBMGA009953-PA	Proteinase inhibitor I4, serpin,Proteinase inhibitor I4, serpin,Proteinase inhibitor I4, serpin,Proteinase inhibitor I5, serpin	BGIBMGA009699-PA	986229	1.05667e+06	1.12711e+06	1.19755e+06	1.26799e+06	1.33842e+06	1.40886e+06	1.4793e+06	1.54974e+06	1.62018e+06	1.69062e+06	1.76106e+06	1.8315e+06	1.90194e+06
BGIBMGA003330-PA	Inosine/uridine-preferring nucleoside hydrolase,Inosine/uridine-preferring nucleoside hydrolase,Inosine/uridine-preferring nucleoside hydrolase	BGIBMGA003322-PA	1	1	6.6	6.6	24.825	226	0	18.474	3178500	0	3178500	0	0	0	BGIBMGA003330-PA	Inosine/uridine-preferring nucleoside hydrolase,Inosine/uridine-preferring nucleoside hydrolase,Inosine/uridine-preferring nucleoside hydrolase	BGIBMGA003322-PA	978005	1.04786e+06	1.11772e+06	1.18757e+06	1.25743e+06	1.32728e+06	1.39714e+06	1.46699e+06	1.53685e+06	1.6067e+06	1.67656e+06	1.74641e+06	1.81627e+06	1.88612e+06
BGIBMGA000462-PA	Y-d	ref|NP_001036878.1|;BGIBMGA000462-PA	1	1	7	7	24.902	227	0	9.9911	3158100	0	0	0	0	0	BGIBMGA000462-PA	Y-d	ref|NP_001036878.1|;BGIBMGA000463-PA	381753	402573	423394	444215	465035	485856	506676	527497	548318	569138	589959	610779	631600	652421
LOC101738555		ref|NP_001119729.1|	1	1	4.7	4.7	26.316	253	0.0031847	6.5786	3029400	0	0	0	3029400	0	LOC101738556		ref|NP_001119729.2|	1.13187e+06	1.22508e+06	1.31829e+06	1.4115e+06	1.50471e+06	1.59792e+06	1.69113e+06	1.78434e+06	1.87755e+06	1.97076e+06	2.06397e+06	2.15718e+06	2.25039e+06	2.3436e+06
BGIBMGA002549-PA	LOC101747119	ref|NP_001166743.1|;BGIBMGA002549-PA	2	2	18.3	18.3	11.579	109	0	11.672	2988900	0	0	0	2988900	0	BGIBMGA002549-PA	LOC101747120	ref|NP_001166743.1|;BGIBMGA002550-PA	1.11673e+06	1.2087e+06	1.30066e+06	1.39263e+06	1.48459e+06	1.57656e+06	1.66852e+06	1.76048e+06	1.85245e+06	1.94441e+06	2.03638e+06	2.12834e+06	2.22031e+06	2.31227e+06
BGIBMGA013006-PA	Chromogranin/secretogranin,Glucose-methanol-choline oxidoreductase, N-terminal,Glucose-methanol-choline oxidoreductase, N-terminal,Glucose-methanol-choline oxidoreductase, N-terminal,Glucose-methanol-choline oxidoreductase, N-terminal,Peptidase S26A, signal peptidase I,Peptidase S26A, signal peptidase I,Glucose-methanol-choline oxidoreductase, N-terminal,Glucose-methanol-choline oxidoreductase, N…	BGIBMGA012642-PA	3	3	8.7	8.7	32.733	299	0	18.06	2971500	0	0	0	0	0	BGIBMGA013006-PA	Chromogranin/secretogranin,Glucose-methanol-choline oxidoreductase, N-terminal,Glucose-methanol-choline oxidoreductase, N-terminal,Glucose-methanol-choline oxidoreductase, N-terminal,Glucose-methanol-choline oxidoreductase, N-terminal,Peptidase S26A, signal peptidase I,Peptidase S26A, signal peptidase I,Glucose-methanol-choline oxidoreductase, N-terminal,Glucose-methanol-choline oxidoreductase, N…	BGIBMGA012642-PA	359198	378788	398377	417967	437557	457146	476736	496325	515915	535504	555094	574683	594273	613862
BGIBMGA008904-PA	Ricin B-related lectin,Ricin B lectin,Ricin B lectin,Glycosyl transferase, family 2,Ricin B lectin	BGIBMGA008709-PA	2	2	6.2	6.2	60.79	551	0	24.186	2953000	0	2953000	0	0	0	BGIBMGA008904-PA	Ricin B-related lectin,Ricin B lectin,Ricin B lectin,Glycosyl transferase, family 3,Ricin B lectin	BGIBMGA008709-PA	908628	973524	1.03842e+06	1.10332e+06	1.16821e+06	1.23311e+06	1.29801e+06	1.3629e+06	1.4278e+06	1.4927e+06	1.55759e+06	1.62249e+06	1.68739e+06	1.75228e+06
BGIBMGA012740-PA	Haem peroxidase,Haem peroxidase, animal,Haem peroxidase, animal,Haem peroxidase, animal,Haem peroxidase, animal,Haem peroxidase, animal,Haem peroxidase, animal	BGIBMGA012509-PA;BGIBMGA012511-PA	1	1	2.7	2.7	46.448	414	0.0032258	6.6733	2905100	0	0	0	0	0	BGIBMGA012740-PA	Haem peroxidase,Haem peroxidase, animal,Haem peroxidase, animal,Haem peroxidase, animal,Haem peroxidase, animal,Haem peroxidase, animal,Haem peroxidase, animal	BGIBMGA012509-PA;BGIBMGA012512-PA	351175	370326	389477	408628	427779	446930	466081	485232	504384	523535	542686	561837	580988	600139
BGIBMGA006216-PA	Slp	ref|NP_001037452.1|;BGIBMGA006216-PA	3	3	4.7	4.7	108.18	967	0	102.38	2846400	0	2846400	0	0	0	BGIBMGA006216-PA	Slp	ref|NP_001037452.1|;BGIBMGA006217-PA	875843	938394	1.00094e+06	1.06349e+06	1.12605e+06	1.1886e+06	1.25115e+06	1.3137e+06	1.37625e+06	1.4388e+06	1.50135e+06	1.5639e+06	1.62645e+06	1.689e+06
BGIBMGA012648-PA	NULL,AB-hydrolase associated lipase region,Alpha/beta hydrolase fold-1	BGIBMGA012309-PA	2	2	8.8	8.8	46.581	432	0	50.427	2745800	0	2745800	0	0	0	BGIBMGA012648-PA	NULL,AB-hydrolase associated lipase region,Alpha/beta hydrolase fold-2	BGIBMGA012309-PA	844873	905217	965561	1.0259e+06	1.08625e+06	1.14659e+06	1.20693e+06	1.26728e+06	1.32762e+06	1.38797e+06	1.44831e+06	1.50865e+06	1.569e+06	1.62934e+06
BGIBMGA006642-PA	Sugar transporter,Sugar transporter,Sugar transporter,General substrate transporter,Sugar transporter superfamily,Major facilitator superfamily,Sugar transporter superfamily	BGIBMGA006423-PA	1	1	6	6	30.826	283	0	30.377	2744600	0	2744600	0	0	0	BGIBMGA006642-PA	Sugar transporter,Sugar transporter,Sugar transporter,General substrate transporter,Sugar transporter superfamily,Major facilitator superfamily,Sugar transporter superfamily	BGIBMGA006423-PA	844500	904818	965137	1.02546e+06	1.08577e+06	1.14609e+06	1.20641e+06	1.26673e+06	1.32705e+06	1.38737e+06	1.44768e+06	1.508e+06	1.56832e+06	1.62864e+06
BGIBMGA008768-PA	NULL,Ferritin,Ferritin and Dps,Ferritin/ribonucleotide reductase-like,Ferritin-like	BGIBMGA008542-PA	1	1	8.2	8.2	25.744	231	0	8.7806	2740800	0	2740800	0	0	0	BGIBMGA008768-PA	NULL,Ferritin,Ferritin and Dps,Ferritin/ribonucleotide reductase-like,Ferritin-like	BGIBMGA008542-PA	843327	903563	963798	1.02403e+06	1.08427e+06	1.1445e+06	1.20474e+06	1.26497e+06	1.32521e+06	1.38544e+06	1.44568e+06	1.50591e+06	1.56615e+06	1.62639e+06
BGIBMGA005696-PA	Glycosyl hydrolases family 32, N-terminal,Glycoside hydrolase, family 32,Glycoside hydrolase, family 32,Sucrose-6-phosphate hydrolase,Neuraminidase,Glycoside hydrolase, family 32	BGIBMGA005556-PA	1	1	3.4	3.4	33.511	292	0	11.225	2682100	0	0	0	0	0	BGIBMGA005696-PA	Glycosyl hydrolases family 32, N-terminal,Glycoside hydrolase, family 32,Glycoside hydrolase, family 32,Sucrose-6-phosphate hydrolase,Neuraminidase,Glycoside hydrolase, family 33	BGIBMGA005556-PA	324216	341898	359580	377261	394943	412625	430307	447988	465670	483352	501034	518715	536397	554079
BGIBMGA003655-PA	NULL,Death,Mandelate racemase/muconate lactonizing enzyme,Death,Mandelate racemase/muconate lactonizing enzyme, C-terminal,Mandelate racemase/muconate lactonizing enzyme,Mandelate racemase/muconate lactonizing enzyme,DEATH-like,Mandelate racemase/muconate lactonizing enzyme	BGIBMGA003608-PA;ref|NP_001037510.1|;BGIBMGA007516-PA	6	6	18.6	18.6	50.388	463	0	83.244	2675500	0	2354600	320830	0	0	BGIBMGA003655-PA	NULL,Death,Mandelate racemase/muconate lactonizing enzyme,Death,Mandelate racemase/muconate lactonizing enzyme, C-terminal,Mandelate racemase/muconate lactonizing enzyme,Mandelate racemase/muconate lactonizing enzyme,DEATH-like,Mandelate racemase/muconate lactonizing enzyme	BGIBMGA003608-PA;ref|NP_001037510.1|;BGIBMGA007517-PA	833808	894015	954222	1.01443e+06	1.07464e+06	1.13484e+06	1.19505e+06	1.25526e+06	1.31546e+06	1.37567e+06	1.43588e+06	1.49608e+06	1.55629e+06	1.6165e+06
BGIBMGA006526-PA	ATP-dependent helicase, DEAD-box,DEAD/DEAH box helicase, N-terminal,DEAD-like helicases, N-terminal,Helicase superfamily 1 and 2 ATP-binding,ATP-dependent helicase, DEAD-box,DEAD-box RNA helicase Q motif	BGIBMGA006419-PA	2	2	5.5	5.5	60.14	544	0	62.916	2611700	0	231950	0	0	0	BGIBMGA006526-PA	ATP-dependent helicase, DEAD-box,DEAD/DEAH box helicase, N-terminal,DEAD-like helicases, N-terminal,Helicase superfamily 1 and 3 ATP-binding,ATP-dependent helicase, DEAD-box,DEAD-box RNA helicase Q motif	BGIBMGA006420-PA	359047	379831	400615	421399	442183	462967	483751	504535	525319	546103	566888	587672	608456	629240
BGIBMGA006623-PA	Ywhae	ref|NP_001037076.1|;BGIBMGA006623-PA	1	1	3.6	3.6	34.511	307	0.0032787	6.833	2552800	0	0	0	0	0	BGIBMGA006623-PA	Ywhae	ref|NP_001037076.1|;BGIBMGA006624-PA	308587	325416	342245	359074	375903	392732	409561	426390	443219	460048	476877	493706	510535	527365
BGIBMGA002493-PA	NULL,Peptidase M24, catalytic core,Proliferation-associated protein 1,Peptidase M24, catalytic core	BGIBMGA002429-PA	2	2	17.6	17.6	17.972	165	0	16.874	2543800	0	2543800	0	0	0	BGIBMGA002493-PA	NULL,Peptidase M24, catalytic core,Proliferation-associated protein 1,Peptidase M25, catalytic core	BGIBMGA002429-PA	782710	838616	894521	950427	1.00633e+06	1.06224e+06	1.11814e+06	1.17405e+06	1.22996e+06	1.28586e+06	1.34177e+06	1.39767e+06	1.45358e+06	1.50948e+06
BGIBMGA002188-PA	Tetratricopeptide region,Tetratricopeptide region,Tetratricopeptide region,Tetratricopeptide region,Tetratricopeptide region,Tetratricopeptide region,Tetratricopeptide region,Tetratricopeptide region,Heat shock protein DnaJ, N-terminal,Tetratricopeptide region,Tetratricopeptide region,Tetratricopeptide region,Tetratricopeptide region,Tetratricopeptide region,Heat shock protein DnaJ, N-terminal,He…	BGIBMGA002186-PA	3	3	17.9	17.9	21.916	195	0	117.97	2526800	0	2526800	0	0	0	BGIBMGA002188-PA	Tetratricopeptide region,Tetratricopeptide region,Tetratricopeptide region,Tetratricopeptide region,Tetratricopeptide region,Tetratricopeptide region,Tetratricopeptide region,Tetratricopeptide region,Heat shock protein DnaJ, N-terminal,Tetratricopeptide region,Tetratricopeptide region,Tetratricopeptide region,Tetratricopeptide region,Tetratricopeptide region,Heat shock protein DnaJ, N-terminal,He…	BGIBMGA002186-PA	777488	833020	888552	944084	999616	1.05515e+06	1.11068e+06	1.16621e+06	1.22174e+06	1.27728e+06	1.33281e+06	1.38834e+06	1.44387e+06	1.4994e+06
BGIBMGA002426-PA	NULL,Glycoside hydrolase, family 47,Glycoside hydrolase, family 47,Glycoside hydrolase, family 47	BGIBMGA002241-PA	1	1	2.8	2.8	54.905	494	0	11.221	2514100	0	2514100	0	0	0	BGIBMGA002426-PA	NULL,Glycoside hydrolase, family 47,Glycoside hydrolase, family 47,Glycoside hydrolase, family 48	BGIBMGA002241-PA	773580	828831	884082	939333	994584	1.04983e+06	1.10509e+06	1.16034e+06	1.21559e+06	1.27084e+06	1.32609e+06	1.38134e+06	1.43659e+06	1.49184e+06
BGIBMGA002626-PA	Insect pheromone/odorant binding protein PhBP,Pheromone/general odorant binding protein, PBP/GOBP,Pheromone/general odorant binding protein, PBP/GOBP	BGIBMGA002542-PA;BGIBMGA013413-PA;ref|XP_021208028.1|;ref|NP_001036884.1|;BGIBMGA002103-PA;BGIBMGA004681-PA;ref|NP_001036886.1|;ref|XP_021204307.1|	3	3	11.1	11.1	49.948	449	0	23.196	2434300	0	2434300	0	0	0	BGIBMGA002626-PA	Insect pheromone/odorant binding protein PhBP,Pheromone/general odorant binding protein, PBP/GOBP,Pheromone/general odorant binding protein, PBP/GOBP	BGIBMGA002542-PA;BGIBMGA013413-PA;ref|XP_021208028.1|;ref|NP_001036884.1|;BGIBMGA002103-PA;BGIBMGA004681-PA;ref|NP_001036886.1|;ref|XP_021204307.2|	749025	802522	856019	909516	963013	1.01651e+06	1.07001e+06	1.1235e+06	1.177e+06	1.2305e+06	1.284e+06	1.33749e+06	1.39099e+06	1.44449e+06
BGIBMGA003512-PA	GSTo1	ref|NP_001037073.1|;BGIBMGA003512-PA;BGIBMGA010811-PA;BGIBMGA005602-PA;BGIBMGA010812-PA;ref|XP_012551682.2|	2	2	3.7	3.7	55.595	491	0	25.953	2366600	0	1300600	0	0	0	BGIBMGA003512-PA	GSTo2	ref|NP_001037073.1|;BGIBMGA003512-PA;BGIBMGA010811-PA;BGIBMGA005602-PA;BGIBMGA010812-PA;ref|XP_012551682.3|	529053	564662	600272	635881	671490	707099	742708	778317	813927	849536	885145	920754	956363	991972
BGIBMGA007061-PA	Peptidase C1, propeptide,Peptidase C1A, papain C-terminal,Peptidase, cysteine peptidase active site,Peptidase, cysteine peptidase active site,Peptidase, cysteine peptidase active site,Peptidase, cysteine peptidase active site,Peptidase, cysteine peptidase active site,Peptidase, cysteine peptidase active site,Peptidase C1A, papain C-terminal,Peptidase C1A, papain,Peptidase C1A, papain,Peptidase C1…	BGIBMGA006941-PA	2	2	5.8	5.8	39.268	343	0	12.179	2281900	0	0	0	0	0	BGIBMGA007061-PA	Peptidase C1, propeptide,Peptidase C1A, papain C-terminal,Peptidase, cysteine peptidase active site,Peptidase, cysteine peptidase active site,Peptidase, cysteine peptidase active site,Peptidase, cysteine peptidase active site,Peptidase, cysteine peptidase active site,Peptidase, cysteine peptidase active site,Peptidase C1A, papain C-terminal,Peptidase C1A, papain,Peptidase C1A, papain,Peptidase C2…	BGIBMGA006942-PA	275841	290884	305926	320969	336011	351054	366096	381139	396181	411224	426266	441309	456351	471394
BGIBMGA003608-PA	Protein synthesis factor, GTP-binding,Protein synthesis factor, GTP-binding,Elongation factor Tu, domain 2,Elongation factor Tu, C-terminal,Translation elongation factor EF-1, alpha subunit,EF-Tu/eEF-1alpha/eIF2-gamma, C-terminal,Protein synthesis factor, GTP-binding	BGIBMGA003561-PA;ref|NP_001036996.1|	1	1	7.4	7.4	32.658	283	0	11.649	2232400	0	2232400	0	0	0	BGIBMGA003608-PA	Protein synthesis factor, GTP-binding,Protein synthesis factor, GTP-binding,Elongation factor Tu, domain 2,Elongation factor Tu, C-terminal,Translation elongation factor EF-1, alpha subunit,EF-Tu/eEF-1alpha/eIF3-gamma, C-terminal,Protein synthesis factor, GTP-binding	BGIBMGA003561-PA;ref|NP_001036996.2|	686898	735959	785020	834082	883143	932204	981265	1.03033e+06	1.07939e+06	1.12845e+06	1.17751e+06	1.22657e+06	1.27563e+06	1.32469e+06
BGIBMGA010913-PA	LOC105842785	ref|NP_001166291.1|;BGIBMGA010913-PA	2	2	6.6	6.6	40.08	363	0	25.043	2184300	0	0	0	2184300	0	BGIBMGA010913-PA	LOC105842786	ref|NP_001166291.1|;BGIBMGA010914-PA	816121	883327	950533	1.01774e+06	1.08494e+06	1.15215e+06	1.21936e+06	1.28656e+06	1.35377e+06	1.42098e+06	1.48818e+06	1.55539e+06	1.62259e+06	1.6898e+06
LOC101735443		ref|NP_001116501.1|	3	3	7.5	7.5	61.295	545	0	18.258	2091700	0	2091700	0	0	0	LOC101735444		ref|NP_001116501.2|	643611	689578	735545	781512	827478	873445	919412	965379	1.01135e+06	1.05731e+06	1.10328e+06	1.14925e+06	1.19521e+06	1.24118e+06
BGIBMGA007474-PA	NULL	BGIBMGA007247-PA	1	1	1.8	1.8	44.37	388	0.0032051	6.6205	2071300	0	0	0	0	2071300	BGIBMGA007474-PA	NULL	BGIBMGA007248-PA	842185	915019	987853	1.06069e+06	1.13352e+06	1.20635e+06	1.27919e+06	1.35202e+06	1.42486e+06	1.49769e+06	1.57052e+06	1.64336e+06	1.71619e+06	1.78902e+06
BGIBMGA002508-PA	LOC110385361	ref|XP_004931176.3|;BGIBMGA002508-PA	2	2	3.7	3.7	64.906	596	0	44	2066000	0	2066000	0	0	0	BGIBMGA002508-PA	LOC110385361	ref|XP_004931176.3|;BGIBMGA002509-PA	635708	681109	726511	771913	817315	862717	908118	953520	998922	1.04432e+06	1.08973e+06	1.13513e+06	1.18053e+06	1.22593e+06
BGIBMGA014520-PA	LOC733113	ref|XP_021205432.1|;ref|XP_021208696.1|;BGIBMGA014520-PA;BGIBMGA012964-PA	2	2	3.4	3.4	96.257	831	0	42.412	2035800	0	874250	0	0	0	BGIBMGA014520-PA	LOC733113	ref|XP_021205432.1|;ref|XP_021208696.1|;BGIBMGA014520-PA;BGIBMGA012965-PA	409427	436293	463160	490026	516892	543758	570624	597490	624357	651223	678089	704955	731821	758688
BGIBMGA007546-PA	NULL,Carboxylesterase, type B,Carboxylesterase, type B,Carboxylesterase, type B,Carboxylesterase, type B	BGIBMGA007349-PA	1	1	3.7	3.7	61.06	572	0	78.02	1991400	0	0	0	55095	17031	BGIBMGA007546-PA	NULL,Carboxylesterase, type B,Carboxylesterase, type B,Carboxylesterase, type B,Carboxylesterase, type B	BGIBMGA007350-PA	259528	274472	289416	304361	319305	334249	349193	364137	379082	394026	408970	423914	438859	453803
BGIBMGA013157-PA	LOC778525	ref|NP_001037213.1|;BGIBMGA013157-PA	1	1	11.6	11.6	11.538	112	0	8.6647	1979400	0	1979400	0	0	0	BGIBMGA013157-PA	LOC778526	ref|NP_001037213.1|;BGIBMGA013158-PA	609048	652550	696052	739554	783056	826558	870060	913562	957064	1.00057e+06	1.04407e+06	1.08757e+06	1.13107e+06	1.17457e+06
BGIBMGA012999-PA	NULL,Glucose-methanol-choline oxidoreductase, N-terminal,Glucose-methanol-choline oxidoreductase, N-terminal,Glucose-methanol-choline oxidoreductase, N-terminal,Glucose-methanol-choline oxidoreductase, C-terminal,Glucose-methanol-choline oxidoreductase	BGIBMGA012605-PA;ref|NP_001166733.1|	1	1	6.6	6.6	20.328	197	0.0090634	6.2991	1933400	0	0	0	1933400	0	BGIBMGA012999-PA	NULL,Glucose-methanol-choline oxidoreductase, N-terminal,Glucose-methanol-choline oxidoreductase, N-terminal,Glucose-methanol-choline oxidoreductase, N-terminal,Glucose-methanol-choline oxidoreductase, C-terminal,Glucose-methanol-choline oxidoreductase	BGIBMGA012605-PA;ref|NP_001166733.2|	722373	781860	841348	900835	960323	1.01981e+06	1.0793e+06	1.13878e+06	1.19827e+06	1.25776e+06	1.31725e+06	1.37673e+06	1.43622e+06	1.49571e+06
BGIBMGA012485-PA	Aminotransferase, class V,Aminotransferase, class V,Aminotransferase, class V,Phosphoserine aminotransferase,Phosphoserine aminotransferase	BGIBMGA011806-PA	1	1	0.8	0.8	232.8	2062	1	-2	1926600	0	0	0	0	0	BGIBMGA012485-PA	Aminotransferase, class V,Aminotransferase, class V,Aminotransferase, class V,Phosphoserine aminotransferase,Phosphoserine aminotransferase	BGIBMGA011806-PA	232928	245615	258301	270988	283674	296361	309048	321734	334421	347108	359794	372481	385167	397854
BGIBMGA014211-PA	Hsp90	BGIBMGA014211-PA	1	1	5.4	5.4	46.893	428	0	23.223	1878400	0	1878400	0	0	0	BGIBMGA014211-PA	Hsp91	BGIBMGA014211-PA	577979	619259	660539	701819	743099	784379	825659	866939	908219	949499	990779	1.03206e+06	1.07334e+06	1.11462e+06
BGIBMGA007042-PA	Haem peroxidase, animal,Haem peroxidase, animal,Haem peroxidase, animal,Haem peroxidase, animal,Haem peroxidase, animal,Haem peroxidase, animal,Haem peroxidase, animal,Haem peroxidase, animal,Haem peroxidase, animal,Haem peroxidase, animal,Haem peroxidase, animal,Haem peroxidase, animal,Haem peroxidase,Haem peroxidase	BGIBMGA006907-PA	2	2	10.8	10.8	46.16	408	0	14.255	1819600	0	1819600	0	0	0	BGIBMGA007042-PA	Haem peroxidase, animal,Haem peroxidase, animal,Haem peroxidase, animal,Haem peroxidase, animal,Haem peroxidase, animal,Haem peroxidase, animal,Haem peroxidase, animal,Haem peroxidase, animal,Haem peroxidase, animal,Haem peroxidase, animal,Haem peroxidase, animal,Haem peroxidase, animal,Haem peroxidase,Haem peroxidase	BGIBMGA006907-PA	559885	599872	639860	679847	719835	759823	799810	839798	879785	919773	959760	999748	1.03974e+06	1.07972e+06
BGIBMGA000553-PA	Haem peroxidase, animal,Haem peroxidase, animal,Haem peroxidase, animal,Haem peroxidase, animal,Haem peroxidase, animal,Haem peroxidase, animal,Haem peroxidase, animal,Haem peroxidase, animal,Leucine-rich repeat,Leucine-rich repeat,Haem peroxidase, animal,Immunoglobulin-like,Immunoglobulin-like,Immunoglobulin-like,Immunoglobulin-like,Leucine-rich repeat, typical subtype,Leucine-rich repeat, typic…	BGIBMGA000225-PA	2	2	17.7	17.7	13.985	124	0	12.685	1816700	0	658350	0	0	0	BGIBMGA000553-PA	Haem peroxidase, animal,Haem peroxidase, animal,Haem peroxidase, animal,Haem peroxidase, animal,Haem peroxidase, animal,Haem peroxidase, animal,Haem peroxidase, animal,Haem peroxidase, animal,Leucine-rich repeat,Leucine-rich repeat,Haem peroxidase, animal,Immunoglobulin-like,Immunoglobulin-like,Immunoglobulin-like,Immunoglobulin-like,Leucine-rich repeat, typical subtype,Leucine-rich repeat, typic…	BGIBMGA000225-PA	342591	364696	386801	408906	431011	453116	475221	497326	519431	541536	563641	585746	607851	629956
BGIBMGA003977-PA	Aminoacyl-transfer RNA synthetase, class II,Seryl-tRNA synthetase, class IIa,Seryl-tRNA synthetase, class IIa,Seryl-tRNA synthetase, class IIa,tRNA synthetase, class II (G, H, P and S),tRNA-binding arm	BGIBMGA003973-PA;BGIBMGA003994-PA	2	2	2	2	125.58	1107	0	68.645	1803300	0	0	0	0	0	BGIBMGA003977-PA	Aminoacyl-transfer RNA synthetase, class II,Seryl-tRNA synthetase, class IIa,Seryl-tRNA synthetase, class IIa,Seryl-tRNA synthetase, class IIa,tRNA synthetase, class II (G, H, P and S),tRNA-binding arm	BGIBMGA003973-PA;BGIBMGA003995-PA	218010	229891	241772	253653	265534	277415	289297	301178	313059	324940	336821	348703	360584	372465
BGIBMGA014221-PA	p27K	BGIBMGA014221-PA	1	1	7.5	7.5	40.543	358	0	27.033	1791100	0	1791100	0	0	0	BGIBMGA014221-PA	p28K	BGIBMGA014221-PA	551116	590478	629840	669202	708563	747925	787287	826649	866011	905372	944734	984096	1.02346e+06	1.06282e+06
BGIBMGA004454-PA	Lepidopteran low molecular weight lipoprotein	BGIBMGA004445-PA	2	2	10.3	10.3	32.99	302	0	16.33	1768200	0	1768200	0	0	0	BGIBMGA004454-PA	Lepidopteran low molecular weight lipoprotein	BGIBMGA004445-PA	544067	582926	621785	660644	699503	738361	777220	816079	854938	893796	932655	971514	1.01037e+06	1.04923e+06
BGIBMGA002542-PA	Alpha tubulin,Tubulin,Tubulin/FtsZ, GTPase,Tubulin/FtsZ, C-terminal,Tubulin,Alpha tubulin,Alpha tubulin,Alpha tubulin,Alpha tubulin,Alpha tubulin,Alpha tubulin,Alpha tubulin,Alpha tubulin,Alpha tubulin,Alpha tubulin,Alpha tubulin,Alpha tubulin,Alpha tubulin,Tubulin,Tubulin,Tubulin,Tubulin,Tubulin,Tubulin,Tubulin,Tubulin,Tubulin,Tubulin	BGIBMGA002504-PA	1	1	10.4	10.4	21.832	193	0.0034364	7.7864	1745900	0	1745900	0	0	0	BGIBMGA002542-PA	Alpha tubulin,Tubulin,Tubulin/FtsZ, GTPase,Tubulin/FtsZ, C-terminal,Tubulin,Alpha tubulin,Alpha tubulin,Alpha tubulin,Alpha tubulin,Alpha tubulin,Alpha tubulin,Alpha tubulin,Alpha tubulin,Alpha tubulin,Alpha tubulin,Alpha tubulin,Alpha tubulin,Alpha tubulin,Tubulin,Tubulin,Tubulin,Tubulin,Tubulin,Tubulin,Tubulin,Tubulin,Tubulin,Tubulin	BGIBMGA002504-PA	537203	575573	613942	652312	690681	729051	767420	805790	844159	882529	920898	959268	997637	1.03601e+06
BGIBMGA002381-PA	LOC693023	ref|NP_001036892.1|;BGIBMGA002381-PA;BGIBMGA004613-PA;ref|XP_021204173.1|;BGIBMGA014618-PA	8	4	19.7	11.9	71.175	649	0	54.704	1702200	0	1536200	112320	53666	0	BGIBMGA002381-PA	LOC693024	ref|NP_001036892.1|;BGIBMGA002381-PA;BGIBMGA004613-PA;ref|XP_021204173.1|;BGIBMGA014619-PA	531007	569378	607748	646118	684489	722859	761230	799600	837971	876341	914712	953082	991452	1.02982e+06
BGIBMGA001461-PA	Cellular retinaldehyde binding/alpha-tocopherol transport,Cellular retinaldehyde binding/alpha-tocopherol transport,Cellular retinaldehyde binding/alpha-tocopherol transport,Cellular retinaldehyde binding/alpha-tocopherol transport,Cellular retinaldehyde-binding/triple function, C-terminal,Cellular retinaldehyde-binding/triple function, C-terminal,Cellular retinaldehyde-binding/triple function, C…	BGIBMGA001406-PA	2	2	9.3	9.3	59.126	540	0	63.857	1647900	0	1647900	0	0	0	BGIBMGA001461-PA	Cellular retinaldehyde binding/alpha-tocopherol transport,Cellular retinaldehyde binding/alpha-tocopherol transport,Cellular retinaldehyde binding/alpha-tocopherol transport,Cellular retinaldehyde binding/alpha-tocopherol transport,Cellular retinaldehyde-binding/triple function, C-terminal,Cellular retinaldehyde-binding/triple function, C-terminal,Cellular retinaldehyde-binding/triple function, C…	BGIBMGA001407-PA	507061	543274	579488	615701	651914	688127	724340	760553	796766	832979	869192	905405	941618	977831
LOC101744472		ref|XP_021203913.1|	2	2	4	4	80.009	722	0	12.351	1609000	0	0	0	0	0	LOC101744473		ref|XP_021203913.2|	194510	205113	215715	226318	236921	247524	258127	268730	279333	289936	300539	311142	321745	332348
BGIBMGA001813-PA	NULL,Amine oxidase,Amine oxidase	BGIBMGA001798-PA	2	2	2.5	2.5	98.863	905	0	13.733	1594500	0	574270	0	0	0	BGIBMGA001813-PA	NULL,Amine oxidase,Amine oxidase	BGIBMGA001798-PA	300042	319383	338724	358065	377406	396747	416088	435428	454769	474110	493451	512792	532133	551474
BGIBMGA008268-PA	2Fe-2S ferredoxin, iron-sulfur binding site,2Fe-2S ferredoxin, iron-sulfur binding site,2Fe-2S ferredoxin, iron-sulfur binding site,Ferredoxin,[2Fe-2S]-binding,Molybdopterin dehydrogenase, FAD-binding,CO dehydrogenase flavoprotein, C-terminal,Aldehyde oxidase and xanthine dehydrogenase, a/b hammerhead,Aldehyde oxidase and xanthine dehydrogenase, molybdopterin binding,Ferredoxin,[2Fe-2S]-binding,M…	BGIBMGA007723-PA	1	1	5.8	5.8	28.451	257	0.0032362	6.7047	1570400	0	1570400	0	0	0	BGIBMGA008268-PA	2Fe-2S ferredoxin, iron-sulfur binding site,2Fe-2S ferredoxin, iron-sulfur binding site,2Fe-2S ferredoxin, iron-sulfur binding site,Ferredoxin,[2Fe-2S]-binding,Molybdopterin dehydrogenase, FAD-binding,CO dehydrogenase flavoprotein, C-terminal,Aldehyde oxidase and xanthine dehydrogenase, a/b hammerhead,Aldehyde oxidase and xanthine dehydrogenase, molybdopterin binding,Ferredoxin,[2Fe-2S]-binding,M…	BGIBMGA007723-PA	483205	517717	552229	586741	621253	655765	690277	724789	759301	793813	828325	862837	897349	931861
BGIBMGA001319-PA	Calcium-binding EF-hand,Calcium-binding EF-hand,Calcium-binding EF-hand,Calcium-binding EF-hand,Calcium-binding EF-hand,Calcium-binding EF-hand,Calcium-binding EF-hand,Calcium-binding EF-hand,Calcium-binding EF-hand	BGIBMGA001154-PA	1	1	1.8	1.8	65.56	570	1	-2	1557700	0	0	0	0	1557700	BGIBMGA001319-PA	Calcium-binding EF-hand,Calcium-binding EF-hand,Calcium-binding EF-hand,Calcium-binding EF-hand,Calcium-binding EF-hand,Calcium-binding EF-hand,Calcium-binding EF-hand,Calcium-binding EF-hand,Calcium-binding EF-hand	BGIBMGA001154-PA	633362	688133	742905	797677	852448	907220	961992	1.01676e+06	1.07154e+06	1.12631e+06	1.18108e+06	1.23585e+06	1.29062e+06	1.34539e+06
BGIBMGA006941-PA	NULL,Thioredoxin domain,Endoplasmic reticulum targeting sequence,Endoplasmic reticulum targeting sequence,Thioredoxin-like fold,Thioredoxin-like fold,Thioredoxin-like fold	BGIBMGA006819-PA	1	1	9.9	9.9	36.13	324	0.0033223	6.978	1495800	0	1495800	0	0	0	BGIBMGA006941-PA	NULL,Thioredoxin domain,Endoplasmic reticulum targeting sequence,Endoplasmic reticulum targeting sequence,Thioredoxin-like fold,Thioredoxin-like fold,Thioredoxin-like fold	BGIBMGA006819-PA	460252	493124	525996	558867	591739	624611	657483	690355	723226	756098	788970	821842	854714	887586
BGIBMGA008542-PA	NULL,ATPase, V1/A1 complex, subunit D,ATPase, V1/A1 complex, subunit D,ATPase, V1/A1 complex, subunit D,ATPase, V1/A1 complex, subunit D	BGIBMGA008205-PA	1	1	11	11	10.679	100	0.0091185	6.3398	1491900	0	0	0	1491900	0	BGIBMGA008542-PA	NULL,ATPase, V1/A1 complex, subunit D,ATPase, V1/A1 complex, subunit D,ATPase, V1/A1 complex, subunit D,ATPase, V1/A2 complex, subunit D	BGIBMGA008205-PA	557414	603318	649221	695124	741028	786931	832835	878738	924642	970545	1.01645e+06	1.06235e+06	1.10826e+06	1.15416e+06
BGIBMGA004059-PA	Peptidyl-prolyl cis-trans isomerase, cyclophilin type,Peptidyl-prolyl cis-trans isomerase, cyclophilin type,Peptidyl-prolyl cis-trans isomerase, cyclophilin type,Peptidyl-prolyl cis-trans isomerase, cyclophilin type,Peptidyl-prolyl cis-trans isomerase, cyclophilin type,Peptidyl-prolyl cis-trans isomerase, cyclophilin type,Peptidyl-prolyl cis-trans isomerase, cyclophilin type,Peptidyl-prolyl cis-t…	BGIBMGA004038-PA	1	1	6.9	6.9	39.211	350	0.003125	6.4558	1476100	0	1476100	0	0	0	BGIBMGA004059-PA	Peptidyl-prolyl cis-trans isomerase, cyclophilin type,Peptidyl-prolyl cis-trans isomerase, cyclophilin type,Peptidyl-prolyl cis-trans isomerase, cyclophilin type,Peptidyl-prolyl cis-trans isomerase, cyclophilin type,Peptidyl-prolyl cis-trans isomerase, cyclophilin type,Peptidyl-prolyl cis-trans isomerase, cyclophilin type,Peptidyl-prolyl cis-trans isomerase, cyclophilin type,Peptidyl-prolyl cis-t…	BGIBMGA004038-PA	454191	486630	519069	551508	583946	616385	648824	681263	713701	746140	778579	811017	843456	875895
BGIBMGA004476-PA	Lepidopteran low molecular weight lipoprotein	BGIBMGA004456-PA	5	3	19.1	9.4	29.247	256	0	38.573	1475400	0	1475400	0	0	0	BGIBMGA004476-PA	Lepidopteran low molecular weight lipoprotein	BGIBMGA004456-PA	453975	486399	518822	551246	583670	616094	648517	680941	713365	745788	778212	810636	843060	875483
BGIBMGA001983-PA	Proteinase inhibitor I4, serpin,Proteinase inhibitor I4, serpin,Proteinase inhibitor I4, serpin,Proteinase inhibitor I4, serpin,Proteinase inhibitor I4, serpin,Proteinase inhibitor I4, serpin	BGIBMGA001913-PA	1	1	2.3	2.3	62.763	574	0	47.098	1454200	0	0	0	0	0	BGIBMGA001983-PA	Proteinase inhibitor I4, serpin,Proteinase inhibitor I4, serpin,Proteinase inhibitor I4, serpin,Proteinase inhibitor I4, serpin,Proteinase inhibitor I4, serpin,Proteinase inhibitor I5, serpin	BGIBMGA001913-PA	175798	185382	194965	204549	214132	223716	233300	242883	252467	262051	271634	281218	290801	300385
BGIBMGA000648-PA	NULL,Glycoside hydrolase, family 18, catalytic domain,Chitinase II	BGIBMGA000647-PA	2	2	3.9	3.9	69.576	596	0	13.927	1375900	0	0	0	0	0	BGIBMGA000648-PA	NULL,Glycoside hydrolase, family 19, catalytic domain,Chitinase II	BGIBMGA000647-PA	166330	175397	184464	193531	202598	211665	220732	229799	238866	247933	257000	266067	275134	284201
BGIBMGA012948-PA	LOC101745407	ref|XP_021205506.1|;BGIBMGA012948-PA	3	3	15	15	54.712	494	0	60.85	1298900	0	1298900	0	0	0	BGIBMGA012948-PA	LOC101745408	ref|XP_021205506.1|;BGIBMGA012949-PA	399675	428217	456760	485303	513846	542389	570932	599474	628017	656560	685103	713646	742189	770732
BGIBMGA005736-PA	Growth factor, receptor,Antihaemostatic protein,EGF calcium-binding,EGF calcium-binding,EGF calcium-binding,EGF calcium-binding,EGF calcium-binding,EGF calcium-binding,EGF calcium-binding,EGF calcium-binding,EGF calcium-binding,EGF,EGF-like calcium-binding,EGF-like calcium-binding,EGF-like calcium-binding,EGF,EGF-like calcium-binding,EGF-like calcium-binding,EGF,EGF-like calcium-binding,EGF,EGF-l…	BGIBMGA005615-PA	1	1	8.8	8.8	25.991	239	0.0033784	7.1093	1294600	0	1294600	0	0	0	BGIBMGA005736-PA	Growth factor, receptor,Antihaemostatic protein,EGF calcium-binding,EGF calcium-binding,EGF calcium-binding,EGF calcium-binding,EGF calcium-binding,EGF calcium-binding,EGF calcium-binding,EGF calcium-binding,EGF calcium-binding,EGF,EGF-like calcium-binding,EGF-like calcium-binding,EGF-like calcium-binding,EGF,EGF-like calcium-binding,EGF-like calcium-binding,EGF,EGF-like calcium-binding,EGF,EGF-l…	BGIBMGA005615-PA	398343	426793	455244	483694	512145	540595	569046	597497	625947	654398	682848	711299	739749	768200
BGIBMGA001793-PA	NULL	BGIBMGA001638-PA	1	1	3	3	69.651	630	0	12.041	1252100	0	1252100	0	0	0	BGIBMGA001793-PA	NULL	BGIBMGA001638-PA	385275	412789	440302	467816	495330	522843	550357	577870	605384	632898	660411	687925	715439	742952
BGIBMGA006423-PA	Peptidase, trypsin-like serine and cysteine,Peptidase S1A, chymotrypsin,Peptidase S1A, chymotrypsin,Peptidase S1A, chymotrypsin,Peptidase S1 and S6, chymotrypsin/Hap,Peptidase S1 and S6, chymotrypsin/Hap,Peptidase S1 and S6, chymotrypsin/Hap,Peptidase S1 and S6, chymotrypsin/Hap	BGIBMGA006263-PA	2	2	8.5	8.5	59.344	555	0	21.28	1236500	0	1236500	0	0	0	BGIBMGA006423-PA	Peptidase, trypsin-like serine and cysteine,Peptidase S1A, chymotrypsin,Peptidase S1A, chymotrypsin,Peptidase S1A, chymotrypsin,Peptidase S1 and S6, chymotrypsin/Hap,Peptidase S1 and S6, chymotrypsin/Hap,Peptidase S1 and S6, chymotrypsin/Hap,Peptidase S1 and S7, chymotrypsin/Hap	BGIBMGA006263-PA	380473	407645	434816	461987	489158	516329	543500	570672	597843	625014	652185	679356	706527	733698
BGIBMGA005831-PA	Short-chain dehydrogenase/reductase SDR,Glucose/ribitol dehydrogenase	BGIBMGA005812-PA	2	2	7.2	7.2	50.27	457	0	15.009	1228200	0	1228200	0	0	0	BGIBMGA005831-PA	Short-chain dehydrogenase/reductase SDR,Glucose/ribitol dehydrogenase	BGIBMGA005812-PA	377917	404907	431896	458886	485875	512865	539854	566844	593833	620823	647812	674802	701791	728781
BGIBMGA002241-PA	ATPase, F1/V1/A1 complex, alpha/beta subunit, nucleotide-binding,ATPase, F1/V1/A1 complex, alpha/beta subunit, C-terminal,ATPase, F1/V1/A1 complex, alpha/beta subunit, N-terminal,ATPase, F1/V1/A1 complex, alpha/beta subunit, nucleotide-binding,ATPase, V1 complex, subunit B,ATPase, F1/V1/A1 complex, alpha/beta subunit, N-terminal,ATPase, F1/V1/A1 complex, alpha/beta subunit, nucleotide-binding,ATP…	BGIBMGA002188-PA;ref|XP_012544367.1|	1	1	3.8	3.8	54.479	474	0	9.6995	1199600	0	1199600	0	0	0	BGIBMGA002241-PA	ATPase, F1/V1/A1 complex, alpha/beta subunit, nucleotide-binding,ATPase, F1/V1/A1 complex, alpha/beta subunit, C-terminal,ATPase, F1/V1/A1 complex, alpha/beta subunit, N-terminal,ATPase, F1/V1/A1 complex, alpha/beta subunit, nucleotide-binding,ATPase, V1 complex, subunit B,ATPase, F1/V1/A1 complex, alpha/beta subunit, N-terminal,ATPase, F1/V1/A1 complex, alpha/beta subunit, nucleotide-binding,ATP…	BGIBMGA002188-PA;ref|XP_012544367.2|	369118	395479	421840	448200	474561	500922	527283	553644	580005	606366	632727	659088	685449	711810
BGIBMGA009261-PA	NULL	BGIBMGA009131-PA;ref|NP_001036964.1|;BGIBMGA009132-PA;BGIBMGA003442-PA;BGIBMGA009133-PA;BGIBMGA004603-PA;ref|NP_001036888.1|;BGIBMGA001707-PA;BGIBMGA001683-PA;ref|NP_001037492.1|;BGIBMGA003296-PA	4	4	12.6	12.6	45.541	404	0	25.647	1172600	0	1172600	0	0	0	BGIBMGA009261-PA	NULL	BGIBMGA009131-PA;ref|NP_001036964.1|;BGIBMGA009132-PA;BGIBMGA003442-PA;BGIBMGA009133-PA;BGIBMGA004603-PA;ref|NP_001036888.1|;BGIBMGA001707-PA;BGIBMGA001683-PA;ref|NP_001037492.1|;BGIBMGA003297-PA	360808	386576	412343	438111	463879	489646	515414	541182	566949	592717	618485	644252	670020	695788
BGIBMGA014211-PA	NULL,Transketolase, N-terminal,Transketolase, central region	BGIBMGA013963-PA;ref|XP_021208504.1|	1	1	23.6	23.6	12.462	110	0	8.06	1122600	0	1122600	0	0	0	BGIBMGA014211-PA	NULL,Transketolase, N-terminal,Transketolase, central region	BGIBMGA013963-PA;ref|XP_021208504.2|	345415	370086	394757	419428	444098	468769	493440	518111	542782	567452	592123	616794	641465	666136
BGIBMGA000129-PA	Actin-binding, cofilin/tropomyosin type,Actin-binding, cofilin/tropomyosin type	BGIBMGA000129-PA	2	2	22.1	22.1	13.26	113	0	12.996	1091900	0	1091900	0	0	0	BGIBMGA000129-PA	Actin-binding, cofilin/tropomyosin type,Actin-binding, cofilin/tropomyosin type	BGIBMGA000130-PA	335970	359966	383962	407958	431954	455950	479946	503942	527938	551934	575930	599926	623922	647918
BGIBMGA010976-PA	Carboxylesterase, type B,Carboxylesterase, type B,Carboxylesterase, type B,Carboxylesterase, type B,Carboxylesterase, type B,Carboxylesterase, type B	BGIBMGA010515-PA;ref|XP_021205834.1|;ref|XP_021205833.1|	3	1	8.9	2.9	57.577	514	0.0032573	6.8042	1086600	0	1086600	0	0	0	BGIBMGA010976-PA	Carboxylesterase, type B,Carboxylesterase, type B,Carboxylesterase, type B,Carboxylesterase, type B,Carboxylesterase, type B,Carboxylesterase, type B	BGIBMGA010515-PA;ref|XP_021205834.1|;ref|XP_021205833.2|	334348	358225	382102	405979	429856	453733	477610	501487	525364	549241	573118	596995	620872	644749
BGIBMGA014145-PA	NULL,Glycoside hydrolase, family 1,Glycoside hydrolase, family 1,Glycoside hydrolase, family 1,Glycoside hydrolase, family 1,Glycoside hydrolase, family 1,Glycoside hydrolase, family 1,Glycoside hydrolase, family 1,Glycoside hydrolase, family 1,Glycoside hydrolase, family 1	BGIBMGA013590-PA	1	1	1.4	1.4	90.586	801	1	-2	1067100	0	0	0	0	0	BGIBMGA014145-PA	NULL,Glycoside hydrolase, family 1,Glycoside hydrolase, family 1,Glycoside hydrolase, family 1,Glycoside hydrolase, family 1,Glycoside hydrolase, family 1,Glycoside hydrolase, family 1,Glycoside hydrolase, family 1,Glycoside hydrolase, family 1,Glycoside hydrolase, family 2	BGIBMGA013590-PA	129006	136036	143065	150094	157124	164153	171183	178212	185242	192271	199301	206330	213359	220389
BGIBMGA013304-PA	NULL	BGIBMGA013070-PA	1	1	6.8	6.8	34.596	309	0	11.401	1059800	0	1059800	0	0	0	BGIBMGA013304-PA	NULL	BGIBMGA013070-PA	326099	349388	372678	395968	419257	442547	465836	489126	512416	535705	558995	582285	605574	628864
BGIBMGA007258-PA	NULL,Short-chain dehydrogenase/reductase SDR,Short-chain dehydrogenase/reductase SDR,Short-chain dehydrogenase/reductase SDR,Glucose/ribitol dehydrogenase,Glucose/ribitol dehydrogenase,Glucose/ribitol dehydrogenase,Glucose/ribitol dehydrogenase,Glucose/ribitol dehydrogenase,Short-chain dehydrogenase/reductase SDR,Short-chain dehydrogenase/reductase SDR,Short-chain dehydrogenase/reductase SDR,Gluc…	BGIBMGA007119-PA	1	1	7.3	7.3	44.096	399	0	9.4554	1031400	0	1031400	0	0	0	BGIBMGA007258-PA	NULL,Short-chain dehydrogenase/reductase SDR,Short-chain dehydrogenase/reductase SDR,Short-chain dehydrogenase/reductase SDR,Glucose/ribitol dehydrogenase,Glucose/ribitol dehydrogenase,Glucose/ribitol dehydrogenase,Glucose/ribitol dehydrogenase,Glucose/ribitol dehydrogenase,Short-chain dehydrogenase/reductase SDR,Short-chain dehydrogenase/reductase SDR,Short-chain dehydrogenase/reductase SDR,Gluc…	BGIBMGA007119-PA	317362	340027	362691	385356	408021	430685	453350	476015	498680	521344	544009	566674	589339	612003
BGIBMGA003561-PA	NULL,p38 MAP kinase,p38 MAP kinase,p38 MAP kinase,p38 MAP kinase,Protein kinase-like,Protein kinase,Protein kinase,Protein kinase,Serine/threonine protein kinase	BGIBMGA003361-PA	3	3	4.9	4.9	112.81	1007	0	26.962	1021500	0	1021500	0	0	0	BGIBMGA003561-PA	NULL,p38 MAP kinase,p38 MAP kinase,p38 MAP kinase,p39 MAP kinase,Protein kinase-like,Protein kinase,Protein kinase,Protein kinase,Serine/threonine protein kinase	BGIBMGA003361-PA	314330	336772	359214	381657	404099	426542	448984	471426	493869	516311	538754	561196	583638	606081
BGIBMGA008660-PA	Calcium-binding EF-hand,Calcium-binding EF-hand	BGIBMGA008268-PA;ref|XP_012552494.2|;ref|XP_004925948.2|	3	3	1.9	1.9	318.26	2858	0	23.265	1021100	0	220470	0	0	0	BGIBMGA008660-PA	Calcium-binding EF-hand,Calcium-binding EF-hand	BGIBMGA008268-PA;ref|XP_012552494.2|;ref|XP_004925948.3|	164677	174779	184880	194982	205084	215186	225288	235390	245492	255593	265695	275797	285899	296001
BGIBMGA001546-PA	Dynein heavy chain, N-terminal region 1,Dynein heavy chain, N-terminal region 2,ATPase associated with various cellular activities, AAA-5,ATPase associated with various cellular activities, AAA-5,AAA ATPase,AAA ATPase,AAA ATPase	BGIBMGA001461-PA	3	3	9.6	9.6	61.138	520	0	19.309	1020900	0	1020900	0	0	0	BGIBMGA001546-PA	Dynein heavy chain, N-terminal region 1,Dynein heavy chain, N-terminal region 2,ATPase associated with various cellular activities, AAA-5,ATPase associated with various cellular activities, AAA-6,AAA ATPase,AAA ATPase,AAA ATPase	BGIBMGA001461-PA	314134	336566	358999	381432	403865	426298	448730	471163	493596	516029	538462	560895	583327	605760
BGIBMGA014227-PA	CPR21	BGIBMGA014227-PA	7	7	6.4	6.4	123.51	1082	0	65.774	982190	0	0	0	982190	0	BGIBMGA014227-PA	CPR22	BGIBMGA014227-PA	366998	397210	427422	457635	487847	518059	548271	578484	608696	638908	669121	699333	729545	759758
BGIBMGA007170-PA	NULL	BGIBMGA007072-PA	4	4	10.1	10.1	49.684	447	0	27.231	981600	0	981600	0	0	0	BGIBMGA007170-PA	NULL	BGIBMGA007072-PA	302040	323610	345179	366749	388319	409888	431458	453028	474597	496167	517736	539306	560876	582445
BGIBMGA010604-PA	Ribosomal protein L40e,Ubiquitin,Ubiquitin,Ubiquitin,Ubiquitin,Ubiquitin,Ubiquitin,Ubiquitin	BGIBMGA009851-PA	2	2	2.1	2.1	124.19	1095	0	11.234	973620	0	119530	0	0	0	BGIBMGA010604-PA	Ribosomal protein L41e,Ubiquitin,Ubiquitin,Ubiquitin,Ubiquitin,Ubiquitin,Ubiquitin,Ubiquitin	BGIBMGA009851-PA	140043	148293	156542	164792	173042	181291	189541	197791	206040	214290	222540	230789	239039	247289
BGIBMGA013218-PA	Calcium-binding EF-hand,Peptidase C19, ubiquitin carboxyl-terminal hydrolase 2,Peptidase C19, ubiquitin carboxyl-terminal hydrolase 2,Calcium-binding EF-hand,Ubiquitin carboxyl-terminal hydrolase, N-terminal region 2,Peptidase C19, ubiquitin carboxyl-terminal hydrolase 2,Ubiquitin carboxyl-terminal hydrolase, N-terminal region 1,Calcium-binding EF-hand,Calcium-binding EF-hand,Peptidase C19, ubiqu…	BGIBMGA012999-PA	2	2	3.5	3.5	70.848	636	0	25.333	925690	0	223250	0	0	0	BGIBMGA013218-PA	Calcium-binding EF-hand,Peptidase C19, ubiquitin carboxyl-terminal hydrolase 2,Peptidase C19, ubiquitin carboxyl-terminal hydrolase 2,Calcium-binding EF-hand,Ubiquitin carboxyl-terminal hydrolase, N-terminal region 2,Peptidase C19, ubiquitin carboxyl-terminal hydrolase 2,Ubiquitin carboxyl-terminal hydrolase, N-terminal region 1,Calcium-binding EF-hand,Calcium-binding EF-hand,Peptidase C19, ubiqu…	BGIBMGA012999-PA	153617	163150	172683	182216	191749	201282	210815	220348	229881	239413	248946	258479	268012	277545
BGIBMGA000475-PA	Atg8	ref|NP_001037075.1|;BGIBMGA000475-PA	2	2	8.3	8.3	45.801	398	0	11.725	914550	0	914550	0	0	0	BGIBMGA000475-PA	Atg9	ref|NP_001037075.1|;BGIBMGA000476-PA	281408	301504	321601	341697	361794	381890	401987	422083	442180	462276	482373	502469	522566	542662
BGIBMGA007079-PA	Glycine hydroxymethyltransferase,Glycine hydroxymethyltransferase,Glycine hydroxymethyltransferase,Glycine hydroxymethyltransferase	BGIBMGA007042-PA	5	5	5.5	5.5	150.98	1353	0	42.222	870730	0	395810	0	0	53932	BGIBMGA007079-PA	Glycine hydroxymethyltransferase,Glycine hydroxymethyltransferase,Glycine hydroxymethyltransferase,Glycine hydroxymethyltransferase	BGIBMGA007043-PA	194635	207995	221355	234716	248076	261437	274797	288158	301518	314878	328239	341599	354960	368320
BmDJ-1beta		ref|XP_021204188.1|	3	3	4.3	4.3	161.55	1497	0	32.695	823520	0	823520	0	0	0	BmDJ-2beta		ref|XP_021204188.2|	253423	271511	289598	307686	325773	343861	361948	380036	398123	416211	434298	452386	470473	488560
BGIBMGA011982-PA	Aspartic acid and asparagine hydroxylation site,Aspartic acid and asparagine hydroxylation site,Aspartic acid and asparagine hydroxylation site,Aspartic acid and asparagine hydroxylation site,Aspartic acid and asparagine hydroxylation site,EGF-like region,EGF-like region,EGF-like region,EGF-like region,EGF-like region,EGF-like region,EGF-like region,EGF-like calcium-binding,EGF-like calcium-bindi…	BGIBMGA011424-PA;ref|NP_001037014.1|	2	2	5.4	5.4	71.651	644	0	24.068	817280	0	817280	0	0	0	BGIBMGA011982-PA	Aspartic acid and asparagine hydroxylation site,Aspartic acid and asparagine hydroxylation site,Aspartic acid and asparagine hydroxylation site,Aspartic acid and asparagine hydroxylation site,Aspartic acid and asparagine hydroxylation site,EGF-like region,EGF-like region,EGF-like region,EGF-like region,EGF-like region,EGF-like region,EGF-like region,EGF-like calcium-binding,EGF-like calcium-bindi…	BGIBMGA011424-PA;ref|NP_001037014.2|	251485	269442	287399	305356	323313	341270	359227	377184	395140	413097	431054	449011	466968	484925
BGIBMGA013342-PA	NULL,von Willebrand factor, type D	BGIBMGA013133-PA	2	2	3.4	3.4	63.639	558	0	17.751	768660	0	768660	0	0	0	BGIBMGA013342-PA	NULL,von Willebrand factor, type D	BGIBMGA013133-PA	236523	253412	270301	287190	304079	320968	337857	354746	371635	388525	405414	422303	439192	456081
BGIBMGA005131-PA	NULL,Proteinase inhibitor I25, cystatin,Proteinase inhibitor I25, cystatin,Proteinase inhibitor I25, cystatin,Proteinase inhibitor I25, cystatin,Proteinase inhibitor I25, cystatin,Proteinase inhibitor I25, cystatin,Proteinase inhibitor I25, cystatin,Proteinase inhibitor I29, cathepsin propeptide,Peptidase C1A, papain C-terminal,Peptidase, cysteine peptidase active site,Peptidase, cysteine peptida…	BGIBMGA004998-PA	1	1	1.9	1.9	101.55	886	0.0031546	6.5299	749980	0	749980	0	0	0	BGIBMGA005131-PA	NULL,Proteinase inhibitor I25, cystatin,Proteinase inhibitor I25, cystatin,Proteinase inhibitor I25, cystatin,Proteinase inhibitor I25, cystatin,Proteinase inhibitor I25, cystatin,Proteinase inhibitor I25, cystatin,Proteinase inhibitor I25, cystatin,Proteinase inhibitor I29, cathepsin propeptide,Peptidase C1A, papain C-terminal,Peptidase, cysteine peptidase active site,Peptidase, cysteine peptida…	BGIBMGA004998-PA	230782	247258	263734	280210	296686	313162	329638	346114	362590	379066	395542	412018	428494	444970
BGIBMGA006518-PA	LOC101737176	ref|XP_021206587.1|;BGIBMGA006518-PA	2	2	3.3	3.3	79.04	702	0	17.521	748190	0	0	0	0	0	BGIBMGA006518-PA	LOC101737177	ref|XP_021206587.1|;BGIBMGA006519-PA	90455.7	95383.2	100311	105238	110166	115093	120020	124948	129875	134803	139730	144658	149585	154512
BGIBMGA000944-PA	PPO2,PPO2	ref|NP_001036985.1|;BGIBMGA000944-PA	1	1	8	8	21.404	187	0	11.538	742330	0	742330	0	0	0	BGIBMGA000944-PA	PPO2,PPO3	ref|NP_001036985.1|;BGIBMGA000945-PA	228413	244726	261039	277352	293666	309979	326292	342605	358918	375231	391545	407858	424171	440484
BGIBMGA012605-PA	NULL,Insect cuticle protein,Insect cuticle protein,Insect cuticle protein,Insect cuticle protein,Insect cuticle protein,Insect cuticle protein,Insect cuticle protein	BGIBMGA012142-PA	2	2	3.9	3.9	107.74	950	0	18.922	710160	0	710160	0	0	0	BGIBMGA012605-PA	NULL,Insect cuticle protein,Insect cuticle protein,Insect cuticle protein,Insect cuticle protein,Insect cuticle protein,Insect cuticle protein,Insect cuticle protein	BGIBMGA012142-PA	218531	234131	249732	265332	280932	296532	312133	327733	343333	358934	374534	390134	405734	421335
BGIBMGA004165-PA	Protein synthesis factor, GTP-binding,Protein synthesis factor, GTP-binding,Protein synthesis factor, GTP-binding,Elongation factor Tu, domain 2,Elongation factor G, domain IV,Elongation factor G, C-terminal,Translation factor,Elongation factor G, III and V,Elongation factor G, III and V	BGIBMGA004112-PA	2	2	3.5	3.5	88.144	763	0	11.167	692170	0	692170	0	0	0	BGIBMGA004165-PA	Protein synthesis factor, GTP-binding,Protein synthesis factor, GTP-binding,Protein synthesis factor, GTP-binding,Elongation factor Tu, domain 3,Elongation factor G, domain IV,Elongation factor G, C-terminal,Translation factor,Elongation factor G, III and V,Elongation factor G, III and V	BGIBMGA004112-PA	212991	228198	243404	258610	273817	289023	304229	319436	334642	349848	365054	380261	395467	410673
BGIBMGA003102-PA	Chondroitin 4-O-sulfotransferase,Chondroitin 4-O-sulfotransferase	BGIBMGA003002-PA;ref|XP_021206789.1|;ref|XP_021206788.1|	1	1	0.6	0.6	225.1	2017	1	-2	682740	0	0	0	682740	0	BGIBMGA003102-PA	Chondroitin 4-O-sulfotransferase,Chondroitin 5-O-sulfotransferase	BGIBMGA003002-PA;ref|XP_021206789.1|;ref|XP_021206788.2|	255131	276123	297114	318106	339097	360089	381080	402072	423063	444055	465046	486038	507029	528021
BGIBMGA014024-PA	NULL,Glucose/ribitol dehydrogenase,Glucose/ribitol dehydrogenase,Glucose/ribitol dehydrogenase,Glucose/ribitol dehydrogenase,Glucose/ribitol dehydrogenase,Short-chain dehydrogenase/reductase SDR,Short-chain dehydrogenase/reductase SDR,Short-chain dehydrogenase/reductase SDR,Glucose/ribitol dehydrogenase,Short-chain dehydrogenase/reductase SDR	BGIBMGA013448-PA	2	2	3.2	3.2	37.384	317	0	16.669	652410	0	652410	0	0	0	BGIBMGA014024-PA	NULL,Glucose/ribitol dehydrogenase,Glucose/ribitol dehydrogenase,Glucose/ribitol dehydrogenase,Glucose/ribitol dehydrogenase,Glucose/ribitol dehydrogenase,Short-chain dehydrogenase/reductase SDR,Short-chain dehydrogenase/reductase SDR,Short-chain dehydrogenase/reductase SDR,Glucose/ribitol dehydrogenase,Short-chain dehydrogenase/reductase SDR	BGIBMGA013448-PA	200749	215085	229421	243757	258093	272429	286765	301101	315437	329773	344109	358445	372781	387117
BGIBMGA001798-PA	NULL	BGIBMGA001797-PA	1	1	3.9	3.9	34.136	304	1	-2	634070	0	0	0	0	634070	BGIBMGA001798-PA	NULL	BGIBMGA001797-PA	257814	280109	302403	324697	346992	369286	391580	413875	436169	458464	480758	503052	525347	547641
BGIBMGA004585-PA	AnnIX	ref|NP_001037309.1|;BGIBMGA004585-PA	3	3	2.5	2.5	203.05	1782	0	18.728	620500	0	196370	0	0	0	BGIBMGA004585-PA	AnnIX	ref|NP_001037309.1|;BGIBMGA004586-PA	111728	118826	125924	133022	140120	147218	154316	161414	168512	175610	182709	189807	196905	204003
BGIBMGA002503-PA	LOC101739376	ref|XP_021207014.1|;BGIBMGA002503-PA	2	2	0.5	0.5	534.86	4853	0	10.722	611120	0	167180	0	443940	0	BGIBMGA002503-PA	LOC101739377	ref|XP_021207014.1|;BGIBMGA002504-PA	217409	234705	252001	269297	286593	303889	321185	338481	355777	373073	390369	407665	424961	442257
BGIBMGA012994-PA	Nitrilase/cyanide hydratase and apolipoprotein N-acyltransferase,Nitrilase/cyanide hydratase and apolipoprotein N-acyltransferase,Biotinidase, eukaryotic,Nitrilase/cyanide hydratase and apolipoprotein N-acyltransferase,Nitrilase/cyanide hydratase and apolipoprotein N-acyltransferase,Nitrilase/cyanide hydratase and apolipoprotein N-acyltransferase,Nitrilase/cyanide hydratase and apolipoprotein N-a…	BGIBMGA012555-PA;BGIBMGA012549-PA	1	1	3.1	3.1	54.849	513	0	67.05	610670	0	0	0	0	250920	BGIBMGA012994-PA	Nitrilase/cyanide hydratase and apolipoprotein N-acyltransferase,Nitrilase/cyanide hydratase and apolipoprotein N-acyltransferase,Biotinidase, eukaryotic,Nitrilase/cyanide hydratase and apolipoprotein N-acyltransferase,Nitrilase/cyanide hydratase and apolipoprotein N-acyltransferase,Nitrilase/cyanide hydratase and apolipoprotein N-acyltransferase,Nitrilase/cyanide hydratase and apolipoprotein N-a…	BGIBMGA012555-PA;BGIBMGA012550-PA	145525	156716	167908	179099	190291	201482	212674	223865	235057	246248	257440	268632	279823	291015
BGIBMGA010516-PA	Glucose-methanol-choline oxidoreductase,Glucose-methanol-choline oxidoreductase, N-terminal,Glucose-methanol-choline oxidoreductase, C-terminal,Glucose-methanol-choline oxidoreductase, N-terminal,Glucose-methanol-choline oxidoreductase, N-terminal	BGIBMGA009800-PA;pdb|5AZ0|A	2	1	4.7	2.3	38.624	341	0	42.637	571550	0	571550	0	0	0	BGIBMGA010516-PA	Glucose-methanol-choline oxidoreductase,Glucose-methanol-choline oxidoreductase, N-terminal,Glucose-methanol-choline oxidoreductase, C-terminal,Glucose-methanol-choline oxidoreductase, N-terminal,Glucose-methanol-choline oxidoreductase, N-terminal	BGIBMGA009800-PA;pdb|5AZ1|A	175871	188430	200989	213548	226106	238665	251224	263783	276341	288900	301459	314018	326576	339135
BGIBMGA007039-PA	Proteinase inhibitor I29, cathepsin propeptide,Peptidase C1A, papain	BGIBMGA006846-PA	5	5	1.7	1.7	335.03	3055	0	42.634	568740	0	0	310350	0	0	BGIBMGA007039-PA	Proteinase inhibitor I29, cathepsin propeptide,Peptidase C2A, papain	BGIBMGA006846-PA	137023	146888	156753	166617	176482	186347	196211	206076	215941	225805	235670	245535	255399	265264
BGIBMGA005755-PA	Heat shock protein Hsp20,Heat shock protein Hsp20,HSP20-like chaperone	BGIBMGA005696-PA	2	2	5.3	5.3	55.941	488	0	11.422	568110	0	568110	0	0	0	BGIBMGA005755-PA	Heat shock protein Hsp20,Heat shock protein Hsp20,HSP21-like chaperone	BGIBMGA005696-PA	174813	187295	199777	212259	224740	237222	249704	262186	274668	287150	299631	312113	324595	337077
BGIBMGA009093-PA	EGF-like region,Protease inhibitor I8, cysteine-rich trypsin inhibitor-like,EGF-like region	BGIBMGA008859-PA	2	2	3.6	3.6	87.399	743	0	12.11	549550	0	549550	0	0	0	BGIBMGA009093-PA	EGF-like region,Protease inhibitor I9, cysteine-rich trypsin inhibitor-like,EGF-like region	BGIBMGA008859-PA	169108	181180	193252	205324	217396	229468	241540	253612	265683	277755	289827	301899	313971	326043
BGIBMGA003002-PA	NULL,Zinc finger, RanBP2-type,Zinc finger, RING-type,Zinc finger, RanBP2-type	BGIBMGA002972-PA	1	1	2.9	2.9	94.568	852	0	24.406	529830	0	529830	0	0	0	BGIBMGA003002-PA	NULL,Zinc finger, RanBP2-type,Zinc finger, RING-type,Zinc finger, RanBP3-type	BGIBMGA002972-PA	163044	174682	186320	197957	209595	221233	232871	244509	256147	267785	279422	291060	302698	314336
BGIBMGA011806-PA	NULL,Pleckstrin-like,Pleckstrin-like,Pleckstrin-like	BGIBMGA011237-PA	1	1	6.5	6.5	46.209	413	0	13.646	525260	0	525260	0	0	0	BGIBMGA011806-PA	NULL,Pleckstrin-like,Pleckstrin-like,Pleckstrin-like	BGIBMGA011237-PA	161627	173168	184709	196249	207790	219331	230871	242412	253953	265493	277034	288575	300116	311656
BGIBMGA009393-PA	Fibroin light chain	BGIBMGA009248-PA	1	1	4.1	4.1	55.443	492	0.003367	7.0705	518270	0	518270	0	0	0	BGIBMGA009393-PA	Fibroin light chain	BGIBMGA009248-PA	159478	170864	182251	193637	205024	216410	227797	239183	250570	261956	273343	284729	296116	307502
BGIBMGA002504-PA	Small GTP-binding protein domain,GTP-binding protein SAR1,GTP-binding protein SAR1,ARF/SAR superfamily,ADP-ribosylation factor,GTP-binding protein SAR1,ARF/SAR superfamily,ARF/SAR superfamily,ARF/SAR superfamily,ARF/SAR superfamily,ARF/SAR superfamily,Ras GTPase,Ras GTPase,ARF/SAR superfamily	BGIBMGA002493-PA	1	1	6.1	6.1	42.137	379	0.0034014	7.2919	503250	0	503250	0	0	0	BGIBMGA002504-PA	Small GTP-binding protein domain,GTP-binding protein SAR1,GTP-binding protein SAR1,ARF/SAR superfamily,ADP-ribosylation factor,GTP-binding protein SAR2,ARF/SAR superfamily,ARF/SAR superfamily,ARF/SAR superfamily,ARF/SAR superfamily,ARF/SAR superfamily,Ras GTPase,Ras GTPase,ARF/SAR superfamily	BGIBMGA002493-PA	154854	165911	176968	188025	199083	210140	221197	232254	243311	254369	265426	276483	287540	298598
BGIBMGA001098-PA	NULL,Sulfatase,Sulfatase,Sulfatase	BGIBMGA000903-PA	1	1	4.7	4.7	44.223	386	0	14.445	486400	0	486400	0	0	0	BGIBMGA001098-PA	NULL,Sulfatase,Sulfatase,Sulfatase	BGIBMGA000903-PA	149670	160357	171044	181731	192418	203104	213791	224478	235165	245852	256539	267226	277913	288600
LOC101736068		ref|XP_021204312.1|	29	1	32.2	1	129.33	1156	0.0061538	6.3931	440710	0	0	0	0	0	LOC101736069		ref|XP_021204312.2|	53290.4	56185.7	59080.9	61976.1	64871.4	67766.6	70661.9	73557.1	76452.4	79347.6	82242.9	85138.1	88033.4	90928.6
BGIBMGA009851-PA	Valyl-tRNA synthetase, class Ia,Valyl-tRNA synthetase, class Ia,Valyl-tRNA synthetase, class Ia,Valyl-tRNA synthetase, class Ia,Valyl-tRNA synthetase, class Ia,KDPG and KHG aldolase,Aminoacyl-tRNA synthetase, class I,Aminoacyl-tRNA synthetase, class 1a, anticodon-binding,tRNA-binding arm,KDPG and KHG aldolase,Aminoacyl-tRNA synthetase, class I,Valyl-tRNA synthetase, class Ia,Aminoacyl-tRNA synthe…	BGIBMGA009544-PA	1	1	3	3	71.943	634	0	12.059	411330	0	411330	0	0	0	BGIBMGA009851-PA	Valyl-tRNA synthetase, class Ia,Valyl-tRNA synthetase, class Ia,Valyl-tRNA synthetase, class Ia,Valyl-tRNA synthetase, class Ia,Valyl-tRNA synthetase, class Ia,KDPG and KHG aldolase,Aminoacyl-tRNA synthetase, class I,Aminoacyl-tRNA synthetase, class 2a, anticodon-binding,tRNA-binding arm,KDPG and KHG aldolase,Aminoacyl-tRNA synthetase, class I,Valyl-tRNA synthetase, class Ia,Aminoacyl-tRNA synthe…	BGIBMGA009545-PA	126577	135612	144647	153682	162717	171752	180787	189822	198858	207893	216928	225963	234998	244033
BGIBMGA001325-PA	Odorant binding protein,Hormone binding	BGIBMGA001319-PA;ref|NP_001040234.1|	1	1	14.9	14.9	8.3981	74	0.006135	6.3922	347510	0	347510	0	0	0	BGIBMGA001325-PA	Odorant binding protein,Hormone binding	BGIBMGA001319-PA;ref|NP_001040234.2|	106926	114563	122199	129836	137472	145108	152745	160381	168018	175654	183291	190927	198563	206200
BGIBMGA013098-PA	LOC101745012	ref|XP_021205460.1|;BGIBMGA013098-PA	2	2	12.2	12.2	28.157	255	0	11.329	324150	0	324150	0	0	0	BGIBMGA013098-PA	LOC101745013	ref|XP_021205460.1|;BGIBMGA013099-PA	99742.8	106864	113986	121108	128229	135351	142473	149595	156716	163838	170960	178081	185203	192325
BGIBMGA009799-PA	Aldo/keto reductase,Aldo/keto reductase,Aldo/keto reductase,Aldo/keto reductase,Aldo/keto reductase,Aldo/keto reductase,Aldo/keto reductase,Aldo/keto reductase	BGIBMGA009319-PA	1	1	5.3	5.3	26.771	243	0.0031348	6.485	315110	0	0	315110	0	0	BGIBMGA009799-PA	Aldo/keto reductase,Aldo/keto reductase,Aldo/keto reductase,Aldo/keto reductase,Aldo/keto reductase,Aldo/keto reductase,Aldo/keto reductase,Aldo/keto reductase	BGIBMGA009319-PA	107350	115658	123967	132275	140584	148892	157201	165509	173818	182126	190435	198743	207052	215360
BGIBMGA007247-PA	NULL,NUDE protein, C-terminal	BGIBMGA007079-PA	1	1	3.9	3.9	51.22	465	0	9.4397	298230	0	298230	0	0	0	BGIBMGA007247-PA	NULL,NUDE protein, C-terminal	BGIBMGA007079-PA	91772.8	98323.5	104874	111425	117976	124526	131077	137628	144179	150729	157280	163831	170381	176932
BGIBMGA012642-PA	NULL,Carbohydrate kinase,Carbohydrate kinase,Carbohydrate kinase,Carbohydrate kinase	BGIBMGA012152-PA	1	1	4.3	4.3	33.941	300	0.0031746	6.5642	268950	0	268950	0	0	0	BGIBMGA012642-PA	NULL,Carbohydrate kinase,Carbohydrate kinase,Carbohydrate kinase,Carbohydrate kinase	BGIBMGA012152-PA	82759.9	88668.3	94576.8	100485	106394	112302	118211	124119	130027	135936	141844	147753	153661	159570
BGIBMGA011616-PA	LOC110386830	ref|XP_021207269.1|;BGIBMGA011616-PA	1	1	10.8	10.8	33.19	306	0.0033333	7.055	262050	0	0	262050	0	0	BGIBMGA011616-PA	LOC110386831	ref|XP_021207269.1|;BGIBMGA011617-PA	89275.2	96183.6	103092	110000	116909	123817	130726	137634	144542	151451	158359	165268	172176	179085
BGIBMGA000559-PA	NULL,Triosephosphate isomerase,Triosephosphate isomerase,Triosephosphate isomerase,Triosephosphate isomerase,Triosephosphate isomerase,Triosephosphate isomerase,Triosephosphate isomerase,Triosephosphate isomerase	BGIBMGA000553-PA	3	3	3.8	3.8	151.53	1329	0	22.357	256460	0	256460	0	0	0	BGIBMGA000559-PA	NULL,Triosephosphate isomerase,Triosephosphate isomerase,Triosephosphate isomerase,Triosephosphate isomerase,Triosephosphate isomerase,Triosephosphate isomerase,Triosephosphate isomerase,Triosephosphate isomerase	BGIBMGA000554-PA	78939.1	84564.9	90190.7	95816.5	101442	107068	112694	118320	123946	129571	135197	140823	146449	152075
BGIBMGA013261-PA	NULL,PEBP,PEBP	BGIBMGA013021-PA;ref|XP_021205379.1|;ref|XP_021205378.1|;ref|XP_021205377.1|;ref|XP_021205380.1|;ref|XP_021205447.1|;ref|XP_021205446.1|;BGIBMGA012827-PA;ref|XP_021205445.1|	2	2	8.2	8.2	39.653	364	0	12.066	238330	0	238330	0	0	0	BGIBMGA013261-PA	NULL,PEBP,PEBP	BGIBMGA013021-PA;ref|XP_021205379.1|;ref|XP_021205378.1|;ref|XP_021205377.1|;ref|XP_021205380.1|;ref|XP_021205447.1|;ref|XP_021205446.1|;BGIBMGA012827-PA;ref|XP_021205445.2|	73339.4	78574.3	83809.1	89043.9	94278.7	99513.5	104748	109983	115218	120453	125688	130922	136157	141392
BGIBMGA003507-PA	LOC110386529	ref|XP_021206228.1|;BGIBMGA003507-PA	2	2	3.9	3.9	60.004	536	0	12.288	219850	0	0	0	0	0	BGIBMGA003507-PA	LOC110386530	ref|XP_021206228.1|;BGIBMGA003508-PA	26586.5	28031.7	29476.8	30922	32367.1	33812.3	35257.4	36702.6	38147.7	39592.9	41038	42483.2	43928.3	45373.5
BGIBMGA001587-PA	Tropomyosin,Tropomyosin,Tropomyosin,Tropomyosin,Tropomyosin,Tropomyosin,Tropomyosin,Prefoldin	BGIBMGA001585-PA;ref|NP_001103782.1|	1	1	3.5	3.5	29.469	257	0.0031646	6.5438	211110	0	0	0	211110	0	BGIBMGA001587-PA	Tropomyosin,Tropomyosin,Tropomyosin,Tropomyosin,Tropomyosin,Tropomyosin,Tropomyosin,Prefoldin	BGIBMGA001585-PA;ref|NP_001103782.2|	78881.5	85375	91868.5	98362	104856	111349	117843	124336	130830	137323	143817	150310	156804	163297
BGIBMGA010240-PA	LOC101742496	ref|NP_001166832.1|;ref|NP_001166833.1|;dbj|BAB13481.1|;BGIBMGA010240-PA;ref|NP_001037480.1|;ref|NP_001166831.1|	3	3	5.3	5.3	61.069	544	0	17.578	154720	0	154720	0	0	0	BGIBMGA010240-PA	LOC101742497	ref|NP_001166832.1|;ref|NP_001166833.1|;dbj|BAB13481.1|;BGIBMGA010240-PA;ref|NP_001037480.1|;ref|NP_001166831.2|	47617.6	51013.5	54409.3	57805.2	61201.1	64597	67992.8	71388.7	74784.6	78180.5	81576.3	84972.2	88368.1	91764
BGIBMGA009319-PA	KH, prokaryotic type,KH, prokaryotic type,KH, type 2,KH, type 2,KH,Ribosomal protein S3, C-terminal,Ribosomal protein S3, C-terminal,Ribosomal protein S3, C-terminal,Ribosomal protein S3, C-terminal,Eukaryotic/archaeal ribosomal protein S3	BGIBMGA009211-PA	1	1	3.3	3.3	57.55	510	0.0033003	6.9163	145090	0	145090	0	0	0	BGIBMGA009319-PA	KH, prokaryotic type,KH, prokaryotic type,KH, type 2,KH, type 2,KH,Ribosomal protein S3, C-terminal,Ribosomal protein S3, C-terminal,Ribosomal protein S3, C-terminal,Ribosomal protein S3, C-terminal,Eukaryotic/archaeal ribosomal protein S4	BGIBMGA009212-PA	44653.6	47838.3	51022.9	54207.5	57392.2	60576.8	63761.5	66946.1	70130.8	73315.4	76500	79684.7	82869.3	86054
XP_021208471.1	LOC101746878	ref|XP_021205735.1|	3	3	1.9	1.9	130.02	1141	0	53.472	138070	0	138070	0	0	0	XP_021208471.2	LOC101746879	ref|XP_021205735.2|	42510.4	45535.9	48561.3	51586.8	54612.2	57637.7	60663.1	63688.6	66714	69739.5	72764.9	75790.3	78815.8	81841.2
BGIBMGA004675-PA	NULL	BGIBMGA004592-PA	2	2	2.7	2.7	99.422	899	0	21.293	118900	0	118900	0	0	0	BGIBMGA004675-PA	NULL	BGIBMGA004592-PA	36604.3	39210.3	41816.3	44422.4	47028.4	49634.4	52240.4	54846.4	57452.4	60058.4	62664.5	65270.5	67876.5	70482.5
BGIBMGA001611-PA	NULL	BGIBMGA001587-PA	1	1	4.9	4.9	32.508	284	0.0031056	6.4485	111470	0	0	0	111470	0	BGIBMGA001611-PA	NULL	BGIBMGA001587-PA	41653.7	45081.1	48508.5	51936	55363.4	58790.8	62218.2	65645.6	69073	72500.4	75927.8	79355.2	82782.6	86210
BGIBMGA013852-PA	Proteinase inhibitor I4, serpin,Proteinase inhibitor I4, serpin,Proteinase inhibitor I4, serpin,Proteinase inhibitor I4, serpin	BGIBMGA013328-PA	1	1	1.7	1.7	96.64	861	0.0031447	6.5294	95293	0	95293	0	0	0	BGIBMGA013852-PA	Proteinase inhibitor I4, serpin,Proteinase inhibitor I4, serpin,Proteinase inhibitor I4, serpin,Proteinase inhibitor I5, serpin	BGIBMGA013328-PA	29338.9	31426.4	33513.9	35601.4	37689	39776.5	41864	43951.5	46039	48126.5	50214	52301.6	54389.1	56476.6
LOC100037426		ref|XP_021204252.1|	1	1	0.9	0.9	240.17	2279	0	12.959	93623	0	93623	0	0	0	LOC100037427		ref|XP_021204252.2|	28855.3	30895.2	32935.2	34975.1	37015	39054.9	41094.9	43134.8	45174.7	47214.6	49254.6	51294.5	53334.4	55374.4
BGIBMGA013590-PA	MCM,MCM,MCM,MCM,MCM,MCM,MCM,MCM,MCM,MCM,MCM protein 3,MCM protein 3,MCM protein 3,MCM protein 3,MCM protein 3,MCM,AAA ATPase,Nucleic acid-binding, OB-fold,MCM,MCM	BGIBMGA013244-PA	1	1	3.9	3.9	28.694	255	0.003096	6.4374	86923	0	86923	0	0	0	BGIBMGA013590-PA	MCM,MCM,MCM,MCM,MCM,MCM,MCM,MCM,MCM,MCM,MCM protein 3,MCM protein 3,MCM protein 3,MCM protein 3,MCM protein 4,MCM,AAA ATPase,Nucleic acid-binding, OB-fold,MCM,MCM	BGIBMGA013244-PA	26750.7	28658.9	30567.1	32475.3	34383.6	36291.8	38200	40108.2	42016.5	43924.7	45832.9	47741.1	49649.3	51557.6
BGIBMGA000084-PA	NULL,Poly(A) polymerase, central region,DNA polymerase, beta-like region,Poly(A) polymerase, RNA-binding region,Poly(A) polymerase, C-terminal-like	BGIBMGA000084-PA	1	1	1.2	1.2	67.397	596	0	9.3375	77403	0	0	0	0	0	BGIBMGA000084-PA	NULL,Poly(A) polymerase, central region,DNA polymerase, beta-like region,Poly(A) polymerase, RNA-binding region,Poly(A) polymerase, C-terminal-like	BGIBMGA000084-PA	9369.19	9874.79	10380.4	10886	11391.6	11897.2	12402.8	12908.4	13414	13919.6	14425.2	14930.8	15436.4	15942
BGIBMGA001585-PA	Tropomyosin,Tropomyosin,Tropomyosin,Tropomyosin,Tropomyosin,tRNA-binding arm,Prefoldin	BGIBMGA001546-PA;ref|XP_021205901.1|	1	1	0.7	0.7	350.47	3072	0	9.1442	60009	0	60009	0	0	0	BGIBMGA001585-PA	Tropomyosin,Tropomyosin,Tropomyosin,Tropomyosin,Tropomyosin,tRNA-binding arm,Prefoldin	BGIBMGA001546-PA;ref|XP_021205901.2|	18528.4	19823.2	21117.9	22412.6	23707.3	25002	26296.7	27591.4	28886.2	30180.9	31475.6	32770.3	34065	35359.7
BGIBMGA009749-PA	ref|XP_021208330.1|;ref|XP_021208329.1|;ref|XP_021208328.1|;BGIBMGA009749-PA;ref|XP_021208327.1|;ref|XP_021208326.1|;ref|XP_021208325.1|;ref|XP_021208324.1|	ref|XP_021208330.1|;ref|XP_021208329.1|;ref|XP_021208328.1|;BGIBMGA009749-PA;ref|XP_021208327.1|;ref|XP_021208326.1|;ref|XP_021208325.1|;ref|XP_021208324.1|	1	0.8	0.8	253.28	2307	0.0031153	6.4511	874630	0	0	0	0	0	310.51	BGIBMGA009749-PA	ref|XP_021208330.1|;ref|XP_021208329.1|;ref|XP_021208328.1|;BGIBMGA009749-PA;ref|XP_021208327.1|;ref|XP_021208326.1|;ref|XP_021208325.1|;ref|XP_021208324.1|	ref|XP_021208330.1|;ref|XP_021208329.1|;ref|XP_021208328.1|;BGIBMGA009749-PA;ref|XP_021208327.1|;ref|XP_021208326.1|;ref|XP_021208325.1|;ref|XP_021208324.1|	76942.8	78844.7	80746.5	82648.3	84550.1	86451.9	88353.7	90255.5	92157.3	94059.1	95960.9	97862.7	99764.6	101666
BGIBMGA000207-PA	ref|XP_021208628.1|;BGIBMGA000207-PA;BGIBMGA000209-PA	ref|XP_021208628.1|;BGIBMGA000207-PA;BGIBMGA000209-PA	5	2.7	2.7	280.85	2639	0	76.826	2700500	0	0	0	0	0	310.51	BGIBMGA000207-PA	ref|XP_021208628.1|;BGIBMGA000207-PA;BGIBMGA000209-PA	ref|XP_021208628.1|;BGIBMGA000207-PA;BGIBMGA000209-PA	237457	243367	249278	255188	261098	267008	272919	278829	284739	290650	296560	302470	308380	314291

## Sheet: Table S3
Table S3. Primers Information.
Name	Forward Primer	Reverse Primer
TNF-α	5'-CCCTCACACTCAGATCATCTTCT-3'	5'-GCTACGACGTGGGCTACAG-3'
IL-6	5'-CCAAGAGGTGAGTGCTTCCC -3'	5'-CTGTTGTTCAGACTCTCTCCCT-3'
IL-1β	5'-GCAACTGTTCCTGAACTCAACT-3'	5'-ATCTTTTGGGGTCCGTCAACT-3'

## Sheet: Table S4
Table S4. The number of different expressed genes among 4 samples (P <0.001, log(FC>2)).
Sample name	LS/WT	L/WT	S/WT	LS/L	S/L	LS/S
Number	862	1133	1053	303	336	9
(b) The number of up/down-regulated genes
	WT	L	S	LS
WT		828	756	813
L	305		86	91			UP-regulated
S	297	250		8			Down-regulated
LS	349	212	1

## Sheet: Table S5
Table S5. The different expressed gene between L and LS.
Gene Symbol Name	logFC	logCPM	PValue	FDR
Apol9a	-6.78638	3.24122	0	0
Mx2	-6.40051	3.61759	0	0
Ifit1	-6.22828	4.98095	0	0
H2-T24	-5.59305	5.12006	0	0
Rtp4	-5.53508	5.73296	0	0
Cmpk2	-5.35049	3.41799	0	0
Usp18	-5.32609	6.4704	0	0
Ifit3	-5.143	4.06225	0	0
Zbp1	-5.08767	5.30891	0	0
Il33	-5.04271	3.41787	0	0
Ifi44	-5.01578	6.47428	0	0
Oasl2	-4.99211	4.89186	0	0
Trim30a	-4.66331	3.82109	0	0
Slc40a1	4.30984	4.44974	0	0
Isg15	-4.25886	6.23192	0	0
Ifih1	-4.22087	5.80853	0	0
Epsti1	-4.17822	4.07073	0	0
Irgm2	-4.14732	4.81885	0	0
Rsad2	-4.10725	4.52326	0	0
Hmox1	4.0637	11.95	0	0
Siglec1	-4.05775	5.52378	0	0
Irf7	-3.99605	7.30831	0	0
Parp14	-3.98756	6.32711	0	0
Gpnmb	3.95524	6.2297	0	0
Igtp	-3.89231	4.1763	0	0
Xaf1	-3.82808	4.21541	0	0
Oas2	-3.7888	6.97127	0	0
Lgals9	-3.65197	5.18496	0	0
Irgm1	-3.63533	6.42851	0	0
Ddx58	-3.54278	6.77009	0	0
Ifi204	-3.53186	3.82877	0	0
Pdcd1	-3.402	5.14813	0	0
Oas3	-3.38787	7.70267	0	0
Dhx58	-3.33573	6.13789	0	0
Ifi203	-3.21412	5.15086	0	0
Layn	3.20447	5.00415	0	0
Arg2	3.14755	5.15521	0	0
Il1b	-3.12866	7.57166	0	0
Ifi202b	-3.08878	5.69174	0	0
Il1a	-3.07973	6.20433	0	0
Mgst2	3.03713	4.09576	0	0
Uba7	-2.94335	4.9655	0	0
Ms4a6c	-2.91078	5.05114	0	0
Gm1966	-2.88304	4.80045	0	0
Fcgr1	-2.86985	5.3087	0	0
Mov10	-2.83179	5.41562	0	0
Sp100	-2.81145	4.7738	0	0
Slfn8	-2.78022	5.48401	0	0
AI607873	-2.77901	6.72257	0	0
Samd9l	-2.77743	6.53374	0	0
Il1rn	-2.77636	4.32802	0	0
Dtx3l	-2.72126	5.90129	0	0
Angptl2	2.70364	4.78265	0	0
Plxnd1	2.6896	5.83682	0	0
Prdx1	2.68575	12.1201	0	0
Stat1	-2.66612	6.72389	0	0
Helz2	-2.60931	8.21822	0	0
Trex1	-2.5919	5.21568	0	0
Parp9	-2.51295	6.13225	0	0
Slc6a8	2.48565	4.94367	0	0
Oas1a	-2.47825	7.23227	0	0
Zfp811	-2.46809	5.09983	0	0
H2-T23	-2.43597	4.75966	0	0
Parp10	-2.43552	5.89418	0	0
Oasl1	-2.43065	7.72826	0	0
Lgals3bp	-2.42328	7.06893	0	0
Clec12a	-2.41907	5.33717	0	0
Ampd3	2.40351	4.95638	0	0
Slfn4	-2.40024	8.2035	0	0
Eif2ak2	-2.3319	6.67426	0	0
Emp1	2.32934	6.40401	0	0
Pmp22	2.32512	5.78185	0	0
Nos2	-2.32427	5.62363	0	0
Parp12	-2.31606	6.63689	0	0
Gclm	2.2403	8.49881	0	0
Ifi35	-2.19539	5.25586	0	0
Slc48a1	2.16407	7.70677	0	0
C77080	2.08124	5.35149	0	0
Oas1g	-2.05246	6.62792	0	0
Rab3il1	2.04125	5.90591	0	0
Hilpda	2.01942	5.76145	0	0
Irf9	-2.01784	5.44382	0	0
Cyb5a	2.00747	7.89875	0	0
Procr	1.97236	7.3895	0	0
Akap12	1.96632	5.81152	0	0
Ptges	1.96119	5.98356	0	0
Bst2	-1.94281	7.23245	0	0
Trafd1	-1.90853	6.01847	0	0
Slc43a2	1.90767	6.59711	0	0
Sema4d	1.89478	7.99705	0	0
Pkn3	1.84721	5.3186	0	0
Timp1	-1.83037	5.18529	0	0
Srxn1	1.81831	9.00497	0	0
Sass6	-1.78206	6.05614	0	0
Cxcl2	1.74766	10.8706	0	0
Blvrb	1.74074	7.29434	0	0
Pou2f2	-1.73178	6.52369	0	0
Gm5483	-1.69584	5.45326	0	0
Myc	-1.67207	6.68468	0	0
Uap1l1	1.66516	5.39682	0	0
Plin2	1.64498	5.47535	0	0
Tap1	-1.64278	5.91511	0	0
Csf3	1.62678	9.89542	0	0
Sqstm1	1.62163	11.1188	0	0
1110007C09Rik	1.62145	6.30595	0	0
Ly6e	-1.60552	7.66121	0	0
Fam49a	-1.59645	5.73461	0	0
Atp2a3	1.58322	6.27578	0	0
Ccl22	-1.58054	7.45556	0	0
Fnbp1l	-1.55441	8.51066	0	0
Ctsd	1.51147	10.2812	0	0
Itgal	-1.49642	5.6578	0	0
Mgat4b	1.48038	7.69491	0	0
Znfx1	-1.45275	6.7603	0	0
Dap	1.43943	5.98156	0	0
Plekho1	1.41791	6.90848	0	0
Adar	-1.40431	7.76883	0	0
Akr1b8	1.39866	9.7794	0	0
Vat1	1.39753	8.09342	0	0
Dtx4	1.39361	6.75106	0	0
Ninj1	1.37651	7.19754	0	0
Taldo1	1.37258	8.42592	0	0
Mt2	1.3652	7.3601	0	0
Cebpd	-1.36063	6.50607	0	0
Bcar3	1.35253	6.75476	0	0
Clec4d	1.35225	8.96481	0	0
Ctsc	-1.32063	6.5172	0	0
Herpud1	-1.30638	7.51123	0	0
Lgals3	1.30559	7.81639	0	0
Prr13	1.30425	6.80726	0	0
Fam134b	1.30105	6.21743	0	0
Rgs16	-1.29734	6.08691	0	0
Alas1	1.29729	6.87783	0	0
Slc37a2	1.29232	8.10753	0	0
Actn1	1.29101	7.40127	0	0
Itgb7	1.26152	6.35261	0	0
Cat	1.2574	7.77677	0	0
Ralgds	1.25335	6.77712	0	0
Creg1	1.23987	7.72507	0	0
Hk3	1.2288	6.22952	0	0
Gm6644	1.2172	9.6211	0	0
Idh1	1.20161	6.93268	0	0
Tor3a	-1.15203	6.75397	0	0
Mt1	1.13902	7.79327	0	0
Ctsb	1.10292	10.7621	0	0
Ier3	1.10214	8.77763	0	0
Gpr137b-ps	1.09541	6.70834	0	0
Ftl1	1.08825	12.9196	0	0
Abca1	-1.08608	6.81644	0	0
Pdgfb	-1.08404	7.22213	0	0
Samhd1	-1.07516	7.39805	0	0
Psap	1.0741	9.13286	0	0
Gpr137b	1.05799	6.62569	0	0
Fth1	1.03837	13.1898	0	0
Abcc4	1.02246	7.38908	0	0
Mpeg1	1.01512	7.69082	0	0
Cstb	1.00109	7.90955	0	0
Lasp1	1.00089	7.9335	0	0
Clec4e	0.996236	8.44071	0	0
Slc6a12	0.975608	8.21073	0	0
Ptgs2	0.957104	10.8135	0	0
Lipa	0.954003	8.17355	0	0
Slc5a3	0.953332	7.2691	0	0
Ddx24	-0.949595	8.35095	0	0
Stat3	-0.945603	7.26589	0	0
Lilrb4a	0.930107	9.28679	0	0
Mdn1	-0.92425	8.27558	0	0
Rnh1	0.92161	7.78572	0	0
Esd	0.920251	10.001	0	0
Nfkb1	-0.909756	8.20098	0	0
Mcm6	-0.901054	7.55824	0	0
Scin	-0.892097	8.12563	0	0
Tnfaip2	0.888916	7.86189	0	0
Tapbp	-0.883289	8.09735	0	0
Ctsl	0.876694	9.29056	0	0
Irg1	0.874955	11.5907	0	0
Cd9	0.863561	8.79851	0	0
Cpd	-0.860078	9.69541	0	0
Cd72	-0.853352	7.52922	0	0
Hk1	0.850163	8.4423	0	0
Lilr4b	0.847731	7.79569	0	0
Itga4	-0.839985	8.70333	0	0
Mrgpra6	-0.838049	8.35471	0	0
Pgd	0.837627	10.11	0	0
Tpm1	0.819747	8.44975	0	0
Glg1	-0.816204	7.76371	0	0
Myadm	0.814063	8.31253	0	0
Eif4g2	-0.81103	10.8772	0	0
Rn45s	0.810821	12.3996	0	0
Cd63	0.808347	7.53818	0	0
Trim25	-0.807407	8.50727	0	0
Ank	0.78398	8.83877	0	0
Slc7a11	0.76921	9.92879	0	0
Scd2	0.737947	9.98288	0	0
Itgam	-0.731896	7.8357	0	0
Itga5	-0.72333	9.24207	0	0
Anxa2	0.715942	8.11727	0	0
Malat1	0.708111	10.3679	0	0
Akr1a1	0.701757	9.37922	0	0
Baz1a	-0.681837	8.39926	0	0
Fdps	0.67947	8.91073	0	0
Atp6v1a	0.638394	9.23957	0	0
Anxa5	0.630377	9.78009	0	0
Abr	0.609801	8.65934	0	0
Abcc1	0.606004	9.75271	0	0
Odc1	0.590194	12.187	0	0
Lyz2	-0.58486	10.5215	0	0
Ncl	-0.574294	10.709	0	0
Txnrd1	0.563955	10.0932	0	0
Hnrnpa2b1	-0.549353	9.3012	0	0
Cd36	0.544596	10.4059	0	0
Alox5ap	1.7185	5.82413	0	0
Ipo5	-0.599575	9.1425	0	0
Herc6	-2.74703	4.73769	0	0
Jag1	1.5398	5.52492	0	0
Anxa4	1.13919	6.54758	0	0
Ikzf1	-0.963	6.79722	0	0
Tuba1a	1.12652	6.2354	0	0
Osbpl8	0.844839	7.28451	0	0
Lars2	0.897105	9.30028	0	0
Tnf	0.64405	9.30599	0	0
Vim	0.78111	8.48999	0	0
Hexa	0.810134	7.82398	0	0
Ptprs	0.751125	8.27565	0	0
Itgb2	0.734421	9.00037	0	0
Cfp	-0.710206	8.2551	0	0
Rab10	0.849691	8.48003	0	0
2810474O19Rik	-0.902863	6.90385	0	0
Mbnl1	-0.64606	7.99725	0	0
Cndp2	0.737578	7.87208	0	0
Slc3a2	0.547268	8.99671	0	0
Myo1e	-0.696303	7.90471	0	0
Phf11d	-3.79709	3.69537	0	0
Car2	-0.614212	9.90161	0	0
Cd83	-1.30374	6.14704	0	0
Cbl	-1.00716	6.84472	0	0
Neat1	0.577478	9.0794	0	0
Abcb4	1.60408	5.56598	0	0
Serinc2	1.17604	6.01973	0	0
Slc2a1	0.611039	8.87636	0	0
Psmb8	-1.18098	6.32189	0	0
Slco4a1	0.745423	8.38111	0	0
Ogfr	-1.2523	6.44715	0	0
Ddx21	-0.608987	9.22238	0	0
Grn	0.543848	8.81683	0	0
Mroh1	0.929939	6.64325	0	0
Stat2	-1.66331	5.63669	0	0
Rel	-1.20902	6.00081	0	0
Adssl1	1.24442	5.66412	0	0
Hdc	-3.50708	3.45609	0	0
B2m	-0.719317	8.15224	0	0
Ampd2	-0.635694	8.02138	0	0
Abhd4	1.33194	5.77316	0	0
Errfi1	-0.880397	6.75166	0	0
Ddx3x	-0.553088	9.70685	0	0
Rcc2	-0.580436	9.02004	0	0
Slfn2	-0.871838	8.02294	0	0
Dnase1l1	1.73101	4.96003	0	0
Gna13	-0.693325	8.02062	0	0
Calcrl	-0.868822	6.71556	0	0
Ifi27	-0.799534	7.18397	0	0
Ptbp1	-0.455109	9.4064	0	0
Scpep1	0.934147	7.24319	0	0
Etnk1	-0.871	7.39551	0	0
Atp2b1	0.584589	8.3228	0	0
Cpne2	1.55771	5.89743	0	0
Mndal	-2.8153	4.14541	0	0
Mat2a	-0.753643	8.0842	0	0
Bhlhe40	1.56732	5.09643	0	0
Fabp5	0.747051	7.13244	0	0
Cad	-0.639531	8.28953	0	0
Rrm1	-0.737813	7.67669	0	0
Slc11a1	0.587093	9.08131	0	0
G6pdx	0.5402	9.43647	0	0
Ptgr1	1.90072	4.71271	0	0
Trim14	-1.42184	5.49153	0	0
Lrp1	0.549344	9.1498	0	0
Vasp	-0.611511	9.25698	0	0
Nfkbiz	-0.72292	7.27091	0	0
Stap1	-0.780369	6.88791	0	0
Ifi44l	-6.65684	3.00992	0	0
Cxcl3	1.8885	4.65842	0	0
Glmp	0.821412	7.14561	0	0
Lat2	0.842084	6.97572	0	0
B4galt5	0.760882	7.51911	0	0
Sema4a	0.740776	7.16203	0	0
Ptpn14	4.34509	2.85282	0	0
Impdh2	-0.688442	7.9661	0	0
Dhx9	-0.655155	8.31703	0	0
Gaa	0.762017	7.26788	0	0
Ccl9	-0.745674	9.36862	0	0
Ctss	-0.673829	7.52858	0	0
Gbp7	-5.29167	3.29135	0	0
H3f3b	-0.456745	8.96876	0	0
Rassf4	-0.627506	7.85653	0	0
Prpf8	-0.437916	9.18601	0	0
Tmem120a	1.32829	5.2593	0	0
Fam20c	1.96763	4.15405	0	0
Actb	-0.321966	12.5819	0	0
Lgals1	0.74724	7.11204	0	0
Mvd	0.734537	6.98949	0	0
Lrrfip2	1.06786	5.97535	0	0
Fam102a	1.48308	5.06698	0	0
Tcof1	-0.674362	8.0304	0	0
Nfat5	-0.352988	10.1729	0	0
Src	1.58875	4.5912	0	0
Lrrc25	-0.987078	6.31475	0	0
Shmt2	-0.492851	8.75764	0	0
Pml	-1.41375	5.72374	0	0
Sfpq	-0.533176	8.51411	0	0
Pnpt1	-0.876598	6.62463	0	0
Myo7a	-0.65639	7.97403	0	0
Acin1	-0.646712	7.48977	0	0
Top2a	-0.743572	7.79023	0	0
Kif3c	0.81365	7.04853	0	0
Son	-0.517289	8.49386	0	0
S100a10	0.689752	7.32327	0	0
Ly9	-0.798828	6.60394	0	0
Prdx6	0.544539	8.33126	0	0
Mb21d1	-1.01005	6.09381	0	0
Gsn	1.32004	5.11663	0	0
Renbp	1.33793	5.30308	0	0
Mknk2	0.900155	6.86563	0	0
Bcat1	-0.543707	7.99878	0	0
Rrm2	-0.6707	8.04951	0	0
Pla2g4a	0.601148	7.65759	0	0
Tnpo1	-0.558668	8.17166	0	0
Naa25	-0.683538	7.12025	0	0
Ifit3b	-5.16111	2.52614	0	0
Chd4	-0.458895	9.0015	0	0
Ltb	-1.22664	6.11207	0	0
Gsr	0.905973	6.48381	0	0
Oas1b	-3.50685	3.13992	0	0
Met	-1.47567	4.85123	0	0
Foxp1	-0.651443	7.20711	0	0
Dhx15	-0.539311	8.33685	0	0
Srrt	-0.607514	8.21247	0	0
Shtn1	0.758093	6.63759	0	0
Lpl	-1.53738	4.8579	0	0
Pim2	-0.980386	6.38944	0	0
Fut8	-1.09959	5.66714	0	0
Txnip	-0.511452	8.24411	0	0
Tor1aip1	-0.844106	6.66096	0	0
Il6ra	-1.40516	5.16507	0	0
Camk2d	0.947383	6.16945	0	0
Npm1	-0.424638	11.0373	0	0
Nucb1	0.708068	7.00686	0	0
Me1	0.669472	6.97945	0	0
2810417H13Rik	-0.671854	7.19038	0	0
Eif3b	-0.418356	9.3099	0	0
Anpep	2.86071	3.06416	0	0
Atp6ap2	0.673855	7.55701	0	0
Ube2l6	-2.73813	3.59527	0	0
BC005537	-0.413124	9.36909	0	0
Ascc3	-0.690076	6.89613	0	0
Hyal1	3.4422	2.88432	0	0
Cmtr1	-0.808814	7.12262	0	0
Gvin1	-4.06885	6.07721	0	0
Lss	0.612913	7.46512	0	0
Tpp1	0.699449	6.95108	0	0
Mrps6	0.733704	6.59641	0	0
Trim12c	-2.00779	4.324	0	0
Tarm1	3.03581	3.34741	0	0
Fads1	0.585609	8.1738	0	0
Ubtd1	1.12767	5.79733	0	0
Eif4g1	-0.404747	10.0193	0	0
Rnf114	-0.900386	6.34828	0	0
Pik3cd	-0.719753	7.24602	0	0
Gspt1	-0.44376	8.67313	0	0
Slc25a1	0.728871	6.91833	0	0
Gbe1	1.12612	5.51452	0	0
Utp20	-0.596893	7.48013	0	0
Pacs2	0.930293	6.20814	0	0
Gbp3	-3.77244	2.74287	0	0
Kcnq1ot1	-0.787286	6.53702	0	0
Gclc	0.719564	6.77733	0	0
Dip2a	1.16378	5.3146	0	0
Kpnb1	-0.413071	9.79197	0	0
Slc25a37	0.823972	6.39435	0	0
Gla	1.224	5.17255	0	0
Gm6548	-1.6188	4.75167	0	0
Atp6v0c-ps2	7.38328	6.93379	0	0
Sel1l	-0.462716	8.47012	0	0
Bop1	-0.51117	7.93633	0	0
Gemin5	-0.669169	7.0074	0	0
Cbx5	-0.600175	7.39737	0	0
Tdrd7	-1.30612	5.04021	0	0
Ttc12	1.39501	4.66739	0	0
Zfp36	-0.511688	8.50877	0	0
Sbno2	-0.714467	7.38253	0	0
Il10	-3.61515	2.83484	0	0
Ankfy1	-0.570555	7.70124	0	0
Alcam	0.447187	8.27355	0	0
Srsf2	-0.545095	7.93983	0	0
Pa2g4	-0.391952	9.32849	0	0
Gabarap	0.609047	7.63904	0	0
Capn2	0.497655	7.87718	0	0
Trem2	1.8788	4.17558	0	0
Trim26	-0.940212	6.03826	0	0
Nol6	-0.672028	7.2167	0	0
Sept9	0.508943	7.94515	0	0
Abcb6	0.965474	5.5735	0	0
Atp1a3	0.861358	6.22991	0	0
Pak2	-0.449517	8.28339	0	0
Slc7a1	-0.453156	8.48467	0	0
Trim21	-2.55775	3.54505	0	0
Dok2	-0.761016	6.43551	0	0
Serpinb9b	2.85669	3.11248	0	0
Ifit2	-3.2058	2.96951	0	0
Usp25	-0.63683	7.18085	0	0
Tcirg1	0.46929	8.42101	0	0
Rcan1	0.690733	6.74609	0	0
Lrrc16a	-2.55109	3.31785	0	0
Cd300e	-4.79331	2.50915	0	0
Cp	-2.25378	3.67582	0	0
Pgm2	0.791296	6.7465	0	0
Hspd1	-0.331229	10.1214	0	0
Sema4c	-2.76084	3.33503	0	0
Eif4ebp1	0.641512	6.87879	0	0
Tlr13	2.0397	3.90261	0	0
Slc38a2	-0.455722	8.70571	0	0
Gpx4	0.600844	7.27407	0	0
Ddx60	-6.03468	2.29155	0	0
Nup205	-0.534647	7.73971	0	0
Aldh2	0.567841	7.48061	0	0
Cep170b	0.95986	5.63453	0	0
Swap70	-0.615425	7.33459	0	0
Lamp1	0.408054	9.09083	0	0
Ipo7	-0.564297	7.9955	0	0
Atp6v1d	0.689007	6.67202	0	0
Tpd52	0.700036	7.2251	0	0
Serbp1	-0.400048	9.6561	0	0
Ppard	0.916305	6.09364	0	0
Rrp12	-0.767237	6.71767	0	0
Rtn4	0.466249	8.1245	0	0
Mir22hg	1.09062	5.25487	0	0
Slc7a5	-0.500412	8.31284	0	0
Psma6	-0.497702	9.02261	0	0
Ypel5	1.42883	4.66652	0	0
Caprin1	-0.408931	9.19291	0	0
Bcl3	-1.08769	5.8392	0	0
Fyb	-0.465561	8.29079	0	0
Tgif1	0.703811	6.53201	0	0
Ipo4	-0.546007	7.67181	0	0
Col5a3	-1.54047	4.41421	0	0
Olfm1	0.434545	8.29938	0	0
Ccl5	-0.596697	7.79209	0	0
Setd1b	-0.858939	6.19895	0	0
Nsdhl	0.82666	6.36376	0	0
Sod1	0.470173	7.86802	0	0
Trim56	-1.5317	4.95006	0	0
Isg20	-2.92237	2.8998	0	0
Cbr3	2.83919	2.92613	0	0
Serpinb6a	0.697925	6.75762	0	0
Mcm3	-0.547312	7.78363	0	0
Cnot1	-0.415816	8.32744	0	0
Marcks	-4.74662	2.32933	0	0
Clic1	0.419271	8.70573	0	0
Aldh9a1	0.572965	6.99984	0	0
Snx9	0.728095	6.36534	0	0
Actr2	-0.380671	9.32772	0	0
Wdfy3	-0.564019	7.7319	0	0
Atp8b4	-0.662186	6.93198	0	0
Igsf8	-0.530331	7.77002	0	0
Mcm4	-0.506781	7.47527	0	0
Crispld2	-5.14218	1.99395	0	0
Bhlhe41	2.93097	2.89208	0	0
Ubap1	0.80803	6.1609	0	0
Ms4a6d	-0.704546	6.53208	0	0
Daxx	-0.945305	6.09527	0	0
Hnrnpk	-0.371788	9.70943	0	0
Ccl4	-0.417296	9.16704	0	0
Cd44	-0.389527	8.77361	0	0
Rabac1	0.96751	6.03336	0	0
Cxcl16	-1.65613	4.39468	0	0
Ccnd2	-0.667235	7.06304	0	0
Acpp	-2.41882	3.24377	0	0
Uhrf1	-0.508073	7.42237	0	0
Mxd1	-1.45759	4.26981	0	0
Magohb	-2.1866	4.01647	0	0
Slc15a3	0.451464	8.56603	0	0
Nsun2	-0.396583	8.55153	0	0
Mpp1	0.917246	5.52086	0	0
Kif1c	0.655642	7.17825	0	0
Atp6v1g1	0.579235	6.91825	0	0
Pcyt2	0.617324	6.75557	0	0
Ptpn6	-0.456633	8.26848	0	0
Speg	1.86075	4.07357	0	0
Hck	-0.966065	5.77784	0	0
Zfand2a	0.926419	5.79503	0	0
Srsf1	-0.382237	8.39536	0	0
Cct6a	-0.384336	8.96179	0	0
Esyt1	0.621301	6.61906	0	0
Tor1aip2	-0.577707	7.41843	0	0
Tmem229b	-0.707116	6.72887	0	0
Tmem38b	0.469684	7.88365	0	0
Abcd4	0.95695	5.98848	0	0
Nup210	-0.576545	7.06943	0	0
Fnip2	0.384376	9.07282	0	0
Gm10052	-0.580445	9.51113	0	0
Fdft1	0.68859	6.45041	0	0
Agrn	-1.02993	5.28193	0	0
Pyhin1	-5.38377	1.77518	0	0
Sod2	0.36511	9.46249	0	0
Xpo4	-0.754156	6.29854	0	0
Nceh1	1.29834	4.85168	0	0
Ppt2	0.781235	6.16646	0	0
Actg1	-0.363032	11.6695	0	0
Actr3	-0.315316	9.41151	0	0
Gm17644	-0.953143	5.43726	0	0
Crtap	1.16362	5.09693	0	0
Hnrnpu	-0.367649	9.79181	0	0
Ctnnb1	0.376618	8.76073	0	0
Mnda	-3.92916	2.35901	0	0
Trim34a	-3.17188	2.47815	0	0
Hmgb2	-0.628152	7.57751	0	0
Lnpep	-0.663354	6.82593	0	0
Pabpc4	-0.493721	8.32524	0	0
Hsp90ab1	-0.324498	11.8697	0	0
Hspa5	-0.221644	11.5005	0	0
Pik3ap1	-0.431092	7.9248	0	0
Hyou1	-0.285387	10.2518	0	0
Set	-0.34947	9.68756	0	0
Fads2	0.607947	6.70111	0	0
Prkch	0.615128	6.61459	0	0
Vegfa	0.488009	7.67652	0	0
Plaur	0.379479	8.63666	0	0
Plau	1.78788	3.72495	0	0
Tet2	-0.682031	6.4182	0	0
Apol9b	-5.56116	2.14222	0	0
Rusc2	0.579381	7.0678	0	0
Zswim8	0.623351	7.01233	0	0
Wdr81	0.631339	6.66878	0	0
Shisa5	-0.594892	6.62844	0	0
Fam208b	-0.693086	6.74193	0	0
Pld3	0.610541	6.5509	0	0
Il1rl1	-1.38628	4.27041	0	0
Pik3cb	0.97428	6.02235	0	0
Edn1	-3.46231	2.82559	0	0
Nmi	-1.91697	3.72164	0	0
Adam8	0.469692	9.05776	0	0
Gnpda1	0.945329	5.52471	0	0
Rbl1	-0.750724	6.10504	0	0
Zfp110	-0.931868	5.64017	0	0
Lpin2	0.823679	6.29761	0	0
Mxi1	0.701083	6.55545	0	0
Slc6a9	1.024	5.53672	0	0
Ptma	-0.35672	10.8864	0	0
Gdpd1	1.65138	4.17454	0	0
Scd1	0.841095	6.02362	0	0
Gm4737	-0.479676	7.82559	0	0
Mcm2	-0.488781	7.56384	0	0
Smarcc1	-0.466602	7.53595	0	0
Cldn11	2.50952	2.88216	0	0
Arhgap10	0.812442	5.69602	0	0
Gabpb2	-0.65219	6.74155	0	0
Eno2	1.62034	4.22117	0	0
Gart	-0.400331	8.02445	0	0
9930111J21Rik1	-4.12538	2.03681	0	0
Dopey2	1.32776	4.478	0	0
Psme2	-0.670004	6.74294	0	0
Psmb10	-1.56146	4.19484	0	0
Notch1	-2.01183	3.95813	0	0
Nat6	1.47792	4.21037	0	0
Polr1a	-0.492649	7.7227	0	0
Hpgds	1.89114	3.34577	0	0
Acss2	1.7743	3.77008	0	0
Dmpk	-0.880765	5.54927	0	0
Celf2	-0.819508	5.85969	0	0
Ankrd33b	0.496527	7.52891	0	0
Zmiz1	0.483689	7.40766	0	0
Sgpl1	0.481039	8.02119	0	0
Ptafr	1.95937	3.35624	0	0
Myd88	-0.640678	6.74701	0	0
Lmnb1	-0.498081	7.13705	0	0
Mki67	-0.510318	7.87797	0	0
Serpinb8	-0.81035	5.70866	0	0
Calm1	0.281391	10.4297	0	0
Prmt5	-0.504949	7.30895	0	0
Eif5a	-0.267307	10.6924	0	0
Kif11	-0.799833	5.66152	0	0
Bcl2a1d	-0.741288	6.51497	0	0
Furin	-0.443504	8.29485	0	0
Ppib	0.384208	8.75763	0	0
Cotl1	-0.509739	7.60829	0	0
Cerk	1.29112	5.55749	0	0
Serpine1	0.425684	7.89276	0	0
Srsf6	-0.462771	8.03553	0	0
Sdcbp	0.42493	8.14205	0	0
Erap1	-1.00134	5.54982	0	0
C130026I21Rik	-0.508178	7.27067	0	0
Gga2	0.959248	5.49789	0	0
Txn1	0.446372	8.97064	0	0
Il11	0.704258	6.84357	0	0
Rap1b	-0.398426	8.74406	0	0
Atp2a2	-0.313184	10.0547	0	0
Bdp1	-0.549607	6.8737	0	0
Hspa8	-0.271135	12.1626	0	0
Ezr	0.609252	6.44368	0	0
Cyth4	-0.415684	8.39898	0	0
Lrp8	0.524114	6.86515	0	0
Neu1	0.751976	6.45686	0	0
Creld1	0.754224	5.98214	0	0
Lad1	-3.15288	2.17785	0	0
H2-D1	-0.320669	9.23584	0	0
Pip5k1c	0.503617	7.1077	0	0
Naglu	0.986862	5.35901	0	0
Socs3	-0.415118	9.5791	0	0
Hnrnpab	-0.363808	9.67383	0	0
Trip12	-0.361346	8.65008	0	0
Srgn	0.381842	8.96525	0	0
Slfn9	-1.22973	4.27381	0	0
Dusp2	-0.714568	7.25456	0	0
Clec4n	2.0557	3.05918	0	0
Il6	-2.43939	2.78361	0	0
Edem2	0.732932	6.02033	0	0
Vars	-0.442207	8.25686	0	0
Ifrd2	-0.614292	6.76035	0	0
Pabpc1	-0.298557	11.4904	0	0
Pfas	-0.547541	6.97481	0	0
Ptpra	0.528315	6.90998	0	0
2700029M09Rik	0.572719	6.65426	0	0
Fgd4	-1.03645	5.05845	0	0
Fndc3a	-0.530791	7.21068	0	0
Prmt1	-0.386476	7.84703	0	0
Mcm10	-0.804889	5.8756	0	0
Zfp207	-0.466306	7.21436	0	0
Bcl2l1	0.374253	8.06547	0	0
Fbl	-0.417585	7.78568	0	0
Zbed6	-1.08222	5.12807	0	0
Ppp1r15b	-0.482616	7.55346	0	0
Npc1	0.654459	6.69758	0	0
Cacng8	1.52461	3.82094	0	0
Dna2	-0.806216	5.62944	0	0
Cdk2ap2	-0.466901	7.18106	0	0
Xrn1	-1.04177	5.09889	0	0
Nolc1	-0.433897	8.33531	0	0
Acat2	0.628408	6.60334	0	0
Ldlrap1	0.821295	5.76034	0	0
Agpat4	0.636367	6.46741	0	0
Il27	-3.01512	2.29231	0	0
Syvn1	-0.601226	7.22708	0	0
Larp1	-0.351081	8.783	0	0
Abcg1	0.953006	5.40228	0	0
Atf7ip	-0.943912	5.21819	0	0
Plekhm1	0.584683	6.7925	0	0
Batf	-0.811434	5.53288	0	0
Panx1	1.23451	4.45946	0	0
Ifitm3	-0.384482	9.48992	0	0
Wdr77	-0.438142	7.60172	0	0
Cd40	-1.15428	4.82523	0	0
Msmo1	0.464389	7.61261	0	0
Hsh2d	-4.46434	1.62814	0	0
Cse1l	-0.409278	7.65272	0	0
Dkc1	-0.603777	6.96582	0	0
Gmip	-0.560915	6.92995	0	0
Slc27a1	0.552973	7.86345	0	0
Zfhx4	-0.976933	5.88264	0	0
Litaf	0.43146	7.61355	0	0
Ptk2b	0.493874	7.17942	0	0
Sf3b3	-0.442924	8.62364	0	0
Tnnt2	-5.30281	1.58622	0	0
Osm	0.916993	5.48489	0	0
Pde4b	-0.818339	5.36186	0	0
Psme3	-0.360898	8.48855	0	0
Sh3bgrl3	0.467324	7.27895	0	0
Gbp9	-5.87947	1.58632	0	0
Txlna	-0.458728	7.17433	0	0
Dusp3	0.513705	6.63662	0	0
St8sia4	0.730291	6.02759	0	0
Atad2	-0.5143	6.83588	0	0
Snx5	-0.409301	8.00207	0	0
Ero1l	0.343133	8.53893	0	0
Pmvk	0.94835	5.42448	0	0
Grap	-0.78087	6.08436	0	0
Dtx2	-0.800068	5.57384	0	0
Dgkh	-1.45909	3.89697	0	0
Hcfc1	-0.397982	8.16156	0	0
Nckap1l	-0.342304	8.35304	0	0
Ptpn12	0.442938	7.35207	0	0
Snrnp200	-0.442403	7.92898	0	0
Sirpa	0.60418	6.63315	0	0
Sp110	-0.529882	6.77553	0	0
Gyk	-0.356137	8.08511	0	0
Amdhd2	1.28081	4.24046	0	0
Prnp	0.318979	9.36344	0	0
Mthfd1	-0.41719	7.54761	0	0
Car12	-0.641779	6.43716	0	0
Rnpep	-0.439414	7.6101	0	0
Atp6v0b	0.430971	7.94302	0	0
Cd300a	0.924238	5.35202	0	0
Smim14	1.19664	4.12912	0	0
Rasal2	0.66749	5.73334	0	0
Skap2	0.42034	7.47136	0	0
Sypl	0.49979	7.12697	0	0
Scly	0.642095	5.95636	0	0
Xbp1	-0.440987	7.29104	0	0
Ubtf	-0.471873	7.3441	0	0
Eif3a	-0.313533	8.97016	0	0
Gm12250	-5.09298	1.26914	0	0
Stk3	0.678861	5.80645	0	0
Chpf2	0.595332	6.74286	0	0
Birc6	-0.374961	7.91634	0	0
Atp6v1c1	0.489534	7.47638	0	0
Gm6793	-0.392208	9.10633	0	0
Npl	-0.933228	5.20058	0	0
Edil3	1.13646	4.52136	0	0
Atm	-0.52977	7.03221	0	0
Blcap	0.575475	6.33329	0	0
Slfn10-ps	-1.04174	5.45438	0	0
Polr1b	-0.515975	6.78668	0	0
Tmem189	0.578223	7.03558	0	0
Ckb	0.996188	5.01355	0	0
Heatr3	-0.519913	6.69374	0	0
Nop58	-0.362533	7.9189	0	0
Zc3hav1	-0.52677	7.2777	0	0
Zak	-0.431889	7.40523	0	0
Gba	0.495102	7.17533	0	0
Rnf24	-0.810679	5.79175	0	0
Plxna1	0.671459	6.66131	0	0
Cd14	0.270214	10.766	0	0
Slc25a22	-0.663068	5.87575	0	0
Huwe1	-0.385242	9.02768	0	0
Inf2	0.725661	5.96616	0	0
Blmh	-0.481814	6.94467	0	0
Lig1	-0.607165	6.32705	0	0
Plk3	0.608715	6.12464	0	0
Eif2s3x	-0.369817	8.56426	0	0
Fxyd2	0.524513	7.43208	0	0
Cd52	-0.455132	7.15113	0	0
Ubr4	-0.334086	8.67286	0	0
Bin1	0.607706	6.23963	0	0
Fam63b	0.627647	6.08502	0	0
Ccnd3	-0.762571	5.69984	0	0
4933409K07Rik	0.47731	6.97664	0	0
Thrap3	-0.383183	8.00965	0	0
Slc4a7	-0.429381	7.18162	0	0
Kctd12	-0.329247	9.28343	0	0
Lcp2	0.334545	8.11569	0	0
Camsap1	-0.529026	7.2206	0	0
Tkt	0.351988	8.95674	0	0
Cyp51	0.468095	7.47108	0	0
Tnfrsf1b	-0.37813	8.395	0	0
Plin3	0.913743	5.03866	0	0
Tubb5	-0.23236	10.2141	0	0
Hmga2	0.378275	8.5676	0	0
Rdh11	0.510836	6.83861	0	0
AI506816	-0.663999	5.97005	0	0
Cfb	-3.5213	1.62342	0	0
Ly86	-0.765617	5.60773	0	0
Vti1b	0.457639	7.31439	0	0
Ccdc50	-0.427443	7.52307	0	0
H2-T22	-1.99509	3.79629	0	0
Aldoc	0.746009	5.82806	0	0
Anxa3	1.19067	4.26971	0	0
Aurkb	-0.689204	5.63363	0	0
Micall2	0.698877	6.34348	0	0
Isoc1	-0.707878	5.73852	0	0
Tmem2	-0.43335	7.07052	0	0
Wdr43	-0.453854	7.40284	0	0
Ssrp1	-0.383579	8.0476	0	0
Tpm4	0.344591	8.80966	0	0
Prrc2c	-0.241212	9.31861	0	0
Kif5b	-0.407334	7.88547	0	0
Nadk	-0.309349	8.94887	0	0
Ldlr	0.325978	8.3295	0	0
Arid1a	-0.479115	7.75096	0	0
Slc22a4	4.26753	1.23001	0	0
Pmepa1	-1.63481	3.62229	0	0
Aes	0.644358	5.91455	0	0
Pole	-0.68359	5.79655	0	0
Id3	-1.03427	4.80983	0	0
Cct2	-0.247365	9.50335	0	0
Hcls1	0.227142	9.78015	0	0
Psen1	-0.368633	7.97364	0	0
Susd3	1.94188	3.04492	0	0
Ppp2r3c	-0.580882	6.87774	0	0
Dock8	-0.701104	5.93699	0	0
Hap1	-1.86301	3.2768	0	0
Rpl6	-0.19927	10.1735	0	0
Lix1	-3.05957	2.84565	0	0
Tlr4	0.830226	5.37681	0	0
Pim1	-0.468718	6.65068	0	0
Spg21	0.4425	7.11308	0	0
Prr14l	-0.457788	7.13679	0	0
Itpr3	0.561221	6.14732	0	0
Pgk1	0.224317	11.2104	0	0
Nupl1	-0.557632	6.53924	0	0
Pik3cg	-0.612874	6.5811	0	0
Tmc6	0.930299	4.62824	0	0
Gpr68	0.694749	5.54925	0	0
Mob1a	-0.602829	6.60048	0	0
Slc8b1	0.684313	6.22201	0	0
Zdhhc18	0.957772	5.31228	0	0
2010111I01Rik	1.00864	4.81	0	0
Pes1	-0.389958	7.84186	0	0
Tlr7	-0.93741	4.71344	0	0
Slc39a14	-0.47374	6.80695	0	0
Mybbp1a	-0.371393	9.45969	0	0
Cct7	-0.251175	9.26437	0	0
Heatr1	-0.396742	7.45101	0	0
Prkar2a	-0.501669	7.27515	0	0
Ptpre	0.943302	4.92797	0	0
Six4	1.37971	3.73538	0	0
Atp6v0e	0.427548	7.26978	0	0
Hectd1	-0.303297	8.60296	0	0
Vps13c	-0.370154	7.86157	0	0
Idi1	0.490879	7.82108	0	0
Stat5a	-1.00492	4.58152	0	0
Psmd5	0.493734	6.74742	0	0
Agap1	0.956096	4.70687	0	0
Zc3h13	0.558433	6.21096	0	0
Atg7	0.764502	5.38854	0	0
Supt16	-0.372001	7.89361	0	0
Fuca2	0.72647	5.4965	0	0
Stk40	-0.473322	7.44244	0	0
Them6	0.76514	5.67202	0	0
Hdlbp	-0.279899	9.45465	0	0
Abl2	-0.444495	7.20557	0	0
Tpr	-0.328196	8.24642	0	0
Kmt2b	-0.48584	6.72529	0	0
Tnip1	-0.345749	8.54215	0	0
Aldoa	0.213446	11.3141	0	0
Cntrl	-0.555711	6.24312	0	0
Fam46a	-1.34721	3.97783	0	0
Col4a5	-0.956656	4.78499	0	0
Hivep2	-0.618906	6.05753	0	0
Gm1821	-0.577124	6.32797	0	0
Ndrg2	0.696046	5.62843	0	0
Hmha1	-0.423973	7.33285	0	0
H3f3a	0.310178	8.86044	0	0
Gpr65	-0.814914	5.28727	0	0
Sdc4	0.45321	8.04699	0	0
Stxbp5	0.525485	6.39428	0	0
Nckap1	0.979778	4.53915	0	0
Pfkl	-0.355222	8.28823	0	0
Dcp2	-0.648407	5.84036	0	0
Nfam1	-0.571445	6.16232	0	0
Ncf4	0.414453	7.36935	0	0
Supt6	-0.317212	7.99741	0	0
Hnrnpc	-0.323873	8.20859	0	0
Nup85	-0.573909	6.30523	0	0
Papd7	-0.750891	5.95288	0	0
Ndrg1	0.742627	5.7723	0	0
Nap1l1	-0.328865	9.03471	0	0
Pdf	-1.05526	4.31132	0	0
Dido1	-0.575388	6.44344	0	0
C5ar1	0.410237	6.93572	0	0
Hnrnpa3	-0.336198	8.20179	0	0
Rnf128	1.63251	3.2592	0	0
Zc3h4	-0.473451	6.83153	0	0
Tex264	0.726639	5.40835	0	0
Scamp1	0.648057	5.67933	0	0
Tom1	0.658346	5.81574	0	0
Ybx1	-0.221068	10.0208	0	0
Prmt2	0.88136	4.73263	0	0
Dvl2	0.724804	5.41316	0	0
Fpr2	-4.59789	1.02942	0	0
Ppp1r9b	-0.467907	7.5438	0	0
Eif4b	-0.313202	8.67292	0	0
Arid3a	-0.455189	7.47241	0	0
Timeless	-0.781719	5.2421	0	0
Aph1c	1.50291	3.36594	0	0
Fam129a	0.47772	6.52904	0	0
Kmt2a	-0.412159	7.17726	0	0
Irf5	-0.358178	7.84568	0	0
Tnfrsf23	0.49472	6.60098	0	0
Pnn	-0.426584	7.37357	0	0
Atp8b2	-0.451496	6.94504	0	0
Map2k1	-0.361037	8.26392	0	0
Ostm1	0.698677	5.26452	0	0
Chd3	-0.540566	6.28807	0	0
Gbp2b	-4.06651	1.12545	0	0
Sp140	-0.763619	5.21529	0	0
Rap1a	0.436496	6.88933	0	0
Mkrn1	0.641543	5.92156	0	0
Por	0.302493	9.41368	0	0
Ranbp2	-0.387572	7.96581	0	0
Slc25a5	-0.240214	9.61001	0	0
Slfn1	-5.52069	0.861957	0	0
Med14	-0.590295	5.9741	0	0
Gbp2	-4.3774	1.10808	0	0
Cope	0.456048	6.68941	0	0
Cytip	-1.52438	3.25674	0	0
Lgals8	-0.458644	6.53108	0	0
Wnk1	-0.313283	8.18607	0	0
Stx3	1.0414	4.52785	0	0
Mpnd	0.644112	5.78166	0	0
Tbc1d2	1.72283	3.26785	0	0
Fam129b	0.328094	9.36564	0	0
Fubp1	-0.42679	7.77775	0	0
Mcoln1	0.726943	5.33377	0	0
Ier2	-0.619111	5.77657	0	0
Stmn1	-0.533041	6.39447	0	0
Cdk6	-0.839426	5.2267	0	0
Flna	-0.221602	10.1862	0	0
Nav1	0.580405	6.22025	0	0
Cebpb	0.801296	5.43863	0	0
Pds5a	-0.371256	7.2787	0	0
Nek9	-0.337285	7.73223	0	0
Tubb2a	0.721965	5.3123	0	0
Sc5d	0.467505	6.66011	0	0
Spop	-0.468406	6.80204	0	0
Mfsd12	0.652274	5.71387	0	0
Dhx40	-0.780008	5.30978	0	0
Fam111a	0.339346	7.69161	0	0
Ckap2l	-0.852618	4.92456	0	0
Trib1	-0.755633	5.27415	0	0
Insig1	0.437657	6.83542	0	0
Gns	0.363188	7.51613	0	0
Sdad1	-0.371886	7.41696	0	0
1110002L01Rik	-0.689052	5.48701	0	0
Abcb1b	-0.600635	6.085	0	0
Sdc3	-0.819883	5.19227	0	0
Pcbp2	-0.294533	8.86872	0	0
Nhp2l1	-0.376557	7.54099	0	0
Polr2a	-0.356847	8.16029	0	0
Abcf1	-0.341205	7.79106	0	0
Glrx	-0.360737	7.73517	0	0
Sars	0.262236	8.63419	0	0
Gm7609	-1.7826	3.15255	0	0
Ep300	-0.38872	7.25972	0	0
Fam63a	0.644606	5.68055	0	0
Srrm2	-0.298493	9.12742	0	0
Pqlc3	0.867842	4.87639	0	0
Pstpip1	0.482774	6.53145	0	0
Rps7	-0.226185	10.2148	0	0
Tlr2	-0.432628	7.04483	0	0
Eftud2	-0.362784	7.86492	0	0
Fancm	-0.8057	5.14426	0	0
Shmt1	-0.740314	5.23626	0	0
Dcbld2	0.57436	5.70852	0	0
Arhgef3	-0.930462	4.66713	0	0
Ttc27	-0.670152	5.70564	0	0
Nlrc5	-1.00381	4.16427	0	0
E430025E21Rik	0.506623	6.35081	0	0
Clcn7	0.627822	5.73343	0	0
Fgd2	-1.67095	2.85267	0	0
S100a6	0.480768	7.42722	0	0
Anp32a	-0.292252	8.11048	0	0
Setdb2	-1.16694	4.088	0	0
Pid1	0.316154	8.20378	0	0
Tnfrsf26	0.70986	5.27032	0	0
Tha1	-0.947068	4.44265	0	0
Golgb1	0.455496	7.21857	0	0
Fus	-0.349381	8.60464	0	0
Acp5	1.53367	3.39974	0	0
Mfsd6	0.823658	5.26368	0	0
Irf2bp2	1.00026	4.72527	0	0
Sf3b1	-0.285514	8.61771	0	0
Zfp871	-0.473898	7.22008	0	0
H2-Q10	-0.658217	5.69867	0	0
Msantd3	1.07237	4.24063	0	0
Pcnt	-0.586073	5.79597	0	0
H2-K1	-0.427316	7.56726	0	0
Rangap1	-0.314002	7.66552	0	0
Tuba1b	-0.273105	9.634	0	0
Ptgir	0.406963	7.07846	0	0
Slc44a2	1.01541	4.69652	0	0
Adh7	1.03911	4.05529	0	0
Styk1	-4.01065	1.00362	0	0
Hk2	-0.392076	7.81298	0	0
S100a4	0.457161	7.86277	0	0
Kcnab2	0.39706	6.97751	0	0
Pola1	-0.677806	5.39174	0	0
Ankrd52	-0.371254	7.86714	0	0
Dusp18	0.908073	4.42949	0	0
Parvb	0.555685	7.32643	0	0
Sp1	-0.404886	6.80109	0	0
Hmgn2	-0.357518	7.63264	0	0
Hs1bp3	0.774523	4.79066	0	0
Ybx3	-0.2692	9.11329	0	0
Gale	0.955222	4.21953	0	0
Inpp5d	0.293654	8.29277	0	0
Rfc5	-0.661392	5.42501	0	0
Urb1	-0.532535	6.0978	0	0
Asph	-0.286029	8.67574	0	0
Herc4	-0.428126	6.70256	0	0
Calr3	2.37461	1.84389	0	0
Npm3	-0.517049	6.43925	0	0
Bub1b	-0.424326	6.67621	0	0
Praf2	0.804806	4.90688	0	0
Prrc2a	-0.366545	9.62353	0	0
Riok3	0.404836	7.4008	0	0
Erh	-0.272905	8.34367	0	0
Lyn	-0.28201	8.42757	0	0
Arpin	1.26934	3.54141	0	0
5031439G07Rik	0.352427	7.57784	0	0
Atp6ap1	0.318967	7.74751	0	0
Macf1	-0.294407	8.3953	0	0
5430427O19Rik	-0.855584	4.92931	0	0
Il17ra	-0.572742	6.46009	0	0
Cd151	0.762267	4.95988	0	0
Plekhm2	0.676256	5.29142	0	0
Xpo5	-0.417315	6.65075	0	0
Tpst1	-0.598024	5.80896	0	0
Apbb2	1.09925	4.5024	0	0
Zfp518a	-1.04343	4.18128	0	0
Tbcel	0.574569	6.33574	0	0
Hat1	-0.398427	7.17744	0	0
Antxr2	-0.412329	7.1146	0	0
Dock10	-0.324519	7.59019	0	0
Tbl3	-0.471892	6.43364	0	0
Zyx	-0.562105	5.92127	0	0
Ctsa	0.277613	9.10801	0	0
Rragc	0.422386	6.94566	0	0
Nfkbia	-0.239611	9.35691	0	0
Apex1	-0.433586	6.89303	0	0
Prdm1	-2.3782	2.31727	0	0
Mcm7	-0.41459	7.1167	0	0
Avil	1.01134	4.2798	0	0
Pls3	0.417149	6.81742	0	0
Thumpd1	-0.539149	5.85734	0	0
Arl5c	1.6505	2.69545	0	0
Rnf183	1.02941	4.10063	0	0
Atf3	0.75785	4.92391	0	0
Rrbp1	-0.328906	7.62589	0	0
Tsr1	-0.442206	7.17088	0	0
Ilf3	-0.390797	7.06303	0	0
Dynlt3	0.785872	5.28917	0	0
Gm8979	-1.91033	2.75677	0	0
Usp24	-0.345732	7.36417	0	0
Cds2	0.561236	6.25966	0	0
Trim8	0.386315	6.76255	0	0
Cybb	-0.263233	9.95515	0	0
Slpi	1.16691	3.99023	0	0
Cdk18	0.521733	6.21604	0	0
Fam50a	0.630377	5.51116	0	0
Lars	-0.281637	8.17121	0	0
Arcn1	-0.279652	8.85538	0	0
Anapc5	-0.337146	7.41039	0	0
Nucks1	-0.29861	7.82276	0	0
Itpkb	-0.763149	5.12245	0	0
Egr1	-0.746974	4.99053	0	0
Nat10	-0.406851	6.8148	0	0
Tet3	-0.356855	7.24155	0	0
Atp6v1h	0.382702	7.5312	0	0
Wbp2	0.463109	6.67818	0	0
Pprc1	-0.420549	6.97237	0	0
Otud4	-0.353872	7.27631	0	0
Ldha	-0.231389	11.142	0	0
Nup98	-0.333218	7.52794	0	0
Aldh3b1	0.582521	5.82525	0	0
Hnrnpf	-0.230336	9.52402	0	0
Setdb1	-0.379187	6.93517	0	0
Tgtp2	-9.19281	0.352087	0	0
Tcerg1	-0.323778	7.49381	0	0
Qtrtd1	-0.792939	4.78818	0	0
St3gal5	0.387581	7.02956	0	0
Igsf6	-0.630302	5.41194	0	0
Ifitm2	-0.302631	8.09226	0	0
Ubb	-0.491722	9.3486	0	0
Nampt	-0.316223	7.67322	0	0
Srsf3	-0.33439	8.07011	0	0
Srcap	-0.390831	7.19969	0	0
Ifitm1	-2.48938	1.92568	0	0
Kcnn4	0.535483	6.39551	0	0
Cdk12	-0.49603	6.43617	0	0
Golt1b	0.507279	6.21212	0	0
Elk4	-0.894727	4.58152	0	0
Pip5k1b	0.646145	5.27107	0	0
Gnas	0.315178	7.88483	0	0
Iqsec1	0.550517	6.54573	0	0
Mef2c	-0.66175	5.35528	0	0
Rrp1b	-0.468037	6.49193	0	0
Park7	0.380218	6.93894	0	0
Phb2	-0.270739	8.40961	0	0
A230046K03Rik	-0.423258	6.71567	0	0
Lpcat3	0.566745	6.10812	0	0
Cd53	0.251451	9.14216	0	0
Mitd1	-1.06558	4.16282	0	0
Tmem41b	0.435636	6.76729	0	0
Casp4	-1.00524	4.02175	0	0
Yars	-0.321142	7.50809	0	0
Acly	0.275035	8.91105	0	0
Rbbp7	-0.334541	7.66112	0	0
Slc7a8	1.51408	3.16462	0	0
Lamc1	0.287512	7.94138	0	0
Vav3	1.05282	3.98631	0	0
Mrto4	-0.412528	6.93401	0	0
Cep350	-0.530919	5.98755	0	0
Ddx6	-0.272723	8.46627	0	0
Chmp4b	-0.384928	7.13868	0	0
C920009B18Rik	-0.713442	4.99432	0	0
Etf1	-0.292154	8.75798	0	0
Sirt2	0.550322	5.81227	0	0
Gas7	0.254569	8.87679	0	0
Nucb2	0.560453	5.9502	0	0
Ostf1	0.373434	7.25756	0	0
Dnase2a	0.662955	5.38316	0	0
Ssh2	-0.486318	6.37531	0	0
Pnpla8	0.512518	5.92845	0	0
Capza2	-0.359102	7.39172	0	0
Rnf130	0.559067	5.73444	0	0
Spag9	0.379406	6.90883	0	0
Slc16a1	-0.241057	8.68606	0	0
Enpp4	-0.765446	4.954	0	0
Kti12	-0.584517	5.66279	0	0
Hnrnpr	-0.476934	6.42616	0	0
Ccdc86	-0.45314	6.47934	0	0
Fam114a1	1.52702	2.7603	0	0
Tpm3	-0.19299	10.292	0	0
Slc19a1	-0.456173	6.51449	0	0
Rpl3	-0.160251	10.2486	0	0
Ap2m1	0.240055	8.95298	0	0
Tlr1	-0.530367	5.83582	0	0
Rpl10a	-0.247438	9.14606	0	0
Srm	-0.296726	7.61704	0	0
Eif5	-0.255621	9.14606	0	0
Ptprj	-0.250919	8.51192	0	0
Ago2	-0.285569	7.82188	0	0
Cstf2t	-0.702324	4.99182	0	0
Itpr1	-0.615087	5.32581	0	0
Maff	0.837958	4.52336	0	0
Fam133b	-0.633365	5.75783	0	0
Tfdp1	-0.363736	7.55773	0	0
Ints3	-0.372563	7.54646	0	0
Ewsr1	-0.277507	8.09964	0	0
Mt3	4.23416	0.4627	0	0
Stx4a	0.603758	5.80013	0	0
Ralgps1	1.39651	3.3003	0	0
Gm4070	-1.97212	5.97812	0	0
Fam84b	-0.643676	5.26633	0	0
Vps26a	0.369403	7.27357	0	0
Kif23	-0.455338	6.2569	0	0
Hars	-0.286674	7.80998	0	0
Wdr46	-0.484337	6.51094	0	0
Mylk2	2.28102	1.89115	0	0
Csf2ra	-0.628662	6.13977	0	0
Atic	-0.296697	8.14193	0	0
Ncapd2	-0.37792	6.82807	0	0
Rbm47	1.17091	3.73738	0	0
Xylt2	-0.807439	5.28265	0	0
Mfsd1	0.314665	7.61068	0	0
Ppp1r18	-0.313662	7.52651	0	0
Hmgcs1	0.34043	7.38439	0	0
Zscan29	0.573727	5.43804	0	0
S100a11	0.34889	7.36542	0	0
Btaf1	-0.348033	7.4203	0	0
Sh2b3	-0.318332	7.21597	0	0
Arhgap31	0.635585	5.27371	0	0
Cdc6	-0.638594	5.62196	0	0
Rbm19	-0.383224	6.8609	0	0
Gja1	-0.40572	6.46863	0	0
Srf	-0.380189	6.79607	0	0
Dcakd	-0.587463	5.35666	0	0
Irak3	-0.847437	4.45203	0	0
Adam15	0.274474	8.14614	0	0
Fgr	-0.641086	5.29481	0	0
Cdk5r1	1.72245	2.34618	0	0
Rfwd2	-0.471309	6.04332	0	0
Tecr	0.456472	6.29966	0	0
Mcm5	-0.283705	8.06468	0	0
Ms4a6b	-1.41995	3.63512	0	0
Fes	-0.565421	5.43859	0	0
Rab11a	0.344521	7.18364	0	0
Atp5a1	-0.176228	9.91741	0	0
Cluh	-0.309738	7.96682	0	0
Rac2	-0.182233	9.38176	0	0
Rin2	-0.793005	4.55909	0	0
Aen	-0.46991	6.44773	0	0
Prc1	-0.492556	6.04462	0	0
Upp1	-0.692508	4.87801	0	0
Atp7a	0.48425	6.42224	0	0
Xrn2	-0.342451	7.45998	0	0
Mga	-0.392928	6.57789	0	0
Eef1a1	-0.197547	13.5071	0	0
Pou2f1	-0.558192	5.66739	0	0
Pi4k2b	0.599005	5.88196	0	0
Sstr5	5.02892	0.269946	0	0
Tnrc6a	-0.376209	6.81228	0	0
Ddx46	-0.32488	7.51427	0	0
Abce1	-0.252433	8.42914	0	0
Smg1	-0.296506	7.79325	0	0
Ik	0.328367	8.02536	0	0
Susd6	-0.327942	7.29211	0	0
Kars	-0.287451	7.85597	0	0
Kif20a	-0.466216	6.49043	0	0
Mtss1	0.79933	4.82265	0	0
Adamtsl5	0.975473	3.80937	0	0
Ppa1	-0.342803	7.57432	0	0
Eea1	0.391128	7.18965	0	0
Dmwd	-0.627794	5.99698	0	0
Tdrkh	-0.453983	6.1324	0	0
Ranbp1	-0.297225	8.26586	0	0
Gatm	-0.560098	5.5321	0	0
Arap1	0.277329	8.69422	0	0
Hmgb1	-0.266756	8.56144	0	0
Dclre1c	-0.640714	5.28049	0	0
E130012A19Rik	-0.8595	4.32152	0	0
Sft2d2	0.482107	6.18383	0	0
Fkbpl	1.17208	3.84887	0	0
Cct8	-0.243548	9.19714	0	0
Cx3cr1	-0.518382	6.02468	0	0
Nle1	-0.562872	6.03895	0	0
Dscr3	0.503918	5.98888	0	0
Nudc	-0.272999	8.14818	0	0
Gm17757	-2.72316	1.22222	0	0
Gbf1	-0.372531	7.04112	0	0
Arih1	0.283503	7.57621	0	0
Homer3	1.36951	3.99887	0	0
S1pr2	0.914178	3.97274	0	0
Cst3	-0.254265	8.5272	0	0
Hnrnpm	-0.364389	8.65487	0	0
Kdm5c	-0.366761	7.09401	0	0
Ifitm6	-0.794385	4.61845	0	0
Syne3	0.461343	6.42441	0	0
Orc2	-0.349097	6.7773	0	0
Nono	-0.277982	8.13154	0	0
Lama4	-1.89359	2.4092	0	0
Tpcn1	0.476322	6.57683	0	0
Eef1b2	-0.213057	8.93076	0	0
Prpf31	-0.412042	7.34723	0	0
Tmem180	0.643236	5.12365	0	0
C2cd3	-0.568073	5.51399	0	0
Il18rap	-0.866528	4.19722	0	0
Acox3	1.16771	3.48469	0	0
Szrd1	-0.293605	7.70067	0	0
Nup160	-0.42183	6.57226	0	0
Khsrp	-0.274837	7.96988	0	0
Gstp1	1.08056	3.89969	0	0
Pkm	0.13201	13.0162	0	0
Atp6v0d1	0.390701	7.65045	0	0
Pfkfb3	-0.47969	6.02033	0	0
Ergic1	0.46721	5.94529	0	0
Adh5	0.466557	6.20285	0	0
Atp13a2	0.273899	8.28723	0	0
Flnc	0.425959	6.38549	0	0
Psma5	0.252445	8.61762	0	0
Phf11b	-3.15586	1.07669	0	0
Mcoln2	1.79075	2.53025	0	0
Kdm5a	-0.393756	6.68493	0	0
Cisd2	0.489959	5.81564	0	0
Eps8	0.821995	4.64733	0	0
Usp34	-0.322981	7.42781	0	0
Nadk2	0.747398	4.81636	0	0
Rcc1	-0.369964	7.18002	0	0
Ppp2r5b	0.774475	4.55064	0	0
Ptpn1	0.398644	6.39585	0	0
Asl	0.551719	5.44646	0	0
Ubash3b	-0.523484	5.94477	0	0
Grb2	-0.287715	7.56015	0	0
1700017B05Rik	0.382026	7.47422	0	0
Arhgap11a	-0.554896	6.08354	0	0
Apbb3	0.558417	5.34339	0	0
Rras	0.991295	3.62739	0	0
Sephs2	-0.335937	7.89803	0	0
Tpt1	0.153688	10.4075	0	0
Mib2	0.596086	5.38085	0	0
Ino80d	-0.504514	6.07669	0	0
Trappc9	0.929036	4.31311	0	0
Gatsl3	1.27722	3.11066	0	0
Rbpj	-0.192706	10.2569	0	0
Smyd4	1.07218	3.93286	0	0
Snap47	0.712338	4.89579	0	0
Syngr1	1.32261	3.03348	0	0
Snx30	0.65854	5.30566	0	0
Ltbp1	-4.62614	0.404079	0	0
Man1c1	0.635554	5.02928	0	0
Ubr5	-0.260515	8.34268	0	0
Rasa3	0.538085	5.39407	0	0
Dut	-0.543275	5.72688	0	0
Arfip1	0.451491	6.02123	0	0
Sf3b2	-0.249247	8.19188	0	0
Ptpn7	-0.403205	6.5516	0	0
Arl8b	0.287983	7.41407	0	0
Itprip	-0.77627	4.73918	0	0
Sepn1	0.526771	5.6681	0	0
Ipo9	-0.308256	7.18187	0	0
Dnmt1	-0.328227	7.62363	0	0
Hdgf	-0.265403	9.19813	0	0
Ctnnd1	-0.271971	7.98618	0	0
Sde2	0.405925	6.73076	0	0
Slc38a6	0.66296	5.04426	0	0
Tmem106a	-0.643955	5.02438	0	0
Itfg2	-0.90503	4.0057	0	0
Stx2	0.807013	4.33429	0	0
Hspa4l	0.383338	6.50371	0	0
Ripk2	-0.360127	6.67181	0	0
Spp1	0.208631	11.3304	0	0
A730008H23Rik	-0.847928	4.40611	0	0
St3gal4	-0.570685	5.45453	0	0
Med12	-0.416275	6.63763	0	0
Hagh	0.548652	5.74064	0	0
4932438A13Rik	-0.441898	6.4154	0	0
Lig3	-0.391652	6.73459	0	0
Rplp2-ps1	7.48712	0.288528	0	0
Plk1	-0.566424	5.6808	0	0
Kat6a	-0.472316	6.25089	0	0
Ccnt1	-0.803966	4.69225	0	0
Fip1l1	0.361913	6.81268	0	0
Ruvbl1	-0.352391	6.98625	0	0
Coa5	-0.320425	7.19187	0	0
Pif1	-0.824577	4.56828	0	0
Stab1	1.466	2.84252	0	0
Psme1	-0.625943	5.39566	0	0
Kntc1	-0.521178	5.77845	0	0
Map1lc3b	0.461814	5.90879	0	0
Gle1	-0.494926	5.57689	0	0
Znrf1	0.476063	5.76162	0	0
Pogk	-0.414038	6.73003	0	0
Ykt6	0.367425	6.78155	0	0
Pbxip1	0.510691	5.54978	0	0
Arhgef1	-0.375437	7.53943	0	0
Rab31	-0.313848	7.6799	0	0
St14	1.11319	3.39959	0	0
Ugt1a7c	0.791006	4.68294	0	0
P2rx4	0.797065	4.5093	0	0
Anapc1	-0.275157	7.99203	0	0
Kif15	-0.637044	4.95661	0	0
Umps	-0.438283	6.49811	0	0
Rabgef1	0.495806	6.08902	0	0
Thada	-0.500605	5.51113	0	0
Dck	-0.780217	4.91373	0	0
Canx	-0.202728	9.99632	0	0
Hsd17b7	0.399419	7.2374	0	0
AU040320	0.413708	6.22515	0	0
Napa	0.299319	7.20547	0	0
Klra2	-1.39782	3.26976	0	0
Chp1	0.296484	7.98325	0	0
Ifi47	-2.03016	1.79807	0	0
Micall1	0.330474	6.97457	0	0
Chd9	-0.482956	5.88892	0	0
Mir155hg	-1.04368	3.52119	0	0
Eaf1	0.292215	8.02344	0	0
Tob2	-0.320283	6.97656	0	0
Nop2	-0.257583	7.91635	0	0
Slc31a1	0.358252	7.09894	0	0
Tmem184b	0.43663	6.60752	0	0
Ttc9	1.14526	3.15781	0	0
Fam13b	-0.715124	4.92023	0	0
Cadm1	0.464533	5.87616	0	0
Tcp1	-0.306377	9.18874	0	0
Dok1	0.643078	4.96539	0	0
Rnf40	-0.323049	6.89355	0	0
Nrp2	0.162327	9.72319	0	0
Ncf2	0.275811	8.41058	0	0
Trim34b	-3.29335	1.24105	0	0
Flii	0.277696	7.6412	0	0
Dbi	0.517159	5.84046	0	0
Ireb2	-0.277944	7.56554	0	0
Piezo1	0.334311	8.30847	0	0
Grina	0.368928	6.46399	0	0
Arhgap30	-0.30138	7.44708	0	0
Tspan14	0.635951	5.01744	0	0
Gfm1	-0.292643	7.26964	0	0
Mogs	-0.285528	7.34653	0	0
Ptpn11	-0.292064	7.30458	0	0
0610007P14Rik	0.392213	6.91758	0	0
Smc2	-0.372566	6.86152	0	0
Dusp7	0.724165	4.68122	0	0
Spen	-0.30622	7.39658	0	0
Tmem60	0.684916	4.67086	0	0
Slc38a7	0.627559	5.87609	0	0
Znrf2	0.549779	5.90051	0	0
Nagpa	-0.452898	6.37063	0	0
Cln8	0.378404	6.9123	0	0
Myof	0.343641	7.61141	0	0
Exoc6b	0.637973	5.17913	0	0
Fem1a	-0.371075	6.83087	0	0
Gusb	0.210289	8.9907	0	0
Cd68	0.220092	9.23261	0	0
Cct5	-0.226241	8.91887	0	0
B4galnt1	-0.285356	7.55923	0	0
Skil	-0.336287	6.88802	0	0
Cd99l2	0.783281	4.41803	0	0
Abcf2	-0.238525	8.07206	0	0
Pitpna	0.240597	8.01078	0	0
Lamtor1	0.389619	6.34542	0	0
Abcc5	0.8139	4.21444	0	0
Rcl1	-0.426553	6.09699	0	0
Rxra	0.765839	4.59091	0	0
Nab2	-0.496634	5.56511	0	0
Esyt2	0.379539	6.40566	0	0
Mybl2	-0.411289	6.69623	0	0
Syncrip	-0.24887	8.26723	0	0
Atad5	-0.637918	5.16342	0	0
Nup153	-0.333131	7.60493	0	0
Atp6v0c	0.565046	9.36914	0	0
Gatad2b	-0.685692	5.15126	0	0
Emilin2	-0.247709	9.00169	0	0
9030624J02Rik	0.418634	6.24592	0	0
Elac2	-0.347654	6.55588	0	0
Brwd1	-0.402447	6.23969	0	0
Champ1	-0.383527	6.487	0	0
Cdk2	-0.442432	5.9805	0	0
Havcr2	0.832138	4.21071	0	0
Cdc37	-0.223356	8.25585	0	0
Ube2b	0.443406	6.10208	0	0
Rbm14	-0.370253	6.92299	0	0
Nktr	-0.296517	7.24	0	0
Gm5088	-0.781792	4.64644	0	0
Pik3ca	0.369043	6.4036	0	0
3110002H16Rik	0.48579	5.42781	0	0
Ltc4s	3.01865	0.680413	0	0
Adcy7	-0.290004	7.31787	0	0
Hirip3	-0.560898	5.3197	0	0
A230050P20Rik	-0.77994	4.42499	0	0
Ung	-0.620443	4.80721	0	0
Fam177a	0.563302	5.2106	0	0
1700047I17Rik2	0.563302	5.2106	0	0
Lxn	1.12627	3.6105	0	0
Fam60a	-0.365626	6.47833	0	0
Vps35	0.245932	7.92908	0	0
Ncapg2	-0.374255	6.76589	0	0
Ctps	-0.33196	7.1961	0	0
Tnip3	-0.740908	5.15167	0	0
Mdh1	0.296468	7.08416	0	0
Cdk2ap1	-0.287054	7.14703	0	0
Uba1	-0.192068	9.79164	0	0
Smc1a	-0.360392	6.85467	0	0
Cnbp	-0.192738	8.98992	0	0
Afg3l2	0.370765	6.91994	0	0
Impact	0.412693	6.36839	0	0
Ctnna1	0.304327	7.24874	0	0
Glrx5	0.393159	6.38573	0	0
Ftsj3	-0.257258	7.7792	0	0
Sacm1l	0.395814	6.59915	0	0
Lhfpl2	0.863607	4.48558	0	0
Cxcl14	-0.725922	4.8113	0	0
Gss	0.497441	5.82123	0	0
Tmed7	0.30005	7.33498	0	0
Tnfrsf11a	-0.321128	7.30128	0	0
Emg1	-0.305402	7.32177	0	0
Rbmx	-0.492435	5.99433	0	0
Kcnk13	0.439272	5.72143	0	0
Smek1	-0.33534	7.44637	0	0
AW011738	-2.27579	1.40345	0	0
Eno1	-0.226897	11.3269	0	0
Grwd1	-0.409221	6.15503	0	0
Hibch	0.661455	4.63086	0	0
Mdfic	0.45669	6.24673	0	0
Crat	0.870541	4.46416	0	0
Samd8	0.413242	6.19692	0	0
Wdr36	-0.275722	7.31505	0	0
Fbxo6	0.765017	4.25884	0	0
Tmem165	0.391126	6.22686	0	0
Pum1	-0.383609	6.34547	0	0
Coro1b	0.32971	7.12641	0	0
Slc39a11	0.559825	5.03213	0	0
N4bp2	-0.789644	4.41806	0	0
Srpr	-0.248242	9.12137	0	0
Dhx38	-0.39417	6.86171	0	0
Gmppa	0.504541	5.91189	0	0
Itgax	-1.28051	3.1107	0	0
Osgin1	1.44163	2.40398	0	0
Ywhag	-0.160899	9.95499	0	0
Bms1	-0.27171	7.28811	0	0
Ttll4	-0.462838	5.90636	0	0
Surf4	0.188064	9.07569	0	0
Mvk	0.638742	4.95707	0	0
Prpf4b	-0.47269	6.06234	0	0
Tcf4	-0.489144	5.5951	0	0
Pdcd11	-0.303688	7.46968	0	0
Hmga2-ps1	-0.756744	4.26758	0	0
E2f8	-0.598834	5.23879	0	0
Ube2s	-0.254778	8.58373	0	0
Mfsd10	-0.519729	5.6387	0	0
Gtf2h1	-0.27109	7.6453	0	0
Hipk3	-0.361338	6.78619	0	0
Espl1	-0.474509	5.88848	0	0
Clspn	-0.628484	5.45064	0	0
Cyb5r3	0.423063	7.02372	0	0
Psmb6	0.274627	7.70729	0	0
Mtap	-0.325658	6.66585	0	0
Tmem63b	0.547726	5.3247	0	0
Nup107	-0.450115	6.38583	0	0
Zfp106	-0.21407	9.00588	0	0
Nqo1	3.51596	0.666265	0	0
Fxyd5	0.293942	8.14433	0	0
Lrrc8d	0.245948	8.10899	0	0
Rfwd3	-0.331599	7.18771	0	0
Lamtor2	0.506835	5.48766	0	0
Srd5a3	0.727726	4.38457	0	0
Pxk	-0.694694	4.83736	0	0
Arhgap27os3	-1.84761	2.24336	0	0
Wdr12	-0.393274	6.67833	0	0
Reep5	0.381462	6.40962	0	0
Ifi30	0.363306	6.78459	0	0
Ccdc88c	-0.610945	4.96455	0	0
Fndc3b	0.317361	7.23637	0	0
Lyz1	-0.464617	6.03966	0	0
Tyms	-0.679591	4.91769	0	0
Was	-0.350426	6.49564	0	0
Mettl16	-0.407417	6.13949	0	0
Psmd11	0.216703	8.21007	0	0
Usp22	0.374615	6.31396	0	0
Ddx11	-0.648941	4.60267	0	0
Mef2d	-0.32306	6.75755	0	0
Usp20	0.584632	4.87023	0	0
Ash1l	-0.31388	7.02013	0	0
Dnm2	0.315558	7.46046	0	0
Lin28b	-0.869746	3.79571	0	0
D030028A08Rik	-1.00249	3.49987	0	0
Ccdc181	0.790234	4.27379	0	0
Myo19	-0.426922	5.93144	0	0
Lcorl	0.778386	4.24199	0	0
Rab6a	0.283066	7.40793	0	0
Commd3	0.618941	4.73146	0	0
Ap3s1	0.473585	5.73453	0	0
Anp32b	-0.292532	7.88745	0	0
Klhl26	0.852268	4.39814	0	0
Ddrgk1	0.497235	5.32676	0	0
Zdhhc12	0.505833	5.25471	0	0
Ccna2	-0.328381	6.56319	0	0
Psma2	0.22985	7.93654	0	0
Kif2a	0.43933	5.81246	0	0
Ccdc71l	-0.594248	4.81914	0	0
Fcgr4	-1.62475	2.09913	0	0
Ankrd11	-0.250215	7.61763	0	0
Atp11c	-0.4535	5.57302	0	0
Zfp622	0.515535	6.19917	0	0
AI662270	-0.316065	7.34916	0	0
Urah	-1.99041	1.45392	0	0
Chtf8	-0.235844	7.77686	0	0
Elmsan1	-0.329535	6.69035	0	0
Gab2	0.435115	5.78753	0	0
Gls	-0.244324	7.82801	0	0
Peli1	-0.53	5.43496	0	0
Plgrkt	0.733678	4.72346	0	0
Pign	-0.308209	6.84611	0	0
Tap2	-0.42754	6.06857	0	0
Scamp3	0.293457	7.12366	0	0
Sec61b	0.296048	6.95968	0	0
Cenpe	-0.446318	5.99899	0	0
Zfc3h1	-0.398942	6.36944	0	0
Evi5	0.45231	5.6401	0	0
1110008F13Rik	0.280564	7.25221	0	0
Asns	0.24473	8.21965	0	0
G3bp1	-0.221966	8.55209	0	0
Kmt2c	-0.396659	6.344	0	0
Hid1	1.8141	1.65489	0	0
Srp54a	0.63579	5.05271	0	0
Wdr82	-0.318715	6.7026	0	0
Sacs	-1.6511	2.26117	0	0
Il10ra	-0.302294	6.81857	0	0
St3gal2	1.07367	3.48932	0	0
Raly	-0.244711	7.68805	0	0
Mapk9	0.491076	5.72208	0	0
Bnip3	0.288294	6.97614	0	0
Adi1	0.452065	5.90236	0	0
Ostc	0.311065	7.66663	0	0
Lonp1	0.244403	8.00489	0	0
Nmral1	-0.825434	4.31254	0	0
Gm4724	-2.90553	2.62009	0	0
Kdm2a	-0.339985	6.94827	0	0
BC017643	-0.50439	5.46164	0	0
Foxn3	-0.692398	4.39955	0	0
Wfdc17	-1.63267	2.06558	0	0
Csrp1	-0.576842	5.4039	0	0
Dek	-0.281337	7.22806	0	0
Slamf9	-3.5933	0.392848	0	0
Rfx5	-0.670503	4.76447	0	0
Dpm1-adnp	-0.30966	6.75469	0	0
Ap4b1	0.421213	6.51893	0	0
Gapdh	0.100726	12.3148	0	0
Trp53inp2	0.60258	5.18074	0	0
Faf1	0.370974	6.33548	0	0
Vps39	0.363694	6.47192	0	0
Sqle	0.250111	7.76271	0	0
Rhobtb1	-1.5714	2.29067	0	0
Klhdc3	-0.307076	7.20128	0	0
Itpr2	0.425146	5.70099	0	0
P3h1	0.540836	5.2921	0	0
Tasp1	-0.550572	5.06158	0	0
Dhcr7	0.502765	5.47992	0	0
Tmem106b	0.498536	5.31054	0	0
Cuedc2	0.362879	6.23851	0	0
Wsb1	-0.318457	7.26266	0	0
Orai2	0.453685	5.67389	0	0
Kif17	-1.53309	2.4611	0	0
Phldb1	-0.455082	5.69949	0	0
Noc4l	-0.401407	6.14657	0	0
Nagk	0.629713	4.39837	0	0
Khdrbs1	-0.255733	7.70234	0	0
Camk1	1.02954	3.47521	0	0
Gstt4	-1.97553	1.84693	0	0
Galk1	-0.341867	6.68294	0	0
Ahsa1	-0.232769	8.16299	0	0
Rbm10	-0.313233	6.75024	0	0
Scamp5	0.580417	5.13716	0	0
Gas2l3	0.455935	5.45495	0	0
Fhod3	-1.26361	2.93598	0	0
Ttyh2	0.697018	4.20478	0	0
Fopnl	0.555831	4.96649	0	0
Rab1	0.223049	7.93919	0	0
Mapre2	0.440195	5.80794	0	0
Mob4	0.541582	5.21118	0	0
Eef2	-0.163532	11.7496	0	0
Fos	-0.416822	6.28371	0	0
Mllt11	0.362426	6.34479	0	0
Naa20	-0.452482	5.64944	0	0
Smyd5	-0.359489	6.75408	0	0
Timm50	-0.394267	6.17677	0	0
Cmah	-0.297289	6.75867	0	0
Ptpn22	0.22548	7.95273	0	0
Anln	-0.424048	5.98481	0	0
Eno1b	-0.145053	10.9107	0	0
Sept7	0.264	7.86341	0	0
Zfp568	-0.569229	5.46344	0	0
Arhgap24	1.06698	3.24372	0	0
Acsl3	0.429892	6.04573	0	0
Ppm1g	-0.268798	7.76653	0	0
Rffl	0.582306	5.03253	0	0
Mycbp2	-0.307426	7.16352	0	0
Phkg2	-0.456041	5.48869	0	0
Cnih1	0.301348	6.71173	0	0
Sec11c	0.385629	6.49327	0	0
Ifit1bl2	-4.73049	-0.108374	0	0
Hsph1	-0.193469	8.83367	0	0
Ddr2	0.485153	5.53011	0	0
Stam2	0.362261	6.34907	0	0
Smchd1	-0.370725	6.73176	0	0
Mpv17	0.682711	4.26996	0	0
S100a8	-1.79301	1.77011	0	0
Tecpr1	0.715137	4.04612	0	0
Bach1	0.620727	5.29304	0	0
Rps9	-0.1873	9.64709	0	0
Nrp1	1.5475	2.3651	0	0
Nudt18	1.09079	3.2707	0	0
Vav1	-0.271262	7.14331	0	0
Cyb5b	-0.225071	7.86847	0	0
Nup155	-0.346644	6.62941	0	0
Aacs	0.371096	6.31169	0	0
Il10rb	0.432018	5.68959	0	0
Ppap2a	0.434624	5.9171	0	0
Gadd45b	-0.529552	5.33841	0	0
Sf1	-0.206874	8.29366	0	0
Echdc3	2.37981	0.930033	0	0
Sppl2a	-0.286723	6.92066	0	0
Zc3h7a	-0.360561	6.60798	0	0
E2f7	-1.03203	3.82893	0	0
Tnrc6b	-0.465896	5.63745	0	0
Cep83	-0.363227	6.56058	0	0
Ppm1l	-0.532684	5.18729	0	0
Il13ra1	-0.544784	5.347	0	0
Gen1	-0.63621	4.59561	0	0
Abhd12	0.593646	5.2375	0	0
Tmem30a	0.240774	7.81996	0	0
Bcl6	-0.405384	6.00416	0	0
Sik2	0.652575	4.80475	0	0
Kdm3b	-0.332308	6.48777	0	0
Erbb3	-0.664814	4.28371	0	0
Zbtb18	0.451295	5.49474	0	0
Naip6	-1.12248	3.04206	0	0
Mtfr1l	0.358399	6.23035	0	0
Rnasek	0.4373	6.19411	0	0
Cct3	-0.168372	10.0645	0	0
5830432E09Rik	2.12891	1.35232	0	0
Glipr1	0.518767	5.28192	0	0
Rpl7a	-0.17866	10.0494	0	0
H2-Q4	-0.50754	6.19021	0	0
Bysl	-0.301261	6.6859	0	0
March5	-0.341841	6.37069	0	0
Ctsf	-1.07198	3.26118	0	0
Dis3	-0.317273	6.68661	0	0
Ttc37	-0.411815	6.21381	0	0
Slc41a2	0.923575	3.56464	0	0
Rab18	0.407258	6.91052	0	0
Piga	-0.556545	5.04804	0	0
Carhsp1	-0.452783	5.40925	0	0
Cyb561a3	0.804383	4.05348	0	0
Msrb1	0.695098	4.7567	0	0
Rbm43	-0.939941	3.47442	0	0
Spryd7	0.383266	6.56093	0	0
Ell	0.47759	5.45552	0	0
Ino80	-0.439642	5.90205	0	0
Rasa4	-0.691109	4.57311	0	0
Nox1	-4.98407	-0.157804	0	0
Wdr1	-0.183541	8.74767	0	0
Safb	-0.301622	6.9826	0	0
Rilpl1	0.749228	3.96765	0	0
Elf4	-0.385031	6.14022	0	0
Akap8	-0.316882	6.70961	0	0
Echs1	0.41776	5.66431	0	0
Thbs1	-8.30782	-0.475425	0	0
Gbp6	-5.26378	-0.253159	0	0
Sla	-2.51984	0.812068	0	0
Pvrl1	0.34965	6.5084	0	0
Syce2	-0.340745	6.61681	0	0
Ercc6l	-0.602543	4.81514	0	0
Prim1	-0.681057	4.69832	0	0
Nipbl	-0.342371	7.01521	0	0
Zfp638	-0.351372	6.61781	0	0
Pcsk7	-0.403554	6.18982	0	0
Bptf	-0.385874	6.84365	0	0
Tra2b	-0.215566	7.81457	0	0
Ppid	-0.270756	8.12824	0	0
Matr3	-0.255124	7.77977	0	0
Lmbrd2	-0.591965	4.79176	0	0
Rab32	-0.623282	4.67776	0	0
Gde1	0.428381	5.8093	0	0
Milr1	-0.395417	6.43648	0	0
Wdhd1	-0.520259	5.37465	0	0
Tm7sf2	1.35625	2.29113	0	0
Ppp5c	-0.27023	6.9838	0	0
Setx	-0.366781	6.6843	0	0
Cited2	0.231713	9.13268	0	0
Angptl6	1.67377	1.69018	0	0
Filip1l	-0.752426	4.35949	0	0
Rbm12	-0.505648	5.8021	0	0
Stard7	-0.23345	7.47265	0	0
Tgm2	1.20211	2.74846	0	0
Tm4sf19	0.583448	5.28581	0	0
Zbtb32	-0.314643	6.74616	0	0
Plp2	0.289685	6.72167	0	0
Fam178a	-0.379808	6.06263	0	0
Fbxo5	-0.681246	4.11075	0	0
Rab43	0.681397	4.18885	0	0
Lemd2	0.635328	4.99875	0	0
Ppfia3	0.89548	4.01617	0	0
Aqr	-0.264718	6.96769	0	0
Slfn5	-2.04113	1.31905	0	0
Tmc8	1.39424	2.72868	0	0
Mfsd11	0.541684	5.09627	0	0
Mnat1	0.46658	5.22047	0	0
B3gat3	0.437684	5.46322	0	0
Rab7b	0.429646	5.72946	0	0
Vps28	0.475377	5.61082	0	0
Id1	-1.07424	3.44594	0	0
Bax	0.281837	6.99257	0	0
Tra2a	-0.282634	6.87409	0	0
Polr3d	-0.384773	6.01026	0	0
Sgk3	-0.540245	5.17065	0	0
Ddx5	-0.153708	9.82565	0	0
Pik3r1	0.43739	5.62467	0	0
Elovl5	0.316689	7.23077	0	0
Agfg2	0.516809	5.44466	0	0
Sec14l1	0.444858	5.98784	0	0
Nvl	-0.435209	6.13849	0	0
Nfatc2ip	-0.59543	4.55863	0	0
2610005L07Rik	-0.281932	6.86041	0	0
Glipr2	1.67799	1.56323	0	0
Hells	-0.432487	6.29814	0	0
Trp53	-0.221979	7.65503	0	0
Lactb2	0.472023	5.55304	0	0
Rps6ka1	-0.2848	6.90135	0	0
BC031181	0.4227	5.65554	0	0
Parvg	-0.318635	6.99551	0	0
Nop10	-0.432169	6.02684	0	0
Tipin	-0.323514	6.55253	0	0
Purb	-0.221217	7.68021	0	0
Qk	0.277395	7.29563	0	0
Rpl14-ps1	-0.599039	6.66872	0	0
Enpp2	5.05033	-0.412441	0	0
Diap2	-0.375988	6.16628	0	0
Iars	-0.204892	8.32655	0	0
Galns	0.650487	4.69964	0	0
Dgat2	-1.22287	2.93717	0	0
Psmb9	-1.15411	2.96162	0	0
Prune	0.56351	5.06823	0	0
Mllt6	-0.264417	7.11976	0	0
Snx14	0.508602	5.11364	0	0
Dnpep	0.415549	5.83357	0	0
Uggt1	-0.237049	7.44619	0	0
Csf2rb2	1.62762	1.62075	0	0
Pdia5	0.451864	5.60991	0	0
Arf5	0.378602	5.86452	0	0
Eef1d	-0.218575	7.75332	0	0
Tbc1d9b	0.531212	5.54881	0	0
Mib1	-0.342404	6.31582	0	0
Snrpa	-0.273425	7.48376	0	0
Gpt2	0.433264	5.76178	0	0
Csk	-0.280339	7.8651	0	0
Acadl	0.446408	5.93325	0	0
Plcb2	-0.309779	6.66855	0	0
Ctcf	-0.385682	6.11996	0	0
Ncapd3	-0.455237	5.93198	0	0
Wbp5	0.670742	4.09475	0	0
Zdhhc20	0.427312	5.86315	0	0
Zfp710	-0.320477	7.18361	0	0
Fen1	-0.305092	6.80223	0	0
Tln1	-0.138135	10.1488	0	0
Pdlim7	0.410641	5.79535	0	0
Foxm1	-0.43869	5.59679	0	0
Gnptab	0.330831	6.43847	0	0
Itfg3	0.760184	4.69569	0	0
Arrb1	0.450928	5.4724	0	0
Lyrm5	0.863896	4.24075	0	0
Cdc42ep2	1.47856	1.90471	0	0
Pik3r5	-0.235036	7.82404	0	0
Rad54l	-0.490959	5.29138	0	0
Slc27a4	0.504077	5.22639	0	0
Arhgef2	-0.302467	7.64182	0	0
Mpc1	0.475534	5.23329	0	0
Grk5	0.951179	3.39331	0	0
Ndc1	-0.329807	6.63085	0	0
Tubb2b	1.30218	3.61054	0	0
Tmem230	0.477274	5.37547	0	0
Cdv3	-0.209707	8.20236	0	0
Clk3	0.360642	6.151	0	0
Elf1	-0.353316	6.13748	0	0
Idua	0.757632	3.9781	0	0
Mfge8	0.439541	5.74128	0	0
Hipk1	0.193573	8.21595	0	0
Rab7	0.255962	8.28474	0	0
Zmynd15	-3.04907	0.346385	0	0
Hjurp	-0.570349	5.39602	0	0
Stk11	-0.260663	7.34848	0	0
Ep400	-0.304951	6.96064	0	0
Batf2	-2.46767	1.05559	0	0
Ehbp1l1	-0.211569	8.17203	0	0
Aprt	0.240131	8.10863	0	0
Nol9	-0.345765	6.52669	0	0
Spag5	-0.41636	5.51091	0	0
Rbbp4	-0.279304	8.0939	0	0
Rnf31	-0.476195	5.101	0	0
Slc25a11	0.314391	6.65544	0	0
Cd80	-0.711088	4.28224	0	0
Mapk6	0.176046	8.69173	0	0
Trpv2	0.249068	7.4993	0	0
Nek6	0.625617	4.93298	0	0
Tmem131	0.233071	7.52327	0	0
Nfatc1	-0.200003	9.35513	0	0
Coq10a	1.10111	2.89975	0	0
Axl	-1.97514	1.21303	0	0
Atp2b4	-0.380168	5.89103	0	0
Cd74	0.187415	8.3961	0	0
Ppp2r5e	0.337921	6.45919	0	0
Ddt	-0.521393	5.50889	0	0
Brwd3	-0.48716	5.18571	0	0
Cpsf2	-0.230894	7.57784	0	0
Ltn1	-0.320535	6.59019	0	0
Ssr3	0.15804	8.80929	0	0
Cd47	-0.267386	6.77741	0	0
Sept11	-0.236435	8.18566	0	0
Stard3	-0.354803	5.9874	0	0
Irak2	0.261623	6.88741	0	0
Ddx56	-0.309636	6.39389	0	0
Sep15	0.187452	8.05035	0	0
Dpm2	0.484576	5.12663	0	0
Taf15	-0.254105	7.10763	0	0
Cct4	-0.201542	8.66632	0	0
Ski	0.432466	5.53389	0	0
Myl6	0.279811	7.15968	0	0
Fam102b	0.750276	4.0071	0	0
Mdc1	-0.379706	6.27771	0	0
Chd2	-0.322536	6.27497	0	0
Plod1	-0.360166	6.21079	0	0
Siglece	-1.25915	2.38306	0	0
Tmem241	0.999627	2.94619	0	0
Pkp2	0.542287	4.83047	0	0
Snrpa1	-0.32539	6.85338	0	0
Wdr18	-0.297379	7.23685	0	0
Patz1	-0.533251	4.82255	0	0
Vcpip1	-0.404835	6.23653	0	0
0610010B08Rik	2.43875	2.8987	0	0
Adipor1	0.286546	7.04367	0	0
Gbp5	-3.63657	-0.0683816	0	0
Phf11a	-1.85713	1.50527	0	0
Mlxip	-0.299923	6.57392	0	0
Cmas	0.416467	5.67823	0	0
Parp1	-0.234422	7.64618	0	0
Alg12	0.524819	5.10558	0	0
Mapk3	0.375081	6.01954	0	0
Qdpr	0.452127	5.43312	0	0
Tmem14c	0.411518	5.97545	0	0
Phf8	-0.394778	5.61322	0	0
Efhd2	0.254961	9.11392	0	0
Dhrs7	0.642711	4.73013	0	0
Rnf14	0.410078	5.73529	0	0
Cpeb4	0.351289	6.2132	0	0
Wbp1	1.04933	2.74699	0	0
Hsp90b1	-0.143343	10.9069	0	0
Mvp	0.296839	7.06704	0	0
Mdh2	0.188868	8.92136	0	0
Jund	0.318946	7.39482	0	0
Prdx3	-0.235204	7.33728	0	0
Tacc2	0.580683	4.57041	0	0
Nr2c2	-0.506392	5.62648	0	0
Pecam1	-1.23503	2.71901	0	0
Usp8	-0.28476	6.92217	0	0
Chtf18	-0.592941	4.50453	0	0
Ncdn	-0.273583	6.95817	0	0
Kras	0.418316	5.63727	0	0
A630033H20Rik	-0.541184	5.07949	0	0
Peak1	-0.165329	8.9336	0	0
B4galt7	0.590755	4.66015	0	0
Egr2	-1.25696	2.44377	0	0
Lrsam1	0.587891	4.49442	0	0
Arhgap22	1.57346	1.6713	0	0
Eno3	0.742498	3.83863	0	0
Zc3h7b	-0.420315	5.7466	0	0
Itpripl1	-0.477514	5.45168	0	0
Junb	-0.234436	8.76569	0	0
Usp14	-0.197803	8.15713	0	0
Pgpep1	0.729606	3.83339	0	0
Gcn1l1	-0.229602	7.95618	0	0
Exoc3l4	1.08451	2.99369	0	0
Gas6	1.70846	1.33132	0	0
Gapvd1	-0.265685	6.86639	0	0
Fam65a	0.615605	4.11779	0	0
Cherp	-0.286357	7.27756	0	0
Srp54c	0.316277	7.43286	0	0
Irf1	-1.08617	2.95797	0	0
Nfe2l2	0.27838	6.6132	0	0
Fasn	-0.195384	9.62023	0	0
Plbd2	0.280549	7.05411	0	0
Tmem135	0.335004	6.20878	0	0
Mapk8ip3	0.33152	6.12925	0	0
Vps37b	0.423209	5.37633	0	0
Adnp	-1.34007	2.71275	0	0
Ccdc137	-0.517561	5.30703	0	0
Cept1	0.405961	6.07556	0	0
Ets2	-0.260268	7.42413	0	0
Cyhr1	0.449473	5.16888	0	0
Zbtb34	-0.451749	5.20039	0	0
Ttc7b	0.356261	6.00153	0	0
Flad1	0.428395	5.58097	0	0
Ddx23	-0.271408	6.95117	0	0
Wdr4	-0.421885	5.44	0	0
Katnbl1	0.555659	4.94585	0	0
Slc23a2	0.292635	7.41762	0	0
Klhl11	-0.752608	3.97388	0	0
Sgms1	0.488631	5.04356	0	0
Gse1	0.337895	6.11806	0	0
Pitrm1	-0.267603	6.99554	0	0
Mblac2	1.71915	1.41834	0	0
Pask	-0.671153	4.15724	0	0
Ugdh	0.419696	5.6845	0	0
Dnajc3	-0.21838	7.66389	0	0
Ankrd13a	-0.220642	7.50671	0	0
Mocos	0.601839	4.32147	0	0
Ndrg4	3.09898	0.199145	0	0
Trappc4	0.330345	6.29838	0	0
Hnrnpul1	-0.216959	7.67927	0	0
Golim4	0.34202	6.54154	0	0
Tmem51	0.84316	3.90215	0	0
Snx17	0.347428	6.23975	0	0
Kdm6b	-0.344908	7.17304	0	0
Pold4	0.683825	4.52809	0	0
Nomo1	-0.227325	8.35082	0	0
Ran	-0.148156	9.74092	0	0
Tbc1d23	0.31118	6.49479	0	0
Zfp369	-1.01816	3.32192	0	0
Cyba	0.274432	7.38047	0	0
Trrap	-0.217815	7.66162	0	0
Zfand5	0.399431	5.77143	0	0
Smg7	-0.373926	6.99084	0	0
Ndufa4	0.318743	6.93379	0	0
Grk4	-0.731773	3.68505	0	0
Ndufa2	0.397347	5.60595	0	0
Otub2	-0.509571	4.74376	0	0
Pde8b	0.889901	3.09281	0	0
Hspa9	-0.17144	9.85771	0	0
Wasf2	-0.225867	7.30848	0	0
Ccne1	-0.45844	5.2668	0	0
Apoa1bp	0.533732	4.79575	0	0
Smox	-0.243848	7.02088	0	0
Dynlt1c	0.223997	7.37271	0	0
Baz1b	-0.248113	7.60623	0	0
Dock9	0.802674	3.42563	0	0
Pip4k2c	0.288865	6.4712	0	0
Ppdpf	0.77684	3.74101	0	0
Mkks	0.578755	4.83986	0	0
Rnf20	-0.270973	6.73982	0	0
Pogz	-0.304882	6.49189	0	0
Cab39	0.230441	7.24745	0	0
Glyr1	-0.228364	7.56493	0	0
Plekha8	0.46795	5.27618	0	0
Ahnak	0.166027	8.72628	0	0
Eml4	-0.258495	6.87101	0	0
Cdc23	-0.37506	5.86241	0	0
Zbtb7b	0.275394	7.12058	0	0
Ap5z1	0.475519	5.36562	0	0
Cap1	0.145441	9.99064	0	0
Ccne2	-0.597925	5.11588	0	0
Nfx1	-0.238673	7.36391	0	0
Elovl6	0.360864	6.0115	0	0
Max	-0.262649	7.63879	0	0
Phf10	0.248876	6.92959	0	0
Pcyt1a	0.333599	6.4848	0	0
Gpatch4	-0.377891	5.96507	0	0
Gstm1	1.32679	1.98851	0	0
Cox14	0.475415	5.27548	0	0
Eif4h	-0.192352	8.7411	0	0
Pbk	-0.476024	5.27081	0	0
Sumo2	-0.201316	8.05464	0	0
Sms	-0.264848	7.72692	0	0
Nuak2	-0.528946	4.70422	0	0
Akap13	0.133669	11.4303	0	0
Zfr	-0.31711	6.93589	0	0
Ttf2	-0.368505	5.59189	0	0
Farp2	-1.38874	2.38421	0	0
Hn1l	-0.295683	6.65584	0	0
Hist2h2aa1	1.05361	2.66127	0	0
Ranbp3	-0.303828	6.45857	0	0
Zfand6	0.449928	5.36434	0	0
Smim3	0.455448	5.86006	0	0
Ddx1	-0.181575	8.21585	0	0
Ints2	-0.337593	5.99653	0	0
Vps29	0.375646	5.6236	0	0
Mapk1ip1l	-0.230395	7.59086	0	0
Ddi2	-0.484157	6.00666	0	0
Chrm4	-0.749252	4.35879	0	0
Prps1	-0.35711	6.53151	0	0
Fnbp1	0.234761	7.12141	0	0
Hrsp12	0.991099	2.94128	0	0
[truncated: 12,573 more rows]

## Sheet: Table S6
Table S6. The different expressed gene between L and Wt.
Gene Symbol Name	logFC	logCPM	PValue	FDR
Il1b	-14.5696	7.47935	0	0
Nos2	-14.3881	5.4166	0	0
Pdpn	-13.8609	4.89188	0	0
Gm5424	-12.5415	3.581	0	0
Csf3	-12.4311	7.95104	0	0
Il33	-12.358	3.3978	0	0
Irg1	-11.6649	10.1679	0	0
Il1a	-11.5068	6.09685	0	0
Myc	-10.6706	6.36037	0	0
Il1rn	-10.4579	4.17509	0	0
Cxcl2	-10.4148	8.83086	0	0
Tnfrsf9	-10.2079	3.14052	0	0
Acpp	-10.1077	3.04122	0	0
Lif	-9.97477	3.69466	0	0
Ccl4	-9.77114	8.44262	0	0
Ccl22	-9.59346	7.11342	0	0
Zbp1	-9.46364	5.30545	0	0
Il11	-9.34497	5.55235	0	0
Gm5483	-9.15449	5.13039	0	0
Lilr4b	-8.92909	6.40919	0	0
Ifi202b	-8.69836	5.58361	0	0
Upp1	-8.41929	4.26826	0	0
Ifit3	-8.34751	4.05233	0	0
Apol9a	-8.09895	3.25188	0	0
Ccl3	-8.0236	10.3157	0	0
Lrrc16a	-7.9825	3.13785	0	0
Siglec1	-7.87222	5.48735	0	0
Basp1	-7.75822	4.35362	0	0
Phlda1	-7.70266	5.23592	0	0
Isg15	-7.67084	6.21339	0	0
Rgs16	-7.6358	5.67269	0	0
Dusp5	-7.6306	6.46227	0	0
Il21r	7.60691	3.7484	0	0
Lilrb4a	-7.4708	7.8429	0	0
Ccl5	-7.46074	7.14906	0	0
Zfp811	-7.3402	4.91919	0	0
Lcn2	-7.22054	3.9014	0	0
Rsad2	-7.03407	4.48566	0	0
Ptges	-6.93265	3.8346	0	0
Hcar2	-6.92475	3.8275	0	0
Siglech	6.87731	3.2269	0	0
Procr	-6.86789	5.21339	0	0
Cd14	-6.70452	9.71811	0	0
Oasl2	-6.64795	4.89372	0	0
Ifit1	-6.5401	5.00807	0	0
Mx2	-6.48215	3.63704	0	0
Fosl1	-6.2398	5.54761	0	0
Gm21975	-6.2198	3.48815	0	0
Slfn2	-6.1791	7.4921	0	0
AI607873	-6.14069	6.6056	0	0
Met	-6.08698	4.49303	0	0
Ptgs2	-6.03655	9.35993	0	0
Irf7	-5.99493	7.30183	0	0
Akap12	-5.99127	3.67133	0	0
Rtp4	-5.98037	5.76412	0	0
Hdc	-5.96502	3.38793	0	0
Fam214b	-5.89669	5.30914	0	0
Col5a3	-5.89565	4.07309	0	0
Usp18	-5.78736	6.50842	0	0
Cd40	-5.73278	4.38705	0	0
Cmpk2	-5.70562	3.43135	0	0
Ier3	-5.67173	7.24224	0	0
Slc15a3	-5.58896	7.43949	0	0
Traf1	-5.57737	6.41778	0	0
Serpine1	-5.54993	6.78509	0	0
Timp1	-5.23623	4.92405	0	0
Trim30a	-5.20186	3.8288	0	0
Cd274	-5.16622	5.10089	0	0
Dhx58	-5.13778	6.09233	0	0
Nfkbiz	-5.09106	6.70886	0	0
H2-T24	-5.04683	5.16588	0	0
C3ar1	-4.99714	5.70602	0	0
Batf	-4.89096	5.00757	0	0
Plaur	-4.87971	7.5687	0	0
Pdgfb	-4.8652	6.78879	0	0
Oasl1	-4.78802	7.60115	0	0
Ifi204	-4.78602	3.79164	0	0
Dhrs3	-4.76927	4.31665	0	0
Ebi3	-4.73376	5.47192	0	0
Ifih1	-4.65753	5.83193	0	0
Slfn10-ps	-4.59921	5.01375	0	0
Acsbg1	-4.59401	4.76606	0	0
Ifi44	-4.55855	6.53786	0	0
Kctd12	-4.54541	8.57922	0	0
Tnfrsf1b	-4.51645	7.71468	0	0
Dusp4	-4.44772	3.95344	0	0
Oas3	-4.39337	7.70119	0	0
Xaf1	-4.3898	4.21518	0	0
Ddx58	-4.38309	6.77349	0	0
Ccl9	-4.35836	8.84058	0	0
Igf2bp2	-4.32742	4.8989	0	0
Lgals9	-4.28965	5.18551	0	0
Flrt2	-4.28565	4.83789	0	0
Oas2	-4.27618	6.99866	0	0
Neurl1b	4.25564	3.44397	0	0
Zc3h12a	-4.24905	6.30331	0	0
Spp1	-4.24704	10.3751	0	0
Ehd1	-4.23958	8.52329	0	0
Hmga2	-4.23919	7.5265	0	0
Ptgs1	4.15676	4.30388	0	0
Casp4	-4.114	3.59044	0	0
Bcl3	-4.05318	5.43949	0	0
Rgs2	4.05266	4.35904	0	0
Frmd4b	4.04869	5.64482	0	0
Osm	-4.04205	4.15378	0	0
Irak3	-3.99788	3.97683	0	0
Irgm2	-3.99672	4.86016	0	0
Lrrc25	-3.99144	5.88775	0	0
St6gal1	3.964	4.7112	0	0
Scin	-3.96117	7.67091	0	0
Tmem2	-3.95408	6.4435	0	0
Dusp2	-3.94299	6.73781	0	0
Igtp	-3.91953	4.20392	0	0
Rhoc	-3.88518	6.9801	0	0
Usp2	3.85382	5.49488	0	0
Ifitm6	-3.85142	4.13422	0	0
Trem2	3.84764	5.99996	0	0
Ikbke	-3.78003	5.61331	0	0
Helz2	-3.77938	8.16903	0	0
Mir22hg	-3.77908	3.82976	0	0
Hmox1	-3.73452	7.99097	0	0
Socs3	-3.71745	8.95649	0	0
Glrx	-3.6957	7.09344	0	0
Pim1	-3.65107	6.05857	0	0
Bcar3	-3.65032	5.14507	0	0
Smim3	-3.61557	4.82836	0	0
Agpat4	-3.61093	5.32857	0	0
Itga5	-3.60424	8.75088	0	0
Epsti1	-3.58877	4.13478	0	0
Nfkbie	-3.58574	4.99684	0	0
Rhob	-3.56964	4.53512	0	0
Parp14	-3.54415	6.40512	0	0
Stk40	-3.52935	6.86061	0	0
Tuba1a	-3.52924	4.79517	0	0
Msr1	-3.52487	6.83207	0	0
Irgm1	-3.52125	6.48731	0	0
Tnf	-3.49734	8.15473	0	0
Calcrl	-3.48016	6.28537	0	0
Itgam	-3.47387	7.3582	0	0
Errfi1	-3.47186	6.32616	0	0
Tnfaip3	-3.46093	5.05739	0	0
Dusp1	-3.44165	4.34219	0	0
Micall2	-3.42231	5.18261	0	0
Igfbp4	3.42027	6.93245	0	0
Plekhg5	3.37254	5.01949	0	0
Akr1b8	-3.37091	8.13516	0	0
6530402F18Rik	-3.36273	4.5033	0	0
Sdc3	-3.35215	4.75418	0	0
Jdp2	-3.33646	8.14581	0	0
Gadd45b	-3.32858	4.79698	0	0
Gm1966	-3.3053	4.79648	0	0
Ell2	-3.30367	6.99751	0	0
Oas1a	-3.2672	7.19922	0	0
Oas1g	-3.26508	6.5208	0	0
Srgn	-3.26353	7.98831	0	0
Pald1	3.25579	4.02504	0	0
Cdk2ap2	-3.24293	6.62143	0	0
Susd3	3.2389	4.25895	0	0
Ifi203	-3.21727	5.19042	0	0
Zswim4	-3.2165	6.04226	0	0
Slc11a1	-3.20669	7.9908	0	0
Ankrd33b	-3.18826	6.50068	0	0
Clec4d	-3.18824	7.3751	0	0
Nfkbia	-3.18816	8.70159	0	0
Uba7	-3.17974	4.9809	0	0
Ttc7	3.16534	6.40528	0	0
Adora2b	-3.15397	4.95717	0	0
Psrc1	3.15122	4.44971	0	0
Cebpd	-3.14188	6.25501	0	0
Slc31a2	-3.14158	4.71026	0	0
Arsb	3.13128	7.34422	0	0
Slfn4	-3.08769	8.18212	0	0
Cd82	-3.06056	6.99598	0	0
Pim2	-3.05032	6.03549	0	0
Zfp36	-3.0501	7.98563	0	0
Cpd	-3.04584	9.30443	0	0
Gch1	-3.02342	5.58639	0	0
Cd33	3.01132	4.88884	0	0
Rusc2	-2.97974	6.01589	0	0
Adam8	-2.97951	8.05978	0	0
Deptor	2.95665	4.58267	0	0
Pou2f2	-2.9495	6.38352	0	0
Zbtb32	-2.94492	6.15403	0	0
Cd276	2.9432	4.87023	0	0
Sp100	-2.92794	4.79969	0	0
Kdm5b	-2.92764	5.24453	0	0
Plek	-2.92397	9.41933	0	0
Plekho2	-2.91856	8.2117	0	0
C5ar1	-2.90273	5.98984	0	0
C130050O18Rik	2.89928	4.56983	0	0
Osgin2	-2.89578	6.60733	0	0
Hck	-2.8946	5.43512	0	0
Hexb	2.88737	7.02769	0	0
Tnip1	-2.88651	7.96759	0	0
9030617O03Rik	2.86128	5.13836	0	0
Fyb	-2.85753	7.77064	0	0
Ddt	-2.85643	5.01273	0	0
Por	-2.85312	8.52309	0	0
Zyx	-2.8482	5.44185	0	0
Tubb2a	-2.84292	4.2031	0	0
Herc6	-2.8373	4.76639	0	0
Bcl2a1a	-2.83544	4.71836	0	0
Marcksl1	-2.81792	8.33246	0	0
Irak2	-2.79958	6.03492	0	0
Cth	-2.79481	5.72477	0	0
Stap1	-2.79046	6.49685	0	0
Ticam1	-2.77691	5.23366	0	0
Mlkl	-2.77246	4.68266	0	0
H2-T23	-2.76752	4.75639	0	0
2900026A02Rik	2.76282	4.81117	0	0
Arap1	-2.7551	7.83159	0	0
Sqstm1	-2.74768	9.37236	0	0
Ptpn18	2.74172	4.73798	0	0
Vegfa	-2.73781	6.70291	0	0
Grap	-2.72935	5.70042	0	0
Clec4e	-2.71149	7.15256	0	0
Cd83	-2.71092	5.92847	0	0
Smox	-2.70262	6.42673	0	0
Syngr1	2.69986	4.22567	0	0
Nfkb2	-2.6909	7.21878	0	0
Egr1	-2.68697	4.59866	0	0
Sdc4	-2.68577	7.09821	0	0
Slc16a12	2.64875	4.69375	0	0
Tmem106a	-2.64579	4.60111	0	0
Rhbdf2	-2.63937	6.42237	0	0
Tfeb	2.62921	4.42986	0	0
Parp10	-2.62853	5.9172	0	0
Srxn1	-2.61986	7.13452	0	0
Trafd1	-2.60748	5.95496	0	0
Map3k9	2.59789	4.88047	0	0
Itgb5	2.5869	6.23602	0	0
Cdkn1a	-2.57953	7.04371	0	0
Eno3	2.57698	5.30286	0	0
Evi2a	-2.55819	6.63741	0	0
Bst2	-2.54149	7.19249	0	0
Myof	-2.53616	6.74661	0	0
Fgd2	2.53444	5.23646	0	0
Itgb7	-2.52103	4.92871	0	0
Ms4a6d	-2.50666	6.15181	0	0
Apbb3	-2.5047	4.37464	0	0
Pde4b	-2.48596	5.02322	0	0
Ets2	-2.48585	6.86695	0	0
Prps2	2.48126	6.95629	0	0
Plxnd1	2.48022	5.7643	0	0
Rnf19b	-2.45804	6.7708	0	0
Camk1	2.45599	4.65684	0	0
Gyk	-2.44627	7.57499	0	0
Ifi35	-2.44191	5.26361	0	0
Hip1	2.43104	4.74966	0	0
Hmga1-rs1	-2.42247	8.72987	0	0
Ripk2	-2.42049	6.16886	0	0
Slfn8	-2.41555	5.58007	0	0
Rapgef2	-2.41121	6.29281	0	0
Tbc1d4	2.40156	4.59595	0	0
Aspm	2.38903	6.46737	0	0
Lpl	2.38288	7.10366	0	0
Fosl2	-2.37756	7.28517	0	0
Lama4	2.37637	4.70003	0	0
Stat2	-2.37534	5.55356	0	0
Slc2a1	-2.36925	7.87827	0	0
Fam102b	2.36735	5.29011	0	0
Cpt1a	2.36517	5.06263	0	0
St3gal1	-2.3602	5.98435	0	0
Prtg	2.35753	4.70873	0	0
Cd52	-2.35215	6.69806	0	0
Jag2	2.34811	4.72866	0	0
Myo1e	-2.3374	7.54858	0	0
Tor3a	-2.33478	6.54902	0	0
Plagl2	-2.33266	7.57945	0	0
Plk3	-2.33265	5.1486	0	0
Prr13	-2.32607	5.37933	0	0
Tgfbr1	2.3091	6.28873	0	0
Mef2c	2.308	7.2789	0	0
Npl	-2.30442	4.92824	0	0
Ifitm3	-2.30332	9.01379	0	0
Pitpnm1	-2.3024	5.50338	0	0
Trib3	-2.29683	4.87842	0	0
Lgals8	-2.29647	6.08881	0	0
Kifc3	2.29362	5.40542	0	0
Iqgap3	2.29059	6.41175	0	0
Bcl2a1b	-2.28863	6.02763	0	0
Nfkbib	-2.28389	6.19671	0	0
Rab11fip1	-2.26938	6.552	0	0
Slc11a2	-2.26413	6.97748	0	0
Adssl1	2.26405	6.5408	0	0
Cpeb4	-2.25574	5.39467	0	0
Man2b1	2.25443	6.58244	0	0
Trib1	-2.24346	4.95222	0	0
Acy1	-2.22888	5.0685	0	0
Gsap	-2.22525	5.09176	0	0
Cflar	-2.2241	7.00745	0	0
Bcl2l11	-2.20773	6.25152	0	0
C130026I21Rik	-2.2056	6.86382	0	0
Cd44	-2.2021	8.31759	0	0
Klf6	-2.19388	6.32694	0	0
Pik3ap1	-2.18995	7.48895	0	0
Kdm6b	-2.18762	6.7018	0	0
Itgal	-2.18676	5.56686	0	0
Msmo1	-2.17375	6.73891	0	0
Zc3h12c	-2.17257	7.22391	0	0
Eif2ak2	-2.17185	6.75948	0	0
Stat3	-2.15943	7.0273	0	0
St8sia4	2.15312	7.14588	0	0
Zbtb12	2.14783	4.66451	0	0
Abcc1	-2.14157	8.79405	0	0
Antxr2	-2.14052	6.68033	0	0
Rasgrp3	2.1305	5.85049	0	0
Abca2	2.12821	5.54842	0	0
Dtx2	-2.12559	5.28868	0	0
Nrm	2.10552	5.12437	0	0
Itga4	2.0999	10.5377	0	0
Esd	-2.09865	8.85303	0	0
Ech1	2.09086	5.3137	0	0
Capn2	-2.09014	6.9984	0	0
Rcan1	-2.0897	5.75976	0	0
Kbtbd11	2.08858	8.50117	0	0
Tk1	2.08686	6.6232	0	0
Slc5a3	2.08354	8.18781	0	0
Herpud1	-2.08044	7.39802	0	0
Hcls1	-2.07581	9.04906	0	0
Junb	-2.07033	8.26557	0	0
Flnc	-2.06583	5.55911	0	0
Odc1	-2.06264	11.2496	0	0
Arrb1	2.06241	6.68026	0	0
Itgb2	-2.06132	7.98082	0	0
Jun	-2.06015	5.59123	0	0
Dusp16	-2.058	5.54137	0	0
Ptprj	-2.05391	8.02267	0	0
Rilpl2	-2.05246	6.2034	0	0
Il10ra	-2.05195	6.35424	0	0
Slc37a2	-2.05024	6.72557	0	0
Rel	-2.05019	5.86009	0	0
Bcl2a1d	-2.04639	6.22549	0	0
Dnajb9	-2.04447	5.3308	0	0
Milr1	-2.04277	6.01356	0	0
Cadm1	2.03527	7.05486	0	0
Furin	-2.02844	7.89419	0	0
Hsd17b7	-2.02592	6.42928	0	0
Sesn2	-2.02504	5.4906	0	0
Lgals3bp	-2.02132	7.19958	0	0
Parp9	-2.02018	6.26829	0	0
Sik3	-2.01741	8.03534	0	0
Fdft1	-2.01666	5.48114	0	0
Kdelc2	2.01638	5.49136	0	0
Abca1	-2.00808	6.65016	0	0
Grina	-1.99847	5.68174	0	0
Creld2	-1.99721	7.60073	0	0
Gramd1b	-1.99564	6.16158	0	0
Rbpj	-1.99529	9.7511	0	0
Serinc3	1.99323	9.90047	0	0
Slc25a23	1.9925	4.71022	0	0
Myadm	-1.99036	7.26001	0	0
Cdc25b	1.98932	5.37383	0	0
Hgsnat	-1.9848	5.93844	0	0
Gm17644	-1.98185	5.23014	0	0
Actg1	-1.97201	11.2447	0	0
Chpf	-1.97055	5.0028	0	0
Irf9	-1.96396	5.50535	0	0
Pla2g5	-1.95948	6.7827	0	0
Pde1b	-1.94789	5.81533	0	0
Stat1	-1.94061	6.90172	0	0
Ndrg2	1.93876	6.59544	0	0
Rassf3	1.93857	5.36435	0	0
Cst3	1.9305	9.99001	0	0
Pld3	-1.92444	5.64573	0	0
Cdc42ep4	-1.92392	5.3195	0	0
Litaf	-1.92098	6.80691	0	0
Stk10	-1.91961	6.99962	0	0
Sec24d	-1.90272	6.42159	0	0
Syk	-1.89597	7.18195	0	0
Mki67	1.8907	9.41752	0	0
Fndc3a	-1.8903	6.87345	0	0
Fcer1g	-1.88285	6.43676	0	0
Cd9	-1.88176	7.73455	0	0
Pik3r5	-1.87027	7.3655	0	0
Tpcn1	1.87001	7.61758	0	0
Cenpf	1.86849	6.70568	0	0
Tubb6	-1.86791	8.12025	0	0
Sorl1	1.86702	6.19472	0	0
Ppapdc1b	-1.86625	4.94353	0	0
Micall1	-1.85739	6.23991	0	0
Ckb	1.85433	5.72792	0	0
Sod2	-1.85158	8.70193	0	0
Kif3c	-1.84329	6.03403	0	0
Hadh	1.83728	5.57852	0	0
Sp140	-1.83341	4.97476	0	0
Btg1	-1.828	7.40793	0	0
Gfod1	-1.82319	6.40025	0	0
Kif15	1.8207	6.47572	0	0
Fos	-1.82034	5.91517	0	0
Cfp	-1.81624	8.00357	0	0
Dok2	-1.81583	6.20015	0	0
Mvp	-1.81346	6.3597	0	0
Ifi30	1.81318	7.84425	0	0
Ralgds	-1.81226	5.48197	0	0
Pid1	-1.80376	7.484	0	0
Rhof	-1.80175	6.40805	0	0
Slc12a4	-1.79837	6.36121	0	0
1700025G04Rik	1.79619	5.45043	0	0
Apobr	-1.79574	6.41501	0	0
Gab2	-1.79084	5.01509	0	0
Parp12	-1.78919	6.79571	0	0
Zbtb7b	-1.78674	6.43037	0	0
Cdca7l	1.78412	6.63796	0	0
Camsap1	-1.78073	6.9065	0	0
Rassf5	1.77659	5.46293	0	0
Birc3	-1.77108	5.86944	0	0
Rdh11	-1.76632	6.02374	0	0
Inf2	1.76587	6.77973	0	0
Cx3cr1	1.76557	7.46182	0	0
Knstrn	1.76546	6.07872	0	0
Abcg1	1.76203	6.07189	0	0
Rabgef1	-1.76189	5.28748	0	0
Tap1	-1.76108	5.94539	0	0
Slc44a2	1.76079	5.32567	0	0
Peak1	-1.75942	8.46632	0	0
Slc7a11	-1.75841	8.94804	0	0
Sash1	-1.75729	6.49194	0	0
Ptpn23	-1.75571	6.93114	0	0
Ccnb2	1.75541	6.96473	0	0
Nlrp3	-1.75283	6.72813	0	0
Pea15a	-1.74863	5.78368	0	0
Kif20b	1.74501	6.21317	0	0
Pvr	-1.74442	5.25899	0	0
Lyz1	-1.74117	5.708	0	0
Tfap4	1.73219	5.35462	0	0
4632428N05Rik	-1.7298	7.05398	0	0
Acsl4	-1.72654	8.71269	0	0
Rasa3	1.72173	6.2849	0	0
Cdca2	1.71571	6.44681	0	0
Prdx5	-1.71402	6.46546	0	0
Fam64a	1.71235	5.50363	0	0
Metrn	1.70811	5.04545	0	0
Jade1	1.70422	5.8159	0	0
Kif11	1.70218	7.15224	0	0
Anxa7	-1.70073	7.00953	0	0
Sat1	-1.69945	6.11988	0	0
Gmppb	-1.6922	5.39076	0	0
Cd63	-1.69135	6.55799	0	0
Tnfrsf23	-1.69017	5.81381	0	0
Atp6v0a1	-1.68877	6.37301	0	0
Ccna2	1.68791	7.8648	0	0
Hmgcr	-1.68647	7.96519	0	0
Lpxn	-1.68143	6.68025	0	0
Degs1	-1.67962	7.25099	0	0
Foxm1	1.67611	6.93131	0	0
Rab3il1	1.66469	5.71309	0	0
Pip4k2a	1.66226	7.32537	0	0
Cd36	-1.65323	9.58575	0	0
Retsat	1.65292	6.11338	0	0
Lyz2	-1.64896	10.2609	0	0
Usb1	-1.64683	5.79159	0	0
Myo10	-1.64648	6.41605	0	0
Ptms	1.64557	6.195	0	0
Esco2	1.63898	5.30492	0	0
Ptp4a3	1.63554	6.37397	0	0
Nusap1	1.63458	6.03114	0	0
Tmem189	-1.63286	6.21156	0	0
Tns3	-1.63069	7.9966	0	0
Sc5d	-1.62941	5.90249	0	0
Pla2g6	-1.62185	5.28099	0	0
Flnb	-1.62097	7.90726	0	0
Cstb	-1.62003	6.82018	0	0
Ltb	-1.6171	6.07027	0	0
Tnfaip2	-1.61645	6.8467	0	0
Lcp2	-1.60681	7.43191	0	0
Sbno2	-1.58655	7.18524	0	0
Nuf2	1.58583	6.04277	0	0
2810474O19Rik	-1.58391	6.77262	0	0
Il2rg	-1.58016	6.32055	0	0
Sirpa	1.57837	7.37621	0	0
Fnip2	-1.57531	8.36658	0	0
Rgl1	-1.57062	7.48448	0	0
Adgrl1	1.56596	5.62494	0	0
Ifi27	-1.56464	7.02245	0	0
Man2a2	1.55528	6.48281	0	0
Zak	-1.55162	7.10591	0	0
Pip5k1c	1.54965	7.88725	0	0
Atp8b4	-1.54824	6.72404	0	0
Casc5	1.5398	6.15073	0	0
Bub1b	1.53725	7.90524	0	0
Racgap1	1.53395	7.08991	0	0
Ncf2	-1.52986	7.77723	0	0
Fancd2	1.52957	5.80633	0	0
Cttnbp2nl	-1.52628	7.1021	0	0
3110043O21Rik	-1.52513	5.47382	0	0
Ncapd2	1.52496	8.02928	0	0
Ect2	1.52214	6.38367	0	0
Fbxo5	1.52172	5.41418	0	0
Syvn1	-1.52115	7.00321	0	0
Gm6644	-1.51822	8.40265	0	0
Lyn	-1.5167	8.07253	0	0
E2f8	1.51576	6.51405	0	0
Tpm4	-1.5141	8.14166	0	0
Nav1	1.51362	6.92962	0	0
Fndc3b	-1.50857	6.58949	0	0
Plk1	1.50654	6.93921	0	0
Fam129b	-1.50483	8.70805	0	0
Hmgb2	1.5047	8.86743	0	0
Actn1	-1.50426	6.14752	0	0
Mad2l1	1.50262	5.95779	0	0
Slc23a2	-1.5017	6.78533	0	0
Bnip3	-1.49667	6.34904	0	0
Gpd1l	1.49605	5.89607	0	0
Man1c1	1.48878	5.68905	0	0
Lamc1	-1.48837	7.31369	0	0
Itpr3	1.48717	6.84829	0	0
Stmn1	1.48209	7.62554	0	0
Espl1	1.48139	7.09325	0	0
Slc27a1	-1.47708	7.08939	0	0
Pltp	1.47412	5.64538	0	0
Trpv2	-1.46987	6.89834	0	0
Cmah	1.46529	7.88091	0	0
Selk	-1.46497	6.20083	0	0
Mvd	-1.46463	6.1143	0	0
Gpr137b	-1.46322	5.54744	0	0
Mbnl1	1.46306	9.26506	0	0
Ctsz	-1.45887	9.39172	0	0
Hspa4l	-1.45736	5.8369	0	0
Rere	1.4514	7.46269	0	0
H2-D1	-1.44515	8.91628	0	0
Laptm5	1.44485	9.78142	0	0
Cd47	-1.43392	6.43828	0	0
Tmbim1	-1.42626	6.18611	0	0
Riok3	-1.42569	6.72685	0	0
Them6	1.42412	6.20591	0	0
Shisa5	-1.42247	6.4272	0	0
Fnbp1l	-1.42195	8.6167	0	0
Idh2	1.42018	6.95524	0	0
Mdm2	-1.4201	6.53373	0	0
Efhd2	-1.42002	8.51923	0	0
Ldlr	-1.41627	7.69889	0	0
Map2k1	-1.41541	7.97017	0	0
Prr11	1.41043	5.96144	0	0
H2-K1	-1.40814	7.30363	0	0
Rap1b	-1.4071	8.46857	0	0
Srpr	-1.40612	8.78006	0	0
Abr	-1.4043	7.86804	0	0
Slc43a2	1.40228	6.30962	0	0
Tbc1d16	1.39747	7.02781	0	0
Mrgpra6	-1.39455	8.25339	0	0
Cdca7	1.3927	6.98028	0	0
Nav2	1.39081	5.66881	0	0
Tmpo	1.38741	8.11727	0	0
Ric8	-1.38447	5.78913	0	0
Hax1	-1.38163	8.05679	0	0
Me1	-1.3811	6.16616	0	0
Kif2c	1.37293	5.89046	0	0
Kif23	1.37289	7.37671	0	0
Adar	-1.37217	7.84691	0	0
Cbx3	1.3718	7.66643	0	0
Vimp	-1.37133	6.64489	0	0
Mllt11	-1.3712	5.71325	0	0
Ly86	1.37027	6.83989	0	0
Hmha1	1.36834	8.44066	0	0
Nfkb1	-1.36132	8.13339	0	0
Daxx	-1.35858	6.03457	0	0
Atp6v1a	-1.35586	8.44272	0	0
Sp110	-1.35472	6.56768	0	0
Rassf4	-1.3532	7.68827	0	0
Manf	-1.35125	8.42674	0	0
Tapbp	-1.35117	8.02335	0	0
Parp1	1.35038	8.65969	0	0
Ogfr	-1.34884	6.48392	0	0
Reep6	1.34681	5.90832	0	0
Alcam	-1.34259	7.59553	0	0
Ero1l	-1.3415	7.91892	0	0
Fut8	-1.33844	5.65868	0	0
Lyl1	1.33744	6.41011	0	0
Ppic	-1.33678	6.00238	0	0
Aff1	-1.33293	5.84777	0	0
Nek2	1.32992	6.54016	0	0
Fam105a	1.32921	5.8528	0	0
Lss	-1.32396	6.69901	0	0
Dnmt1	1.32077	8.65737	0	0
Slc16a3	-1.32073	8.9378	0	0
P4ha1	-1.31872	7.3149	0	0
Cbx6	1.31126	6.81126	0	0
Hmgcs1	-1.30862	6.77851	0	0
Hspa5	-1.30671	11.1743	0	0
Kif22	1.30172	5.98576	0	0
Samd9l	-1.29831	6.87986	0	0
Dut	1.29618	6.82434	0	0
Vmp1	-1.29473	6.79724	0	0
G2e3	1.29357	5.94432	0	0
Wdr1	-1.29216	8.40884	0	0
Atp6v0d1	-1.28976	7.02141	0	0
Cln5	-1.28935	6.65289	0	0
Oxct1	1.28931	7.50354	0	0
Mycn	1.2788	10.2944	0	0
Ergic1	1.27875	6.55003	0	0
D17H6S56E-5	1.27657	7.33789	0	0
Myl12b	1.2687	6.45335	0	0
Arhgef6	1.26681	8.56239	0	0
Zeb2	-1.26635	7.53758	0	0
Atp6v1h	-1.26065	6.91525	0	0
Casp8	-1.26035	6.27042	0	0
Ctsc	-1.2599	6.59864	0	0
Anxa2	-1.25975	7.3044	0	0
Tnfrsf11a	-1.25833	7.03449	0	0
Psma6	-1.25672	8.83124	0	0
Lgmn	1.25506	8.37051	0	0
Cyp51	-1.25411	6.80922	0	0
Ptpn12	-1.25397	6.70506	0	0
Eaf1	-1.24829	7.45938	0	0
Pak1	1.24589	6.15825	0	0
Anln	1.24466	6.99936	0	0
Fdps	-1.24458	8.1218	0	0
Atp2b1	-1.24427	7.593	0	0
Trim37	1.24299	6.59167	0	0
Psmd8	-1.23682	8.17108	0	0
Top2a	1.23521	8.93031	0	0
Tbrg1	-1.23329	7.67421	0	0
Pola1	1.23098	6.49229	0	0
Gna13	-1.22782	7.9137	0	0
Pdia4	-1.22274	8.29543	0	0
Gatm	1.22103	6.58229	0	0
Itgav	-1.21861	7.20292	0	0
Cln8	-1.21758	6.3137	0	0
Ext2	1.21332	6.29657	0	0
Nucks1	1.21029	8.76607	0	0
Atl3	1.21019	7.05086	0	0
Nup210	1.20876	8.12477	0	0
Cbx5	1.20852	8.46303	0	0
Anxa5	-1.20368	9.03113	0	0
Dst	-1.20313	7.17622	0	0
Lig1	1.19869	7.3838	0	0
P4hb	-1.19803	10.497	0	0
Uso1	-1.18475	7.63171	0	0
Prkrir	1.18139	6.23258	0	0
Lmnb1	1.16887	8.13377	0	0
Rbms1	-1.16728	6.75967	0	0
Rsbn1	-1.16684	7.19289	0	0
Txnrd1	-1.16644	9.39488	0	0
Slc39a1	-1.1611	7.08074	0	0
Topbp1	1.16073	7.73419	0	0
Fbxl14	1.15691	6.4167	0	0
Susd6	-1.15283	7.05982	0	0
Dek	1.15164	8.12165	0	0
Rnf114	-1.15108	6.33389	0	0
Zfp36l2	1.15076	7.54934	0	0
Malat1	-1.14987	9.58695	0	0
Cndp2	-1.14868	7.08031	0	0
M6pr	-1.14816	9.29663	0	0
Sqle	-1.14747	7.25224	0	0
Rnf26	1.14669	6.65521	0	0
Zwint	-1.14431	7.08229	0	0
Hmgb3	1.14394	6.42913	0	0
Adam10	1.14115	8.29397	0	0
Tor1aip2	-1.14007	7.29309	0	0
Ccnb1	1.14005	7.47104	0	0
Ptpn22	-1.13949	7.45734	0	0
Cenpa	1.13051	6.55343	0	0
Denr	-1.13001	7.06985	0	0
Msn	-1.12978	9.74111	0	0
Rad21	1.12371	8.07454	0	0
Gtf2i	1.12262	7.94678	0	0
Ctsd	-1.12189	8.96255	0	0
Kif20a	1.12185	7.43942	0	0
Hmmr	1.12089	6.5389	0	0
Plec	-1.11944	9.31985	0	0
Ktn1	-1.11801	7.01554	0	0
Ifnar2	1.11783	6.46369	0	0
Ehbp1l1	-1.11561	7.89951	0	0
Surf4	-1.11457	8.60592	0	0
2810417H13Rik	1.10767	8.21304	0	0
C330027C09Rik	1.10717	6.55764	0	0
Ccnf	1.10464	6.42378	0	0
Pip5k1a	-1.10358	6.83081	0	0
Ube2c	1.10222	7.0342	0	0
Tuba1c	-1.09958	9.38896	0	0
Pvrl1	1.09901	7.05354	0	0
Chmp4b	-1.0979	6.94783	0	0
Aurkb	1.09676	6.64725	0	0
Sec23b	-1.0964	7.08883	0	0
Map2k3	-1.09429	7.92697	0	0
Lsp1	1.09419	6.43649	0	0
Pold1	1.08973	6.83017	0	0
Prdx1	-1.08879	9.86106	0	0
Rcc2	1.0886	10.0001	0	0
Slc4a7	-1.08838	7.01245	0	0
Hk2	-1.08244	7.63039	0	0
Nfe2l1	-1.07935	7.96723	0	0
Atp6v0c	-1.0778	8.69921	0	0
Ubtf	1.07361	8.26582	0	0
Suv39h1	1.07256	6.33064	0	0
Ttf2	1.07225	6.46332	0	0
Tm9sf4	-1.06784	7.00066	0	0
Fhl3	-1.06767	6.8869	0	0
Rif1	1.06625	6.80841	0	0
Smc4	1.06424	7.62213	0	0
Pgk1	-1.06064	10.7368	0	0
Fxyd5	1.05993	8.69286	0	0
Znfx1	-1.05815	6.93962	0	0
B2m	-1.05456	8.10899	0	0
Celf2	1.05299	6.89142	0	0
Parvg	1.05136	7.83655	0	0
Ncoa3	1.05116	7.26287	0	0
Rnh1	-1.04959	6.90936	0	0
Hnrnpr	1.04958	7.33024	0	0
Trim25	-1.0487	8.49861	0	0
Atp6v0b	-1.04738	7.36421	0	0
Mef2a	1.04275	7.25886	0	0
Csf1r	1.04056	9.4594	0	0
Gripap1	-1.03941	6.88998	0	0
Acot7	-1.03825	7.25351	0	0
Gas7	-1.03805	8.39637	0	0
Cdc20	1.03481	7.5155	0	0
Lipa	1.03229	8.30738	0	0
Uhrf1bp1l	-1.03079	6.59151	0	0
Slc39a7	-1.03047	7.78969	0	0
Ptma	1.02557	11.7324	0	0
Nckap1l	-1.02516	8.16763	0	0
Fth1	-1.02359	12.234	0	0
Arpc5	-1.02315	8.83748	0	0
Ly9	-1.02168	6.59646	0	0
Psmd3	-1.01451	8.44042	0	0
Pole	1.01125	6.75153	0	0
Myl12a	-1.01008	8.11561	0	0
Incenp	1.00997	7.82541	0	0
Psap	1.00962	9.16967	0	0
Sdf2l1	-1.00866	7.85521	0	0
Npc2	-1.00859	8.27284	0	0
Clic1	-1.00822	8.14435	0	0
Neat1	-1.00503	8.42639	0	0
H2afz	1.00421	9.18669	0	0
Atf4	-1.0029	8.46602	0	0
Dock10	-0.995962	7.40657	0	0
Hyou1	-0.995295	10.0513	0	0
Hmgb1	0.994736	9.34496	0	0
Erp29	0.992471	7.96274	0	0
Ahnak	0.989034	9.29564	0	0
Swap70	-0.987776	7.2725	0	0
Zfp706	0.986001	7.091	0	0
Gabpb2	0.981197	7.66963	0	0
Tuba1b	0.98032	10.4119	0	0
Ascc3	-0.977639	6.86472	0	0
Diap1	-0.976457	7.12259	0	0
Tgfb1	-0.971283	8.13203	0	0
Asph	-0.97053	8.48382	0	0
Lrrc59	-0.967933	8.83932	0	0
Mbnl2	-0.965403	6.76926	0	0
Ifitm2	-0.964343	7.90974	0	0
Gpx4	0.963205	7.58428	0	0
Glg1	-0.960164	7.78594	0	0
Lrrc8d	-0.944375	7.66571	0	0
Gclc	0.942495	7.0036	0	0
Mybl2	0.938525	7.50056	0	0
Dnajc3	-0.931178	7.45497	0	0
Flna	-0.927146	9.97981	0	0
Idi1	-0.924413	7.24927	0	0
Cbfb	0.911481	7.74548	0	0
Numa1	0.910909	7.90001	0	0
Tcirg1	-0.910453	7.86477	0	0
Nrp2	-0.90913	9.33422	0	0
Ddx24	-0.908939	8.43797	0	0
Lasp1	-0.908873	7.0515	0	0
Msh6	0.90844	7.18325	0	0
Nfatc1	-0.897517	9.14914	0	0
Srp54b	-0.888303	8.44314	0	0
Ckap5	0.887323	7.44236	0	0
Hmgn2	0.885384	8.38243	0	0
Smcr8	-0.88402	7.42001	0	0
Slc3a2	-0.882747	8.4033	0	0
Irf5	-0.882517	7.71525	0	0
Tpx2	0.880774	7.74465	0	0
Paf1	-0.880565	6.94551	0	0
Mdh1	0.879894	7.51271	0	0
Sec61a1	-0.879694	8.84401	0	0
Atrx	0.878097	7.18398	0	0
Ctsb	-0.877805	9.81386	0	0
Ctsl	-0.872137	8.49706	0	0
Ifrd1	-0.870638	8.11617	0	0
Psmd11	-0.86961	7.80798	0	0
Sel1l	-0.868309	8.3892	0	0
Nadk	-0.868221	8.80256	0	0
Dcaf7	0.867329	7.42566	0	0
Sars	-0.864584	8.20878	0	0
Ipo4	-0.860915	7.62652	0	0
Cybb	-0.860709	9.79094	0	0
Ehmt2	0.850878	7.49488	0	0
Usp1	0.849423	7.5493	0	0
Vps13c	0.84208	8.58948	0	0
Smc6	0.841213	7.34871	0	0
Sdha	0.839877	8.18275	0	0
Adam17	-0.836811	7.9069	0	0
Stom	-0.835651	8.14267	0	0
Actr3	-0.835084	9.27967	0	0
Anapc5	0.833665	8.11762	0	0
Eif4b	0.826267	9.36741	0	0
Tfdp1	0.825465	8.27141	0	0
Rrm1	0.821639	8.5371	0	0
Fads1	0.817939	8.39741	0	0
Mcm6	0.817588	8.47327	0	0
G6pdx	-0.814329	8.87077	0	0
Dnajb11	-0.805757	8.05321	0	0
Nars	-0.804863	8.9355	0	0
Emilin2	-0.803907	8.85082	0	0
Aars	-0.803524	8.29506	0	0
Uhrf1	0.800884	8.18011	0	0
Hars	-0.798197	7.67847	0	0
Ncapg2	0.79717	7.46401	0	0
Smc2	0.79447	7.55752	0	0
Asns	-0.794105	7.82971	0	0
Atp6v1b2	-0.793698	7.77158	0	0
Tuba4a	-0.793069	7.89618	0	0
Ncf1	0.792514	8.58345	0	0
Actb	-0.791946	12.4689	0	0
Sdcbp	-0.782404	7.65723	0	0
Rn45s	-0.782346	11.677	0	0
Pdia6	-0.781319	10.231	0	0
Sh3bgrl	0.776211	7.58162	0	0
Trim28	0.775626	8.55924	0	0
Cd53	-0.773931	8.75462	0	0
Eif6	-0.770623	7.51527	0	0
Atp2a2	-0.769934	9.94564	0	0
Prnp	-0.761947	8.94319	0	0
Rac1	0.758919	7.61676	0	0
Prpf19	0.757374	7.99073	0	0
Mtdh	-0.747535	8.71495	0	0
Anp32e	0.744579	8.80094	0	0
Tln1	-0.742461	9.96958	0	0
Trip12	-0.739931	8.57296	0	0
Cd72	-0.738834	7.64221	0	0
Psmd2	-0.736158	9.31562	0	0
Anp32b	0.732141	8.51217	0	0
Rbbp7	0.730604	8.30284	0	0
Copa	-0.729783	8.83892	0	0
Ctss	0.724728	8.30364	0	0
Hnrnpa3	0.71954	8.8384	0	0
Rars	-0.718979	8.16363	0	0
Kpna2	0.711014	8.70181	0	0
Paics	0.709918	8.27372	0	0
Hsp90aa1	-0.707555	10.9361	0	0
Set	0.702679	10.3214	0	0
Mcm2	0.699142	8.25063	0	0
Mlec	0.696767	9.46135	0	0
Pde2a	0.692948	8.37981	0	0
Vcp	-0.685094	10.0413	0	0
Ly6e	0.684209	8.69695	0	0
Tmed10	0.67463	8.8752	0	0
Pgam1	-0.672412	10.4107	0	0
Ywhah	-0.669841	8.60575	0	0
Calr	-0.668999	10.8854	0	0
Psmd1	-0.666116	8.65456	0	0
Ssr3	-0.663207	8.51331	0	0
Hsph1	-0.655935	8.71341	0	0
Fkbp4	0.653795	8.80205	0	0
Iqgap1	-0.649716	9.53092	0	0
Sdhd	0.646667	8.20711	0	0
Srsf1	0.643552	9.00543	0	0
Eno1b	-0.640749	10.7737	0	0
Mcm5	0.639302	8.62867	0	0
Ewsr1	0.636703	8.65926	0	0
Stt3a	-0.63427	8.97295	0	0
Cited2	-0.633642	8.80886	0	0
Syncrip	0.633638	8.81234	0	0
Ubr4	-0.629458	8.62607	0	0
Mcl1	-0.624324	8.82611	0	0
Hsp90b1	-0.623901	10.7757	0	0
Rac2	-0.622027	9.26948	0	0
Nin	0.620108	8.18214	0	0
Aldoa	-0.619421	11.0044	0	0
Cfl1	-0.61906	10.6198	0	0
Myo5a	0.610819	8.79407	0	0
Cap1	-0.597899	9.72594	0	0
Atp1a1	-0.597144	10.4306	0	0
Srsf3	0.588517	8.62568	0	0
Ywhag	-0.58587	9.84707	0	0
Vasp	-0.582868	9.34406	0	0
Eif4g2	-0.573773	11.0443	0	0
Ftl1	-0.572537	12.0948	0	0
Cct3	-0.535896	9.98032	0	0
Xpo1	0.534384	8.7341	0	0
Scd2	0.529595	9.93476	0	0
Gapdh	-0.47032	12.1248	0	0
Prpf8	0.460505	9.71223	0	0
Ldha	-0.431171	11.1306	0	0
Atp5a1	0.417369	10.3032	0	0
Ncl	0.401397	11.2588	0	0
Hspa8	-0.390687	12.1869	0	0
Cep68	1.41581	5.55612	0	0
Psma5	-0.720012	8.25023	0	0
Tubb5	0.372307	10.6004	0	0
Tm4sf19	-3.64192	4.18275	0	0
Cd80	-3.46444	3.79654	0	0
Tmem132a	-2.67595	4.76477	0	0
6820431F20Rik	0.57354	8.5704	0	0
Map4k4	-0.692914	7.7194	0	0
Derl1	-0.692889	7.66493	0	0
Chst3	2.2405	4.66392	0	0
Ttk	1.50665	5.44869	0	0
Psip1	0.955163	6.88016	0	0
Prc1	0.904062	6.85713	0	0
Pmf1	1.22397	6.48899	0	0
Dpy19l1	1.25944	6.09845	0	0
Anapc1	0.595838	8.52587	0	0
Wee1	1.50061	5.33477	0	0
Psmc1	-0.801928	8.66256	0	0
Zmiz1	0.743383	7.64489	0	0
Gm16712	-5.17529	3.22553	0	0
Nudt4	1.32726	5.77393	0	0
Soat1	-0.684519	8.30988	0	0
Gtpbp2	-1.47768	5.38513	0	0
Nr1d1	-1.94355	5.01261	0	0
Atad2	0.779359	7.58054	0	0
Scarb2	1.5591	5.33864	0	0
Gdi1	-1.36945	5.96181	0	0
Cdca8	0.972954	6.66606	0	0
Uba1	-0.586485	9.69805	0	0
Aldh9a1	0.814639	7.23081	0	0
Rad23b	-0.556103	9.48226	0	0
H2afx	1.27956	7.01513	0	0
Kif14	1.41574	5.68793	0	0
Dgkh	-3.69426	3.61605	0	0
Brd3	1.04954	6.38752	0	0
Ctnnd1	-0.739673	7.86962	0	0
Tdrd7	-1.94579	4.94316	0	0
Fhod1	2.34918	4.41927	0	0
Pfas	0.712683	7.69148	0	0
Mthfr	-1.75247	5.77379	0	0
Tnip3	-2.7544	4.74891	0	0
Car13	-1.81375	5.01536	0	0
Xylt2	-2.11472	5.00188	0	0
Top2b	0.774792	7.55818	0	0
Spi1	-1.01731	7.99254	0	0
Mlx	-1.2409	6.03164	0	0
Dtx3l	-1.23785	6.25178	0	0
Fanca	1.44546	5.4696	0	0
Elmsan1	0.916447	7.44567	0	0
Dtl	1.24817	6.54234	0	0
Pml	-1.31357	5.81013	0	0
Plau	2.45454	4.37291	0	0
Klra2	-8.26257	2.87413	0	0
Srprb	-1.06227	6.93805	0	0
Fam65a	1.71185	4.9559	0	0
Ap4b1	-1.2931	5.87613	0	0
2610507B11Rik	0.573287	8.93576	0	0
Casp1	-1.34963	5.69774	0	0
Pdia3	-0.455611	10.5025	0	0
Kif4	1.2734	6.00682	0	0
Fam49a	-1.21188	5.89544	0	0
Psmb4	-0.659563	8.47506	0	0
Sdhb	1.03551	7.02029	0	0
Nfix	1.91076	5.14782	0	0
Usf2	0.993685	6.85081	0	0
Aes	1.15408	6.33006	0	0
Rfc1	0.916852	7.07667	0	0
Atr	1.09112	6.3815	0	0
Arl8a	-1.17212	5.89605	0	0
Ndrg1	-1.9103	4.79589	0	0
Nus1	-0.783161	7.7236	0	0
Hp1bp3	1.094	6.74567	0	0
Psme2	-0.90125	6.72951	0	0
Tmem41b	-1.15944	6.15488	0	0
Fh1	0.814388	7.10496	0	0
Lrp1	-0.502209	8.69983	0	0
Abtb2	-4.47193	3.28421	0	0
Ptpn7	-1.12518	6.35944	0	0
Acaa2	2.04004	4.58568	0	0
App	-0.734334	7.40624	0	0
Plk2	-5.01055	3.15602	0	0
Ehd4	-0.64178	8.10126	0	0
Alox5	3.78068	3.84214	0	0
Aldh2	0.725664	7.65779	0	0
Ttyh3	1.459	5.62473	0	0
Zfp362	2.09576	4.56707	0	0
Itpripl2	-0.972579	6.4314	0	0
Atxn1	-2.81185	3.98071	0	0
Lrrc75a	2.92133	3.92876	0	0
Mir155hg	-4.86158	3.07045	0	0
Dennd4a	0.846373	7.04801	0	0
Cbfa2t3	5.82319	3.16887	0	0
Lrp5	0.897755	6.9387	0	0
Plekhn1	-3.66725	3.46205	0	0
Hmga1	-0.647551	8.82997	0	0
Gfpt1	-0.990109	6.97459	0	0
Cox17	-1.27643	6.06895	0	0
Zc3h7b	0.982389	6.58014	0	0
Cdk6	-1.81777	5.01568	0	0
Myd88	-0.880923	6.72974	0	0
Enc1	1.70316	4.84893	0	0
Ctcf	0.946418	6.91678	0	0
Kcnq1ot1	-0.930399	6.55574	0	0
Sp3	0.92129	6.69159	0	0
Brca2	1.56181	5.31231	0	0
Arl5a	1.11682	6.10201	0	0
Tmem171	-3.89301	3.50793	0	0
Psen1	-0.689539	7.91823	0	0
S100a10	-0.958682	6.62437	0	0
Dok3	-1.27044	6.20082	0	0
Tmem176b	1.1536	6.54868	0	0
Mapk14	0.834833	6.86183	0	0
Rab15	-4.42879	3.1671	0	0
Slc16a6	-0.718648	7.35738	0	0
Srebf2	-0.631303	8.08645	0	0
1810037I17Rik	-1.10752	5.95456	0	0
Maff	-4.82254	3.21569	0	0
Gm2a	1.39362	5.39331	0	0
Il10	-11.7066	2.75042	0	0
Phb2	0.4797	8.87336	0	0
Samd4b	-1.01658	7.13197	0	0
Pfkl	-0.616503	8.25552	0	0
S100a4	0.993988	8.2762	0	0
Evi2b	-0.894189	7.04109	0	0
Ppp1r15a	-1.88152	5.21465	0	0
Tmed9	-0.692763	7.42387	0	0
Mthfd2	-0.729418	7.74732	0	0
Ppp2r5c	0.649279	7.91588	0	0
Dynll1	-0.714895	7.71637	0	0
Naaa	2.1123	4.51261	0	0
Hgs	-1.04428	6.46401	0	0
Atp5c1	0.629261	8.05395	0	0
Hmgn1	0.799457	8.24125	0	0
Ppp2r4	0.616767	8.09056	0	0
Fgd6	-1.56838	5.01218	0	0
Ak4	-1.18168	6.39796	0	0
Rnf187	0.787814	6.96405	0	0
Nsmce4a	1.2708	5.66895	0	0
Dynlt1b	-1.11698	6.54941	0	0
H2-Q4	-1.30828	5.98568	0	0
Tspan3	-0.942848	6.92333	0	0
Sgol2a	1.42501	5.2628	0	0
Trex1	-1.26065	5.53654	0	0
Insig1	-1.01444	6.26729	0	0
Gnptab	1.03793	6.95267	0	0
Sae1	0.671683	7.64902	0	0
Sptssa	1.17692	6.22115	0	0
Dnmt3a	0.784899	7.72676	0	0
Tes	-0.861089	6.90995	0	0
St18	-2.37111	4.34483	0	0
Dmwd	-1.73606	5.73001	0	0
Mknk2	0.882599	6.9398	0	0
Foxp1	-0.890116	7.19164	0	0
Bmyc	2.7365	4.3302	0	0
Prpf4b	0.84841	6.83123	0	0
Ssbp4	1.35312	6.18173	0	0
Ncapg	0.909526	6.70237	0	0
Slc9a4	-1.50844	5.12536	0	0
Lcp1	-0.286143	11.1819	0	0
Sgpp1	1.28755	5.61629	0	0
Dot1l	-0.760471	7.59452	0	0
Lrrfip1	-0.756928	7.09508	0	0
Iffo2	-1.9517	4.49642	0	0
Srsf2	0.561331	8.56692	0	0
Pbk	1.05821	6.17524	0	0
Col15a1	4.5393	3.00559	0	0
Myh7b	3.99656	3.29239	0	0
Wdr90	1.60764	4.89581	0	0
Ncaph	1.11729	6.16789	0	0
Pstpip2	-1.16394	5.92636	0	0
Nab1	-0.882793	6.81246	0	0
Ctdsp1	0.860383	7.19397	0	0
Il6	-11.5359	2.58248	0	0
Aarsd1	1.50868	5.70124	0	0
Prkx	-1.55658	5.14945	0	0
Atp6v1d	-1.10688	5.92885	0	0
Gpx1	0.882214	7.71439	0	0
Cln6	1.19997	5.69184	0	0
Blcap	-1.40111	5.57353	0	0
Prmt2	-3.39284	3.47497	0	0
Lima1	-1.67566	4.75559	0	0
Sema4c	-4.56193	3.23297	0	0
Ptp4a2	0.633827	7.77656	0	0
Plxnb2	0.504138	9.19339	0	0
Phgdh	0.718348	8.93776	0	0
Kcnab2	0.811188	7.30692	0	0
Creb1	1.04184	6.2917	0	0
Hjurp	1.03558	6.32262	0	0
Tardbp	0.524497	8.82011	0	0
Tspan31	-0.866255	6.64036	0	0
Trim59	1.24231	5.49555	0	0
Isg20	-6.15777	2.77603	0	0
Fermt3	-0.655571	8.30016	0	0
2700094K13Rik	1.22243	5.74753	0	0
Ankrd10	1.21111	6.17077	0	0
Msh2	1.3824	5.6579	0	0
Vps37c	-1.54628	5.0209	0	0
Crebzf	1.14216	6.10754	0	0
Slc6a12	-0.669535	7.43108	0	0
Rpa1	0.589157	7.87725	0	0
Igf2r	-1.55013	5.68728	0	0
Pex5	-1.07807	5.99873	0	0
Rassf2	1.48208	5.79341	0	0
E2f2	1.66021	5.29474	0	0
Nfil3	-2.31596	4.17281	0	0
Sphk2	-1.13128	6.00769	0	0
Cnot6l	1.1872	6.36895	0	0
Src	-5.47477	2.76155	0	0
Nde1	1.09349	6.2134	0	0
Ncaph2	0.80461	7.3188	0	0
Braf	-1.08561	6.12875	0	0
Tfdp2	2.56387	4.50334	0	0
Rrp9	-0.944575	7.04243	0	0
St6galnac6	1.43061	5.29559	0	0
Tha1	-2.25136	4.18224	0	0
Fam120c	1.80218	4.72545	0	0
Sept11	-0.591647	8.11013	0	0
Ppfia4	3.57396	3.32925	0	0
Ifit3b	-9.56818	2.50736	0	0
Ckap2l	1.08407	5.98268	0	0
Soga1	-0.938145	6.34618	0	0
Birc5	1.07961	6.39489	0	0
Ppme1	-0.967311	6.20324	0	0
Adrm1	-0.701335	7.44137	0	0
Lbr	0.892887	7.29142	0	0
Smc1a	0.693376	7.48247	0	0
Siva1	1.1933	5.86602	0	0
Mxd1	-2.27972	4.14779	0	0
Diap2	-1.23246	5.9302	0	0
Cd74	-0.736958	8.05718	0	0
Ppap2a	-1.36554	5.24908	0	0
Csf2ra	-1.37266	5.9642	0	0
0610007P14Rik	-0.889105	6.41685	0	0
Calu	-0.551844	8.08955	0	0
Add3	1.18176	5.63482	0	0
Usp25	-0.751633	7.20956	0	0
Fads2	0.789414	6.89618	0	0
Cep164	1.09061	6.26472	0	0
Kctd10	-0.986103	6.26449	0	0
Pik3r2	1.27193	5.93608	0	0
Cxcl3	-11.5279	2.57485	0	0
Myl6	-0.826937	6.74128	0	0
Impa2	1.97642	5.19351	0	0
Mta1	0.755372	7.58375	0	0
Copg1	-0.580952	7.93405	0	0
Erf	1.20698	5.90946	0	0
Nono	0.542963	8.63525	0	0
Tlr1	-1.18055	5.67734	0	0
Zfp385a	1.38255	5.73601	0	0
Pi4k2b	-1.36693	5.12034	0	0
Nod2	-3.3305	3.46557	0	0
Slc44a1	1.28703	5.68753	0	0
Atp6v1c1	-0.876023	6.92322	0	0
Fxr2	-0.793546	6.87323	0	0
Ik	-0.71219	7.62063	0	0
Qser1	1.00676	6.26261	0	0
Hif1a	-0.704528	7.63163	0	0
Eepd1	-1.34692	5.16418	0	0
Psmb6	-0.703521	7.33577	0	0
Psma2	-0.620355	7.62049	0	0
Git1	0.664051	7.34169	0	0
Nek7	1.06109	6.1255	0	0
Mis18bp1	1.15436	6.27793	0	0
Gys1	-1.11835	6.45653	0	0
Ogfrl1	2.12671	4.58729	0	0
Mcm7	0.71494	7.78133	0	0
Colgalt1	0.686712	7.3151	0	0
Gpr137b-ps	-1.30862	5.64655	0	0
Zc3hav1	-0.771922	7.25621	0	0
Sipa1	0.879748	7.20745	0	0
Gbp3	-5.70288	2.69429	0	0
Cenpe	0.882419	6.77876	0	0
Gbp7	-5.69991	3.30287	0	0
Plekhb2	-0.895404	6.64983	0	0
B4galt5	-0.798406	6.83148	0	0
Fli1	1.14039	5.86062	0	0
Notch1	-3.72181	3.79263	0	0
Specc1	-0.827142	6.95914	0	0
Bcl2l1	-0.629501	7.66703	0	0
Acsl5	0.572404	8.1207	0	0
Ckap2	1.47851	5.14797	0	0
Tcf4	0.973462	6.4498	0	0
Zswim8	-1.10107	6.30845	0	0
Znrf1	-1.48067	5.04051	0	0
Snx20	-1.84942	4.95126	0	0
Gclm	-0.873419	6.70128	0	0
Etnk1	-0.819046	7.48489	0	0
P2rx7	1.81319	4.76863	0	0
Dars2	0.991832	6.43617	0	0
Tmem199	-1.16993	5.78983	0	0
Srsf10	0.63404	7.79494	0	0
Cldn11	3.29134	3.68786	0	0
Smad3	2.1798	4.55561	0	0
Sltm	-0.641194	7.63078	0	0
Gm6548	-1.7837	4.76505	0	0
Rhoq	1.07596	6.08586	0	0
Rab1	-0.715037	7.59046	0	0
Tmem38b	-0.836188	7.35474	0	0
Bcat1	-0.559893	8.0666	0	0
Pfkfb3	-1.10558	5.86497	0	0
Xpnpep1	-0.716446	7.30795	0	0
Pex11b	1.02022	5.99282	0	0
Kif18b	1.23199	5.63723	0	0
Kcnn4	0.949522	6.7365	0	0
Ercc1	-1.91252	4.39349	0	0
Smarca2	1.44068	5.66625	0	0
Pcyox1	1.22914	5.65592	0	0
Mars	0.639346	7.3706	0	0
Ski	1.13158	6.05607	0	0
Rmnd5a	1.01067	6.22724	0	0
Ifi44l	-5.47604	3.04434	0	0
Serp1	-0.580054	8.53751	0	0
Fabp5	-0.926831	6.41026	0	0
H2-Q10	-1.43386	5.51675	0	0
Hells	0.872521	7.06685	0	0
Dpep2	-2.74321	3.95917	0	0
Spryd7	-1.2983	5.93757	0	0
L3hypdh	2.13331	4.22445	0	0
Wipi2	-0.826525	6.67823	0	0
Gdi2	0.410725	8.93037	0	0
Cggbp1	0.963482	6.85062	0	0
Vgf	-4.79016	3.08456	0	0
Wdfy3	-0.618837	7.78397	0	0
Chpf2	-1.02878	6.07999	0	0
Maz	0.716542	7.58413	0	0
Alas1	-1.10885	5.73616	0	0
Sys1	-0.980955	6.07517	0	0
B230219D22Rik	0.952454	6.37072	0	0
Osbp2	-7.94357	2.55964	0	0
Sepw1	-1.37475	5.44433	0	0
Arhgef7	-0.894708	7.05158	0	0
Rab5b	-0.960541	6.32139	0	0
H2-Q8	-1.29772	5.68989	0	0
Psmc2	-0.628384	7.53145	0	0
Vars	0.497535	8.80497	0	0
Adi1	1.05267	6.35984	0	0
Pdlim7	-1.53736	5.09609	0	0
Asrgl1	1.72451	4.48477	0	0
Tec	-1.35168	5.065	0	0
Bahcc1	1.65442	5.5464	0	0
Pkm	-0.245909	12.9083	0	0
Nol4l	-1.17055	5.7852	0	0
Trim56	-1.56289	4.99573	0	0
Agap1	1.60763	5.25846	0	0
Dgkz	0.54615	8.33777	0	0
Alox5ap	1.23859	5.57166	0	0
Daam1	-1.34579	5.65743	0	0
Ctc1	1.28004	5.38231	0	0
Sh3bp2	-1.16338	5.7063	0	0
Psmb5	-0.742036	7.44218	0	0
Park7	0.701276	7.20901	0	0
Fam174a	1.2767	5.29777	0	0
Ivns1abp	0.675155	8.04633	0	0
Tln2	2.32155	4.82396	0	0
Prex1	0.673799	7.32393	0	0
Slc39a14	-0.819514	6.74612	0	0
Edn1	-9.00621	2.73247	0	0
Arhgap17	1.04471	6.1095	0	0
Arhgef3	-2.27415	4.39776	0	0
Per1	-1.30502	5.86352	0	0
Naa25	-0.730464	7.1742	0	0
Ppard	-1.34914	5.14199	0	0
Gm6793	0.531848	9.65472	0	0
Amfr	-0.703491	6.99314	0	0
Acadsb	-1.17717	5.70951	0	0
Trp53inp2	-2.19446	4.23703	0	0
Sra1	-1.24467	5.57211	0	0
Cks1b	0.78078	6.79928	0	0
Gmnn	1.20768	5.62501	0	0
Als2	-1.84032	4.97167	0	0
Sf3a1	0.590873	7.80252	0	0
Asf1b	0.853548	6.55633	0	0
Tmsb10	-1.55573	4.82053	0	0
Rab27a	1.9091	4.41052	0	0
Vac14	0.850755	6.51057	0	0
Clptm1l	-0.643936	7.73328	0	0
Mmp9	-5.05541	2.68242	0	0
Baz1b	0.604601	8.1326	0	0
Zfp513	-1.59597	4.90514	0	0
Zwilch	0.887081	6.32429	0	0
Cers2	-0.538242	8.2698	0	0
Tollip	-0.869823	6.45165	0	0
Nub1	-0.841705	6.56932	0	0
Vim	-0.881945	7.75621	0	0
Lactb	1.15814	5.8612	0	0
Cars	-0.788395	6.97526	0	0
Parp4	-1.29083	5.6054	0	0
Pfn1	-0.311836	10.3977	0	0
Cldnd1	-1.26939	5.85489	0	0
Psma4	-0.603917	7.95041	0	0
Pdlim5	-1.02647	5.94503	0	0
Tacc3	0.731684	6.98761	0	0
Cep170	-0.859435	6.71999	0	0
Pgd	-0.438002	9.50812	0	0
Pnp	-1.16162	6.32518	0	0
H1f0	0.732201	7.26533	0	0
Fam120a	0.471763	8.90851	0	0
Vdac1	0.606967	8.27581	0	0
Psmc4	-0.600876	7.44248	0	0
Chac1	-2.11076	4.31897	0	0
Ddit3	-2.77898	3.58583	0	0
Eif4ebp2	0.817666	6.84418	0	0
Tulp3	-1.18285	5.89564	0	0
Plekha2	0.640403	7.28094	0	0
Tmem64	1.28667	5.25927	0	0
4933409K07Rik	-0.926947	6.41488	0	0
Myo7a	-0.628375	8.0586	0	0
Sf3b3	0.401214	9.11716	0	0
C920009B18Rik	-1.61489	4.7855	0	0
Atp6v1e1	-1.02723	6.14763	0	0
Slpi	-5.46211	2.46145	0	0
Cmip	-0.62197	7.47778	0	0
Ndel1	-1.0784	5.591	0	0
Cad	0.46625	8.89868	0	0
Rnf183	-4.96201	2.67201	0	0
Tecr	0.826394	6.60631	0	0
Naa50	0.470247	8.74542	0	0
Csf3r	2.10357	4.05064	0	0
Wsb2	-1.05776	6.12259	0	0
Slc29a1	0.856079	6.46449	0	0
Smtn	-2.26881	4.44478	0	0
Lrrc32	3.54089	3.00547	0	0
Lrmp	0.848375	6.36402	0	0
Sgpl1	-0.623326	7.56476	0	0
Oas1b	-3.51129	3.16564	0	0
Gpr183	1.51241	5.12743	0	0
Nfat5	-0.33608	10.2571	0	0
Cntrl	0.69205	6.94734	0	0
Cdk1	0.813212	6.6297	0	0
Pus7	0.786831	6.7996	0	0
Pdk1	0.979008	6.46993	0	0
Bcl7a	1.28306	5.23537	0	0
Srp54c	-0.974532	6.943	0	0
Sdc1	1.37115	5.04561	0	0
Pip4k2b	0.634973	7.3851	0	0
Prkag2	1.61097	4.95562	0	0
Sh2b3	-0.643991	7.1557	0	0
Slc2a6	-0.92891	6.34076	0	0
Pds5b	0.883572	6.44012	0	0
Crocc	2.13493	4.17858	0	0
Rlim	-0.583284	7.8871	0	0
Morf4l2	-0.687553	8.4132	0	0
Rab8b	-0.623875	7.7313	0	0
Syne3	0.823492	6.72622	0	0
Pnn	0.515969	7.92396	0	0
Mdc1	0.758146	6.95202	0	0
Ms4a6c	-1.25814	5.40942	0	0
Relb	-2.15858	4.05817	0	0
Apba3	-1.18399	5.45123	0	0
Fhod3	-6.38835	2.51792	0	0
C1qbp	0.548073	8.1722	0	0
Eea1	-0.852505	6.70124	0	0
Dynlt1c	-0.836995	6.97996	0	0
Nab2	-1.30838	5.3557	0	0
Bcl10	-1.03347	5.94182	0	0
Galnt6	-1.76358	4.46865	0	0
Hnrnpd	0.66016	8.04103	0	0
Abi1	-0.73343	7.02384	0	0
Slc25a24	-1.33705	5.17088	0	0
Setd2	0.739355	6.99743	0	0
Reep4	1.15978	5.77182	0	0
Zfp651	2.29747	4.00552	0	0
Eif3a	0.410156	9.41356	0	0
Hnrnpul1	0.579864	8.17681	0	0
Pls3	-0.884331	6.30482	0	0
Gtf2h1	-0.570231	7.59365	0	0
Smarcd2	0.911806	6.14938	0	0
Mum1	1.02072	5.73304	0	0
Srsf7	0.570844	7.6401	0	0
Hnrnpdl	0.66611	7.14953	0	0
Cldn12	-1.80488	4.61951	0	0
Celsr3	-3.73086	2.88766	0	0
Mnd1	2.16387	3.97047	0	0
Cd300e	-6.6189	2.49261	0	0
Abcd4	-1.56007	4.95614	0	0
Slc8b1	-1.39498	5.40042	0	0
Fanci	1.50531	4.933	0	0
Arhgap23	-1.57763	4.51642	0	0
Il27	-7.91708	2.16355	0	0
Qsox1	-1.30926	5.19459	0	0
G3bp1	0.4925	9.00138	0	0
Serinc1	-0.62867	7.14163	0	0
Cyfip1	-0.558567	8.22799	0	0
Eno1	-0.568592	11.2566	0	0
Osbpl8	-0.849709	6.52728	0	0
Casp2	1.00373	6.03977	0	0
Otud4	0.57361	7.82976	0	0
Hfe	2.60399	3.66217	0	0
Rad50	0.839998	6.50189	0	0
Acly	-0.45869	8.63497	0	0
Zmynd8	0.635119	7.36491	0	0
Gm10845	-0.783523	6.42889	0	0
Abl1	0.776889	6.55047	0	0
Il13ra1	0.927921	6.1925	0	0
Ctsf	1.64557	4.78008	0	0
Atp5o	0.637675	7.53974	0	0
Coro1b	-0.846266	6.67436	0	0
Pxn	-0.55997	8.21793	0	0
Dbt	-1.06477	5.74146	0	0
Ppfibp1	-0.647723	7.45294	0	0
Clec5a	-0.587053	7.79512	0	0
Mnda	-8.05427	2.29737	0	0
Bmi1	0.740509	7.02613	0	0
Tkt	0.497607	9.11841	0	0
Phf11d	-2.43174	3.86327	0	0
Atad3a	0.638262	7.33301	0	0
Uba2	0.558383	7.7853	0	0
Cpsf1	0.626915	7.57759	0	0
Ppp1r18	-0.594709	7.48378	0	0
Tmem63b	-1.57491	4.54128	0	0
4930427A07Rik	1.15714	5.26941	0	0
Bsdc1	-1.14438	5.31302	0	0
Zfp703	-1.47707	4.86911	0	0
Trim14	-1.10062	5.64212	0	0
Trim26	-0.973522	6.09269	0	0
Glod4	1.22948	5.46188	0	0
Ddx17	0.674049	8.03161	0	0
Hnrnpa2b1	0.348006	9.80944	0	0
Cmtr1	-0.643535	7.25496	0	0
Fam63a	-1.4148	4.88005	0	0
Vrk1	0.812017	6.33961	0	0
Smchd1	0.753505	7.40077	0	0
Vps13a	0.736447	6.63873	0	0
Card11	2.84047	3.25696	0	0
4933404O12Rik	1.18323	5.78819	0	0
Magohb	-2.08291	4.0763	0	0
Lad1	-9.11332	2.05859	0	0
Sema4b	-1.35984	5.31442	0	0
Dync1h1	-0.380477	9.51264	0	0
Rfc5	0.849737	6.26452	0	0
Dcbld2	-1.32947	4.9723	0	0
Akap8	0.652656	7.29314	0	0
Kat2a	0.669323	6.88562	0	0
Sesn1	1.24465	5.12343	0	0
Nfam1	0.677305	6.86322	0	0
Gadd45a	-3.55667	2.98817	0	0
Mzt1	1.12129	5.61189	0	0
Lmnb2	0.897573	6.03391	0	0
Cln3	-1.22302	5.86565	0	0
Tspyl2	-1.90709	4.26636	0	0
Tars	-0.494585	8.06605	0	0
Mphosph9	1.34854	5.43946	0	0
Nnt	1.18257	5.36094	0	0
Nabp1	-2.79942	3.56357	0	0
Aco2	0.431425	8.83921	0	0
Dennd4b	-0.878139	6.85543	0	0
Wbp2	-0.904232	6.13337	0	0
Zfand3	-1.21293	5.33753	0	0
Pom121	0.656975	7.60262	0	0
Plekhg2	-2.3005	3.78366	0	0
Marcks	-7.68389	2.3035	0	0
Rbck1	0.755155	6.98977	0	0
Rad54l	1.01557	6.17346	0	0
Trim12c	-1.91347	4.38746	0	0
Slco4a1	0.518648	8.32409	0	0
Pdcd1	-1.22938	5.56158	0	0
Ipo11	0.684751	6.91582	0	0
Oxa1l	0.788001	6.39351	0	0
Cmtm3	-1.21072	5.363	0	0
Cd300ld	-0.752461	6.66085	0	0
Fam162a	-1.16732	5.54376	0	0
Aph1a	-0.548821	8.02402	0	0
Psmd10	-1.3718	5.48761	0	0
Luc7l2	0.562383	7.60021	0	0
Skap2	-0.66632	7.03436	0	0
Smpdl3b	1.06953	5.64047	0	0
Amz1	3.0735	3.09692	0	0
Cse1l	0.479595	8.17519	0	0
Cxcl14	1.24608	5.93655	0	0
Nup205	0.577741	8.37174	0	0
Nup133	1.12192	5.59091	0	0
Nfkbid	-1.12411	5.78792	0	0
A630033H20Rik	-1.63522	4.80198	0	0
Ppm1l	-1.33319	4.98458	0	0
Kidins220	-0.62237	7.20764	0	0
Creld1	-1.18526	5.17943	0	0
Elk1	-1.30687	5.69375	0	0
Sun2	1.01096	6.09191	0	0
Aagab	0.891195	6.44507	0	0
Ndufs7	0.839244	6.48233	0	0
Tob2	-0.676436	6.90449	0	0
Kdm4a	-0.718925	6.65217	0	0
Chp1	-0.601588	7.63872	0	0
Samm50	0.54542	7.74673	0	0
Melk	1.12137	5.29373	0	0
Pten	0.611607	7.55911	0	0
Serpinb6b	-3.96379	2.74926	0	0
Nrros	0.64032	7.13837	0	0
Golgb1	-0.707528	6.74683	0	0
Hsd17b4	1.00819	5.77891	0	0
Hnrnpf	0.322499	9.88116	0	0
Dnajc10	-0.706055	7.23986	0	0
D930015E06Rik	1.0447	5.67325	0	0
Arhgef39	2.32268	4.18161	0	0
Fam78a	1.69644	4.59862	0	0
Rbl1	0.678803	6.87339	0	0
Wdr82	0.59311	7.25095	0	0
Psmd14	-0.590955	7.51131	0	0
Arf1	-0.420827	9.28881	0	0
Grcc10	1.45921	4.65203	0	0
Ap2b1	-0.505361	7.90007	0	0
Ppp2r5d	0.932686	6.29076	0	0
1700017B05Rik	0.769953	7.78551	0	0
Psmd4	-0.524958	7.75105	0	0
Rnd1	-3.66453	3.16178	0	0
Ugcg	-1	5.56759	0	0
Uri1	0.898239	6.01907	0	0
Lmo2	1.19928	5.31013	0	0
6430706D22Rik	0.718298	6.9386	0	0
Hectd1	-0.43133	8.62333	0	0
Blvrb	-1.43933	5.72986	0	0
Noa1	1.05962	5.94383	0	0
Sass6	-0.901823	6.36002	0	0
Mfge8	1.14402	6.26804	0	0
Hmgn5	1.25093	5.3151	0	0
Mfng	0.95619	6.14563	0	0
Brca1	0.977544	6.07769	0	0
Rbm38	1.20909	6.20754	0	0
Rrbp1	-0.574385	7.59794	0	0
Klhl6	2.22949	3.94903	0	0
Mrps6	0.768396	6.70291	0	0
Mthfd1	0.526357	8.10053	0	0
Sh3pxd2b	-0.725095	7.30837	0	0
Med29	-1.23368	5.02982	0	0
N4bp3	3.5791	2.75869	0	0
Dusp11	0.707235	6.89242	0	0
Haus4	1.62131	4.4921	0	0
Crispld2	-9.02701	1.97439	0	0
Chst1	2.53881	3.72301	0	0
Gsg2	1.30185	4.85331	0	0
Cep89	1.43945	4.75218	0	0
Cd37	-0.843074	6.22345	0	0
Ghitm	-0.532012	8.77226	0	0
Suclg2	0.657222	6.92995	0	0
Anxa4	-0.996027	5.55324	0	0
Ccdc109b	-2.69944	3.43896	0	0
Erap1	0.885348	6.52907	0	0
Nup155	0.64674	7.22193	0	0
Gabarap	-0.710232	7.07574	0	0
Lsm2	0.915342	6.08851	0	0
Srgap2	0.63884	7.00937	0	0
Adamts10	1.98829	3.9416	0	0
Pfkp	-0.562552	7.64943	0	0
Arl6ip1	0.574798	7.44475	0	0
Rgs10	1.81169	4.22734	0	0
Gart	0.404053	8.50062	0	0
Kank2	2.51304	3.44147	0	0
Psmd12	-0.645466	7.25792	0	0
Mrpl52	-1.03258	5.94175	0	0
Gabarapl1	-0.992233	6.03091	0	0
Timm17a	-0.74159	6.52587	0	0
Sntb2	-1.14642	5.56179	0	0
Asb1	-1.44212	4.66284	0	0
Fam168b	0.515873	7.90576	0	0
Guf1	1.51392	4.79442	0	0
Ppp1r11	-1.10743	6.03993	0	0
Plaa	-0.599675	7.47631	0	0
Aebp2	0.755777	6.93284	0	0
Ddx60	-6.17292	2.30514	0	0
Tank	-1.01551	5.67648	0	0
Tlr7	0.945736	5.70622	0	0
Ankrd28	0.693875	6.70066	0	0
Impact	-1.17741	5.76488	0	0
Necap1	-0.881948	5.89969	0	0
Lrpprc	0.608708	7.53144	0	0
Slc30a7	-0.630934	6.89878	0	0
Bsg	-0.489886	8.35666	0	0
5031414D18Rik	2.94921	2.92961	0	0
Hk3	-1.37976	5.0617	0	0
Map7d1	-0.680502	6.87911	0	0
Pkig	0.936738	6.21102	0	0
Otub2	-1.47577	4.49351	0	0
Ywhaz	-0.38396	9.56621	0	0
H2-Q9	-1.55459	5.21369	0	0
Spred3	-3.8716	2.62487	0	0
Ppfia3	-3.49799	2.74719	0	0
Fbxo21	1.19919	5.70528	0	0
Myo1f	3.3022	2.878	0	0
Fgr	-1.20184	5.1712	0	0
Baz1a	-0.41041	8.5835	0	0
Rps2	-0.248893	11.0365	0	0
Lnpep	-0.680769	6.89032	0	0
Bcorl1	-1.8464	4.25443	0	0
Hdlbp	-0.378155	9.48782	0	0
Bop1	-0.466281	8.02924	0	0
Nfxl1	-1.06494	5.78342	0	0
Tgif1	-1.04329	5.8008	0	0
Cep128	1.45829	4.95026	0	0
Snd1	-0.470248	8.52402	0	0
9030624J02Rik	0.741929	6.52067	0	0
Brip1	1.13055	5.37079	0	0
Clic4	-0.515373	8.91994	0	0
Fam185a	1.57877	5.06252	0	0
Smo	1.32303	4.8449	0	0
Fam96b	-1.17958	5.2284	0	0
Scimp	-3.41502	2.88441	0	0
Rab3gap2	-0.602029	7.26451	0	0
Gpr155	3.07689	3.03419	0	0
Itm2c	-0.691271	6.66033	0	0
Ept1	1.06396	6.1832	0	0
Uqcrc2	0.50564	7.825	0	0
Ranbp3l	3.16559	3.27357	0	0
Kdm3b	0.659332	7.08154	0	0
Pola2	0.834153	6.2677	0	0
Tmem51	1.81154	4.6804	0	0
Nckap1	-2.64827	3.30081	0	0
Wdr76	1.00541	5.64848	0	0
Tiparp	-1.17302	5.36974	0	0
Gpr107	-1.03073	5.43081	0	0
Vti1b	-0.667169	6.85647	0	0
Slc35e4	-0.702934	6.6118	0	0
Sp1	0.557036	7.36492	0	0
Nt5dc2	1.7924	4.23111	0	0
Synj1	-1.0078	6.15763	0	0
Ctbp1	0.549236	7.57141	0	0
Rdx	0.447846	8.27072	0	0
Rogdi	2.45302	3.43649	0	0
Naa10	0.961125	6.21989	0	0
Rhobtb1	-6.37624	1.94923	0	0
Timeless	0.843325	6.1196	0	0
Ccnd1	0.631383	8.35876	0	0
Shcbp1	1.00309	5.53197	0	0
Il6ra	0.941553	6.29354	0	0
Nmral1	1.18195	5.42489	0	0
Tnpo2	-0.637653	7.41906	0	0
H13	-0.640892	7.66132	0	0
Calhm2	1.89462	4.25112	0	0
Dad1	-0.744438	6.6559	0	0
Prrc2b	0.645317	7.89055	0	0
Hs6st1	0.876914	6.04978	0	0
Cst7	3.13555	2.85612	0	0
Ndufs1	0.592101	7.52623	0	0
Zfpm1	1.77577	4.22299	0	0
Tor1a	-0.995829	5.94298	0	0
Chek1	1.29854	5.68822	0	0
Cntln	1.75427	4.39971	0	0
Nucb2	-1.30091	5.22892	0	0
Capg	-0.391473	9.14523	0	0
Jarid2	-0.951197	6.12526	0	0
Blvra	-1.00144	5.39308	0	0
Flii	-0.570612	7.31976	0	0
Csnk1g1	-0.772879	6.29762	0	0
Pofut2	-0.929903	6.02213	0	0
Pmp22	-2.40878	3.57516	0	0
Wdhd1	0.868807	6.17247	0	0
Prr12	1.14504	6.05621	0	0
Rbfa	1.15562	5.58771	0	0
Fignl1	1.21178	5.34412	0	0
5430427O19Rik	-1.36631	4.8333	0	0
Mndal	-2.00393	4.30742	0	0
Hps3	0.983141	5.44447	0	0
Creb3l2	-1.8302	4.17137	0	0
Ppa1	-0.590034	7.54608	0	0
Tubgcp5	1.04892	5.45724	0	0
Bub1	0.645428	7.26675	0	0
Rin3	0.851571	5.92807	0	0
Pyhin1	-10.7	1.75883	0	0
Wdr81	-0.913093	6.02351	0	0
Hn1	0.529893	7.55536	0	0
Alyref	0.700514	6.88822	0	0
Scp2	0.784077	6.54535	0	0
Mob3a	-1.09568	5.0787	0	0
Arg2	-5.33156	2.05495	0	0
Tpm1	-0.486425	7.84256	0	0
Iars2	0.740382	6.80888	0	0
Adarb1	1.53979	4.21907	0	0
Tia1	0.897984	5.69169	0	0
C2cd5	1.00765	5.42819	0	0
Psma7	-0.487218	8.20415	0	0
Mafk	-1.20728	5.86323	0	0
Cpne2	-1.946	4.36659	0	0
Isoc1	0.691596	6.49747	0	0
Arhgap11a	0.880041	6.90532	0	0
Dclre1c	-1.1018	5.18715	0	0
Trpm7	0.669086	7.07446	0	0
Khsrp	0.457003	8.42166	0	0
Cct7	-0.42345	9.26503	0	0
Nbr1	-0.910929	6.28874	0	0
Ide	0.468743	7.8763	0	0
Trim34a	-3.7155	2.4602	0	0
Cep192	0.700746	6.59465	0	0
Agpat9	-4.84928	2.10679	0	0
Parpbp	1.30981	4.70663	0	0
Stx11	-5.79122	2.04592	0	0
Carhsp1	-1.09286	5.24649	0	0
Rffl	-1.7194	4.1968	0	0
Rfc2	0.87563	6.17854	0	0
Scaf11	0.493495	7.74029	0	0
Samsn1	-2.05707	3.82073	0	0
Jmjd1c	-0.660837	7.27115	0	0
Gga2	0.91659	5.56129	0	0
Cdt1	0.746888	6.96362	0	0
Eva1b	-4.8975	2.25687	0	0
Supt16	0.444578	8.38059	0	0
Slc7a1	-0.414495	8.57643	0	0
Ap1s1	-0.523117	7.64197	0	0
Hira	0.665424	6.53753	0	0
Pou2f1	0.721376	6.38834	0	0
Lars	-0.432567	8.18121	0	0
Stx12	-0.99976	5.95921	0	0
Rab6a	-0.598717	7.07299	0	0
Peli1	-1.22027	5.26401	0	0
Ermap	5.68197	1.85983	0	0
Hdac1	-0.572551	7.58741	0	0
Nsdhl	-1.19598	5.51081	0	0
Dnmt3l	-3.24521	2.98811	0	0
Aurka	0.684092	6.9787	0	0
Zdhhc12	-1.57397	4.49572	0	0
Mvb12b	2.19378	4.05221	0	0
Acaa1a	0.973205	6.6048	0	0
Endod1	1.27076	4.9093	0	0
Fes	0.764861	6.18834	0	0
Polr3d	-0.867295	5.89506	0	0
Parvb	-0.877957	6.73502	0	0
Ptpn6	0.393715	8.76282	0	0
B930041F14Rik	4.11406	2.31003	0	0
Arid3b	-3.41789	2.95662	0	0
Cux1	0.574016	7.80332	0	0
Neu1	-0.943452	5.72969	0	0
Atp8b2	-0.716761	6.91295	0	0
Nr4a1	-2.1305	4.15106	0	0
Styx	0.853137	5.76486	0	0
Lix1	-5.75174	2.74148	0	0
Naip2	-1.19374	5.13628	0	0
Slc25a25	-0.840296	5.77984	0	0
Slc29a3	1.5405	4.61212	0	0
Pde4dip	-0.783125	6.41728	0	0
Atp6ap1	-0.514149	7.42626	0	0
Glmp	-0.889438	6.39004	0	0
Slc39a6	-0.613017	6.75294	0	0
Prdm1	-7.19561	2.11571	0	0
Patz1	0.920869	5.65675	0	0
Impdh1	-0.63923	6.91322	0	0
Calm1	-0.337955	10.201	0	0
Ccnd2	-0.591236	7.16417	0	0
Gamt	3.29034	2.84653	0	0
Aacs	-0.8845	5.82625	0	0
Pum2	0.460216	8.46259	0	0
Spty2d1	-1.09338	5.51022	0	0
Cfh	3.03344	3.28548	0	0
Tagap	1.50073	4.33005	0	0
Traip	1.39555	4.49255	0	0
Suco	-1.13017	5.85309	0	0
Tasp1	-1.20634	4.9022	0	0
Cotl1	-0.624193	7.63634	0	0
Kifc1	1.23608	5.40024	0	0
Vegfb	1.48995	4.34837	0	0
Gtf3a	0.981434	5.85375	0	0
Sec23ip	-0.561273	7.08649	0	0
Qdpr	0.960348	5.82982	0	0
Spag5	0.869379	6.26814	0	0
Gmppa	-1.10824	5.28014	0	0
Tlr6	-1.72879	4.16326	0	0
Smad5	0.770155	5.99267	0	0
Mapk6	-0.379025	8.50267	0	0
Serbp1	0.332414	10.094	0	0
Stx2	1.27464	4.73807	0	0
Hsd17b12	-0.669102	7.42278	0	0
Iqcg	-1.7818	3.96779	0	0
Shmt2	0.40732	9.27554	0	0
Fam49b	-0.443089	7.97321	0	0
Hnrnpl	0.476965	9.04919	0	0
Cryl1	1.71208	4.60648	0	0
Wdr43	0.502906	7.95686	0	0
Mipep	0.813706	6.19984	0	0
Adgre1	-1.51602	4.45495	0	0
Mdfic	-0.980255	5.68171	0	0
Sgsh	1.3251	4.88833	0	0
Pag1	1.13851	5.55613	0	0
Tcf3	0.68599	6.62828	0	0
Plcb2	-0.720294	6.5752	0	0
Slc35b1	-0.983469	5.90068	0	0
Cdca3	1.34572	5.48886	0	0
Psmd7	-0.472996	7.69646	0	0
Suz12	0.570758	7.71275	0	0
Nsl1	1.3751	4.6146	0	0
Ehmt1	0.908993	6.16353	0	0
Gm7609	-3.19574	2.98368	0	0
Ift140	1.27669	4.83762	0	0
Rnase4	3.38217	2.53743	0	0
Btbd1	0.91159	6.20095	0	0
Frrs1	-0.801394	6.25928	0	0
Calm3	0.597053	8.17136	0	0
Mif	-0.331005	9.42237	0	0
Atf5	-1.39433	6.5057	0	0
Nup153	0.497841	8.1055	0	0
Plekhm3	-0.662953	6.72829	0	0
Rtn4	-0.485499	7.73181	0	0
Irf2bp2	1.2113	4.96265	0	0
Glo1	0.653583	6.99841	0	0
Aldh16a1	0.812404	6.02348	0	0
Fam76b	1.02227	5.34779	0	0
Mical3	1.16312	4.77432	0	0
Ubr7	0.605344	6.81457	0	0
Apbb1ip	-0.783827	7.99565	0	0
Mprip	0.586989	7.236	0	0
Tfe3	-0.696555	6.73938	0	0
Zfp488	-0.873172	5.79746	0	0
Galnt3	-1.70018	4.48121	0	0
Arf4	-0.571159	7.33933	0	0
Mafg	-0.907291	5.59731	0	0
Tmbim6	-0.572463	8.34565	0	0
Rcsd1	2.25899	3.32265	0	0
Cdkn2c	1.40975	4.67394	0	0
Fam53c	-0.749365	6.11976	0	0
Dda1	-0.711962	6.31721	0	0
Paqr7	1.8546	4.76523	0	0
Purb	0.501681	8.13345	0	0
Stam2	-0.841878	5.88319	0	0
Tshz1	1.08597	5.13748	0	0
Baz2a	-0.626678	7.10361	0	0
Cirh1a	-0.489529	7.63053	0	0
Ndc80	1.09399	4.99401	0	0
Adcy6	3.20322	2.69909	0	0
Rpa2	0.765195	5.97868	0	0
Rab14	0.456542	7.66632	0	0
Lrrk1	0.919444	5.86749	0	0
Fgd4	0.774189	5.97475	0	0
Ppat	0.610176	7.10166	0	0
Lrrfip2	-1.24078	4.95714	0	0
Tyms	0.896666	5.79156	0	0
Rtel1	0.823998	5.91316	0	0
Ube2l6	-2.19113	3.71072	0	0
Dnph1	1.1316	5.17737	0	0
Kdelr2	-0.567876	7.14356	0	0
Cnot1	0.340131	8.7747	0	0
Faah	2.2779	3.29974	0	0
Sept6	1.48118	4.38972	0	0
Slc1a5	-0.470589	9.10019	0	0
Rit1	-1.19583	4.80505	0	0
Hsp90ab1	-0.239695	11.9851	0	0
Nup214	0.513649	7.39924	0	0
Gm996	2.83495	3.08415	0	0
Rab11a	-0.623693	6.806	0	0
Esyt1	-0.751768	6.03725	0	0
Sgk3	0.780715	5.91942	0	0
Dnajb2	-1.65599	4.13185	0	0
Acvrl1	-2.33795	3.61778	0	0
Apol9b	-6.01437	2.15024	0	0
Zpr1	-0.646261	6.88897	0	0
Rnf157	2.07843	3.77472	0	0
Notch2	-0.470905	7.72826	0	0
Mmgt1	0.646675	6.56738	0	0
Pld4	-0.584549	7.12274	0	0
Thrap3	0.500442	8.53398	0	0
Bbx	-0.663178	7.00823	0	0
Neil3	1.63361	4.08201	0	0
Zfp207	0.495292	7.76846	0	0
Capn5	1.94469	3.51607	0	0
A230028O05Rik	-5.18154	2.18891	0	0
Lpar5	2.24321	3.60362	0	0
Slc25a1	-0.72262	6.2812	0	0
Aldoc	-1.19378	5.0288	0	0
Tmem127	-0.808856	5.86447	0	0
Pdcd6ip	-0.518728	8.0615	0	0
Vars2	0.872957	5.68479	0	0
Dcaf5	-0.763219	6.22744	0	0
Cebpb	-1.88847	4.43291	0	0
Prdm2	-0.641117	6.62655	0	0
Nup85	0.583188	6.9508	0	0
Rnf41	-0.847452	5.94474	0	0
Myo9b	-0.518725	7.22298	0	0
Supt6	-0.39698	8.03818	0	0
Vwa8	0.772651	5.90336	0	0
Gm14322	1.9096	3.67364	0	0
Cpne8	-1.14104	5.38348	0	0
Fcgr4	-5.05988	1.79428	0	0
Tdp1	0.761983	5.96409	0	0
Atp6v1f	-0.739371	6.06901	0	0
Itgax	-3.06476	2.83763	0	0
Atp6v1g1	-0.639439	6.40231	0	0
Armc7	-1.41651	4.46501	0	0
Dock5	-0.619462	6.82151	0	0
5330426P16Rik	-1.84574	3.8462	0	0
Abcc3	3.28853	2.49637	0	0
Atp1a3	0.759622	6.25287	0	0
Tmem214	-0.663799	6.37308	0	0
Fbrs	-0.899485	6.23368	0	0
Nolc1	0.415573	8.8328	0	0
Sapcd2	2.1736	4.29358	0	0
Asl	-1.27948	4.73869	0	0
Gnl3	0.444377	7.59608	0	0
Mrpl42	0.99371	5.89762	0	0
Aen	-0.680129	6.43618	0	0
Kctd13	-1.26698	5.59399	0	0
Mcrs1	0.771558	6.1076	0	0
Atp13a2	0.390194	8.4304	0	0
Tmem109	0.672469	6.84422	0	0
Cenpm	1.65116	4.33063	0	0
Tnfrsf1a	-0.765075	6.2081	0	0
Fam133b	-0.855013	5.74449	0	0
Lfng	0.962447	5.62542	0	0
Ticrr	1.02064	5.66548	0	0
Mylip	1.68712	4.12432	0	0
Cd81	0.994054	5.10623	0	0
Gtse1	0.947341	5.33477	0	0
Rnf149	-0.787278	6.46614	0	0
Wfdc17	-5.72046	1.74773	0	0
Cep55	0.890465	5.67254	0	0
B4gat1	1.44117	4.31556	0	0
Wdr18	0.442603	7.68899	0	0
Npepl1	0.601506	6.73907	0	0
Abhd17c	1.0096	5.60747	0	0
Mrpl18	0.703627	6.4257	0	0
D1Ertd622e	0.634301	7.05092	0	0
Pygb	0.712427	6.09949	0	0
Bard1	1.07949	5.09648	0	0
Oaz2	-0.763628	5.9195	0	0
Fam117b	0.886437	5.38596	0	0
Mfsd2a	-1.67282	3.94254	0	0
Bag3	-0.822579	5.9756	0	0
Srp14	-0.728995	6.43984	0	0
Ppip5k2	0.728294	6.82585	0	0
Btbd2	1.67632	4.32614	0	0
Spcs2	-0.514153	7.48477	0	0
Neurl3	1.73442	4.30466	0	0
Cdk9	-0.60713	6.89362	0	0
Chek2	1.72316	4.14299	0	0
Emc8	0.802573	5.9133	0	0
Cnot6	0.478416	7.81381	0	0
Lonp1	-0.490751	7.73313	0	0
Csrnp1	-1.03591	5.16249	0	0
Smpd4	0.690472	6.54369	0	0
Ostc	-0.686292	7.28195	0	0
Pcnt	0.750803	6.54644	0	0
Napa	-0.553432	6.88014	0	0
Ube2s	-0.563333	8.52791	0	0
Fkbp11	-1.17156	4.85618	0	0
Gba	-0.665074	6.6974	0	0
Phka2	1.01853	5.63807	0	0
Hnrnph1	0.43084	8.56332	0	0
Tm6sf1	0.787236	5.81455	0	0
Psmd13	-0.532992	7.03684	0	0
Depdc1b	2.14299	3.47839	0	0
Mad1l1	1.11663	5.09629	0	0
Gpr132	-2.39522	2.99142	0	0
Gpsm2	1.05536	5.44716	0	0
Nlgn2	-2.33704	3.1369	0	0
Xpo7	0.48903	7.23477	0	0
Rfwd3	0.487728	7.6807	0	0
Akirin1	-0.70584	6.63997	0	0
Zfp422	0.879707	5.63322	0	0
Nupr1	-2.11666	3.57104	0	0
Srrm2	0.338658	9.52402	0	0
Mea1	-0.878773	5.48255	0	0
Ctdspl2	0.726734	5.90742	0	0
Slc41a2	-4.05099	2.24573	0	0
Exo1	1.00224	5.3683	0	0
Pold3	0.822518	5.61638	0	0
Tm7sf3	1.06227	5.25082	0	0
Wdr6	0.789572	5.98709	0	0
Ubqln4	0.462986	7.71213	0	0
Clec4a1	-3.31418	2.44771	0	0
Aqp9	-2.74389	3.14853	0	0
Depdc1a	1.24837	4.69356	0	0
Msi2	0.851624	5.74009	0	0
R3hdm4	0.867466	6.48791	0	0
Wdfy1	-0.791311	5.84889	0	0
Son	0.304537	8.96369	0	0
Psmb7	-0.529123	7.71176	0	0
Bank1	2.02478	3.49864	0	0
Mfap3l	-3.68161	2.73242	0	0
Pcyt1a	-0.859208	6.02793	0	0
Gm8979	-2.99081	2.63352	0	0
Ptgs2os2	-3.19808	2.44783	0	0
Ralb	-0.615694	7.17371	0	0
Tfrc	-0.336253	9.35406	0	0
Ibtk	-0.546047	6.87043	0	0
Ankle1	1.91688	4.07323	0	0
Sertad1	-2.10093	3.71692	0	0
Ppp3ca	0.827907	5.58101	0	0
Tbk1	-0.715008	6.26394	0	0
Nfatc2	1.10232	4.99377	0	0
Ano6	-0.536233	6.95787	0	0
Ap3d1	-0.570757	7.24106	0	0
Gstt1	-5.95793	1.54474	0	0
Inppl1	-0.547991	6.98464	0	0
Dync1li2	-0.625612	6.53415	0	0
Ucp2	0.375973	9.92471	0	0
Pgls	0.697648	6.6149	0	0
Bora	0.846701	5.48809	0	0
Dkc1	0.464947	7.55621	0	0
Khk	2.69639	2.87788	0	0
Acat2	-0.699184	6.03698	0	0
Smarcc1	0.394396	8.03315	0	0
S100a8	-8.50692	1.46478	0	0
Pcif1	1.01873	5.07517	0	0
Me2	0.583441	7.25091	0	0
Arid1b	0.603237	6.41805	0	0
Psmb3	-0.51261	7.65418	0	0
Cenpn	1.3438	4.78573	0	0
2310067B10Rik	1.02141	5.15359	0	0
Cars2	1.23377	4.51299	0	0
Dlgap5	0.824839	5.70733	0	0
Pif1	1.02506	5.57512	0	0
Lst1	-2.16276	3.36766	0	0
Polr2b	0.479728	7.44943	0	0
Bckdk	0.809767	6.17117	0	0
Crlf3	-0.630629	6.60576	0	0
Brd8	0.721255	6.13189	0	0
Bahd1	-0.916955	5.64928	0	0
Dhx40	-0.917902	5.32662	0	0
Clasp2	0.71871	6.11342	0	0
Hltf	0.850964	5.42861	0	0
Bcl6	-0.791644	5.92434	0	0
Ripk3	-0.7804	5.96943	0	0
Lck	-2.54409	2.98264	0	0
Arid1a	0.532303	8.33356	0	0
Tmem39a	-0.917407	5.70613	0	0
Zadh2	0.767093	5.80265	0	0
Lzts2	0.7952	6.07885	0	0
Rsrc1	1.08568	5.47846	0	0
Grk6	0.762121	6.28872	0	0
Spc25	1.04161	4.93993	0	0
Ccrl2	-5.64428	1.54478	0	0
Pds5a	0.466208	7.77641	0	0
Daglb	1.21173	4.89358	0	0
[truncated: 12,565 more rows]

## Sheet: Table S7
Table S7. The different expressed gene between L and S.
Gene Symbol Name	logFC	logCPM	PValue	FDR
Ifit1	-7.85156	5.03266	0	0
Apol9a	-7.63587	3.30608	0	0
Mx2	-7.2632	3.67969	0	0
Rtp4	-6.8227	5.77439	0	0
H2-T24	-6.80286	5.16712	0	0
Usp18	-6.39422	6.50486	0	0
Oasl2	-6.33727	4.93081	0	0
Ifi44	-6.31376	6.50179	0	0
Zbp1	-6.30549	5.34823	0	0
Ifit3	-6.25753	4.10998	0	0
Cmpk2	-5.8455	3.47748	0	0
Il33	-5.56022	3.47456	0	0
Isg15	-5.37527	6.24885	0	0
Rsad2	-5.28117	4.54713	0	0
Hdc	-5.19286	3.45016	0	0
Irf7	-4.97792	7.31104	0	0
Ifih1	-4.94929	5.83747	0	0
Trim30a	-4.88199	3.88003	0	0
Epsti1	-4.87636	4.10971	0	0
Parp14	-4.69706	6.34721	0	0
Xaf1	-4.64668	4.24218	0	0
Oas2	-4.61106	6.97661	0	0
Ddx58	-4.37499	6.76968	0	0
Lgals9	-4.35406	5.20612	0	0
Siglec1	-4.34656	5.56675	0	0
Slc40a1	4.34559	4.45465	0	0
Irgm2	-4.21239	4.8761	0	0
Il1b	-4.125	7.53944	0	0
Oas3	-4.08042	7.69478	0	0
Hmox1	4.06037	11.9648	0	0
Dhx58	-4.04502	6.14206	0	0
Il1a	-4.04324	6.18495	0	0
Gpnmb	3.95702	6.21606	0	0
Igtp	-3.88941	4.23836	0	0
Oasl1	-3.87648	7.6229	0	0
Irgm1	-3.79021	6.46686	0	0
Ifi202b	-3.7789	5.69172	0	0
Pdcd1	-3.63985	5.18747	0	0
Ifi203	-3.60499	5.17679	0	0
Uba7	-3.44428	4.9774	0	0
Layn	3.39398	5.1554	0	0
Mgst2	3.31086	4.31553	0	0
Gm1966	-3.31015	4.81681	0	0
Mov10	-3.27291	5.4258	0	0
Il1rn	-3.23662	4.34054	0	0
AI607873	-3.19502	6.72304	0	0
Sp100	-3.18598	4.79247	0	0
Dtx3l	-3.1639	5.90425	0	0
Helz2	-3.11638	8.19188	0	0
Zfp811	-3.07734	5.08298	0	0
Samd9l	-2.99947	6.55382	0	0
Fcgr1	-2.98168	5.34949	0	0
Slfn8	-2.96457	5.51554	0	0
Herc6	-2.95596	4.76986	0	0
Angptl2	2.95535	4.98323	0	0
Nos2	-2.94106	5.59542	0	0
Oas1a	-2.87515	7.22049	0	0
Stat1	-2.85621	6.74392	0	0
Ms4a6c	-2.80964	5.11521	0	0
H2-T23	-2.7106	4.77732	0	0
Lgals3bp	-2.69624	7.07122	0	0
Parp9	-2.68834	6.15538	0	0
Prdx1	2.66387	12.1196	0	0
Arg2	2.65417	4.70347	0	0
Slfn4	-2.6325	8.2019	0	0
Trex1	-2.62554	5.26233	0	0
Plxnd1	2.59555	5.7438	0	0
Eif2ak2	-2.50573	6.69008	0	0
Parp10	-2.50251	5.93119	0	0
Parp12	-2.47069	6.65531	0	0
Slc6a8	2.44225	4.89216	0	0
Irf9	-2.39259	5.43048	0	0
Clec12a	-2.3829	5.39109	0	0
Ifi35	-2.37869	5.27627	0	0
Gclm	2.33846	8.59027	0	0
Oas1g	-2.27029	6.63105	0	0
Slc48a1	2.18708	7.73083	0	0
Cyb5a	2.17876	8.04481	0	0
Bst2	-2.10738	7.23728	0	0
Ccl22	-2.10267	7.38077	0	0
Abca1	-2.08996	6.61559	0	0
Pmp22	2.03837	5.54007	0	0
Trafd1	-2.01438	6.04059	0	0
Rab3il1	2.00578	5.87179	0	0
Emp1	2.00387	6.13411	0	0
C77080	1.97826	5.26061	0	0
Pou2f2	-1.96433	6.51529	0	0
Slc43a2	1.95077	6.63034	0	0
Myc	-1.92476	6.66933	0	0
Ccl5	-1.91088	7.44546	0	0
Blvrb	1.86189	7.39312	0	0
Gm5483	-1.84319	5.46585	0	0
Timp1	-1.84265	5.22733	0	0
Procr	1.83126	7.28269	0	0
Sass6	-1.82511	6.08775	0	0
Tap1	-1.82175	5.91774	0	0
Fam49a	-1.81235	5.7295	0	0
Cd83	-1.80983	6.0664	0	0
Srxn1	1.80123	9.00488	0	0
Stat2	-1.79629	5.65041	0	0
Fnbp1l	-1.79136	8.48318	0	0
Alox5ap	1.76221	5.85406	0	0
Rel	-1.70952	5.9153	0	0
Sema4d	1.69713	7.85212	0	0
Uap1l1	1.67931	5.40281	0	0
1110007C09Rik	1.67817	6.34863	0	0
Znfx1	-1.66443	6.7449	0	0
Atp2a3	1.66179	6.33459	0	0
Abcb4	1.66168	5.60537	0	0
Rgs16	-1.65092	6.03793	0	0
Dap	1.6274	6.11895	0	0
Adar	-1.62089	7.74492	0	0
Itgal	-1.61621	5.66984	0	0
Hilpda	1.57986	5.42027	0	0
Cbl	-1.56946	6.72333	0	0
Pdgfb	-1.54919	7.12678	0	0
Sqstm1	1.54099	11.0764	0	0
Mt2	1.53538	7.49146	0	0
Ctsd	1.52408	10.3076	0	0
Plekho1	1.52311	6.9903	0	0
Ptges	1.49744	5.62938	0	0
Taldo1	1.48353	8.51902	0	0
Mgat4b	1.47559	7.70037	0	0
Akr1b8	1.46965	9.84749	0	0
Ly6e	-1.46733	7.72527	0	0
Creg1	1.42733	7.86866	0	0
Ninj1	1.42237	7.23755	0	0
Clec4d	1.42094	9.02881	0	0
Mt1	1.42046	8.00234	0	0
Kcnq1ot1	-1.41441	6.38193	0	0
Calcrl	-1.35947	6.60105	0	0
Herpud1	-1.35019	7.52894	0	0
Gm6644	1.34845	9.73032	0	0
Vat1	1.34477	8.06678	0	0
Slfn2	-1.33854	7.9066	0	0
Ctsc	-1.32961	6.54879	0	0
Cebpd	-1.3102	6.55358	0	0
Lgals3	1.29869	7.82214	0	0
Serinc2	1.29189	6.10274	0	0
Cxcl2	1.27957	10.5419	0	0
Nfkbiz	-1.2722	7.12466	0	0
Cpd	-1.26219	9.58918	0	0
Cat	1.24806	7.78101	0	0
Ogfr	-1.24139	6.4838	0	0
Dtx4	1.23258	6.64326	0	0
Hk3	1.23192	6.23579	0	0
Idh1	1.23173	6.96088	0	0
Slc37a2	1.22821	8.07446	0	0
Prr13	1.22808	6.76046	0	0
Glg1	-1.22692	7.66022	0	0
Nfkb1	-1.22145	8.12923	0	0
Errfi1	-1.21593	6.67922	0	0
Alas1	1.213	6.82585	0	0
Tor3a	-1.1792	6.77776	0	0
Bcar3	1.17303	6.63587	0	0
Itga5	-1.17115	9.11454	0	0
Actn1	1.17002	7.32644	0	0
Stat3	-1.16735	7.22619	0	0
Mdn1	-1.16694	8.22425	0	0
Ftl1	1.16054	12.9883	0	0
2810474O19Rik	-1.15472	6.85548	0	0
Ifi27	-1.11795	7.1095	0	0
Lnpep	-1.11343	6.70543	0	0
Rassf4	-1.10586	7.71868	0	0
Ctsb	1.0894	10.7711	0	0
Ccl9	-1.08897	9.2741	0	0
Psap	1.0881	9.15819	0	0
Gna13	-1.08464	7.91324	0	0
Fth1	1.08135	13.2382	0	0
Tapbp	-1.07791	8.05961	0	0
Pim1	-1.07236	6.4681	0	0
Samhd1	-1.06424	7.42984	0	0
Tnfrsf1b	-1.05865	8.16785	0	0
Mrgpra6	-1.05416	8.30768	0	0
Itga4	-1.04998	8.65709	0	0
Etnk1	-1.04755	7.36567	0	0
Scin	-1.04715	8.10027	0	0
Cstb	1.04584	7.95193	0	0
Trim25	-1.04172	8.45268	0	0
Lipa	1.0284	8.23643	0	0
Gpr137b	1.02798	6.61377	0	0
Ikzf1	-1.01308	6.81117	0	0
Slc6a12	1.01041	8.24756	0	0
Zfp36	-1.0053	8.35334	0	0
Mrps6	1.00411	6.77726	0	0
Csf3	1.00173	9.46717	0	0
Ank	0.99946	8.99397	0	0
Ddx24	-0.995501	8.36059	0	0
Ascc3	-0.992577	6.82156	0	0
Eif4g2	-0.992561	10.835	0	0
Cmtr1	-0.956843	7.10076	0	0
Zc3hav1	-0.956729	7.15016	0	0
Esd	0.950323	10.0383	0	0
Mpeg1	0.941478	7.65477	0	0
Wdfy3	-0.940033	7.6221	0	0
Pgd	0.939912	10.1941	0	0
Itgam	-0.93386	7.79101	0	0
Lat2	0.918758	7.03535	0	0
Slc5a3	0.904951	7.24902	0	0
Cd63	0.894648	7.60574	0	0
Tpm1	0.890855	8.51036	0	0
Hexa	0.888347	7.88722	0	0
Rnh1	0.884419	7.77484	0	0
Ier3	0.87216	8.64082	0	0
Abcc4	0.855898	7.29259	0	0
Baz1a	-0.838864	8.36616	0	0
Lilrb4a	0.832575	9.24058	0	0
Lasp1	0.83123	7.83705	0	0
Son	-0.819245	8.40308	0	0
Myo1e	-0.816362	7.88618	0	0
Ccl4	-0.806007	9.03753	0	0
Ipo7	-0.79612	7.93326	0	0
Hk1	0.794089	8.42199	0	0
Cd9	0.772715	8.75699	0	0
Fdps	0.76897	8.98273	0	0
Ago2	-0.766454	7.65455	0	0
Slco4a1	0.766332	8.40967	0	0
Pik3ap1	-0.76271	7.82059	0	0
Ddx3x	-0.753532	9.65115	0	0
B2m	-0.752805	8.16412	0	0
Actg1	-0.749238	11.5337	0	0
Mbnl1	-0.724987	7.992	0	0
Nfat5	-0.699095	10.0529	0	0
Itgb2	0.698932	8.99527	0	0
Cd44	-0.688378	8.67617	0	0
Akr1a1	0.687567	9.38792	0	0
Vasp	-0.677746	9.25328	0	0
Anxa5	0.676096	9.82587	0	0
Ipo5	-0.671844	9.13652	0	0
Scd2	0.665225	9.95604	0	0
Slc7a1	-0.653797	8.42768	0	0
Cybb	-0.618132	9.82659	0	0
Kctd12	-0.609573	9.18866	0	0
Huwe1	-0.601767	8.96079	0	0
Ddx21	-0.594528	9.24974	0	0
Slc11a1	0.57788	9.09325	0	0
Trip12	-0.574654	8.5842	0	0
G6pdx	0.559291	9.46568	0	0
Grn	0.536677	8.8298	0	0
Actr3	-0.534886	9.33989	0	0
Ptbp1	-0.485881	9.41465	0	0
Actb	-0.472885	12.5367	0	0
Rbpj	-0.466447	10.1567	0	0
Irg1	0.407781	11.3256	0	0
Odc1	0.34326	12.0632	0	0
Hspa8	-0.25369	12.1903	0	0
Mat2a	-0.757125	8.10727	0	0
Car2	-0.533978	9.95436	0	0
Ankfy1	-0.748399	7.65929	0	0
Birc6	-0.722712	7.80292	0	0
Anxa2	0.631865	8.08159	0	0
Trim56	-2.24278	4.85975	0	0
Stap1	-0.982028	6.84919	0	0
Actr2	-0.56035	9.27455	0	0
Met	-2.08157	4.77337	0	0
Adssl1	1.3532	5.74091	0	0
Caprin1	-0.553819	9.15464	0	0
Tnpo1	-0.767621	8.11672	0	0
Fabp5	0.849407	7.20822	0	0
Cpne2	1.51844	5.86768	0	0
Cad	-0.685026	8.29565	0	0
Rap1b	-0.624015	8.67468	0	0
Phf11d	-4.00468	3.74758	0	0
Cnot1	-0.648961	8.25699	0	0
Ptgr1	2.06819	4.83241	0	0
Slc38a2	-0.604793	8.66805	0	0
Mcm6	-0.693117	7.65709	0	0
Lilr4b	0.744559	7.74489	0	0
Pnpt1	-0.958312	6.62774	0	0
Atp2a2	-0.428805	10.025	0	0
Sel1l	-0.570741	8.44886	0	0
Anxa4	1.02467	6.47838	0	0
Utp20	-0.799573	7.43116	0	0
Tnfaip2	0.715807	7.76723	0	0
Zak	-0.771564	7.30042	0	0
Nckap1l	-0.571587	8.28074	0	0
Scpep1	0.881199	7.22055	0	0
Ifi204	-3.97078	3.86497	0	0
Socs3	-0.77154	9.46003	0	0
Pak2	-0.608662	8.24247	0	0
Nup205	-0.716787	7.69464	0	0
Zbed6	-2.08806	4.94106	0	0
Plin2	1.47344	5.34711	0	0
Fam102a	1.64958	5.18398	0	0
Eif4g1	-0.482566	10.0072	0	0
Ctsl	0.755946	9.23083	0	0
Mvd	0.814451	7.05075	0	0
Ampd3	2.16164	4.74445	0	0
Pde4b	-1.55573	5.19229	0	0
Prrc2c	-0.503204	9.22668	0	0
Macf1	-0.612673	8.28617	0	0
Fam208b	-0.981819	6.67245	0	0
Pim2	-1.11452	6.38034	0	0
Rab10	0.78026	8.45149	0	0
Chd4	-0.499928	9.00612	0	0
Dhx9	-0.70722	8.32091	0	0
Tet2	-1.02817	6.33214	0	0
Gsn	1.4747	5.22376	0	0
Trem2	2.19885	4.41395	0	0
Hnrnpa2b1	-0.440627	9.36687	0	0
Vim	0.601266	8.39607	0	0
Dock10	-0.730312	7.45366	0	0
Psmb8	-1.08349	6.3831	0	0
Hectd1	-0.540063	8.52548	0	0
Abhd4	1.36122	5.79461	0	0
Stk40	-0.791685	7.34743	0	0
Jag1	1.42115	5.43766	0	0
Prpf8	-0.574538	9.15173	0	0
Hspa5	-0.252796	11.506	0	0
Pml	-1.34688	5.77835	0	0
Slc4a7	-0.809354	7.06364	0	0
Foxp1	-0.787373	7.18424	0	0
Tuba1a	1.02205	6.17214	0	0
Kpnb1	-0.423401	9.80823	0	0
Atp6v1a	0.4812	9.16422	0	0
Gyk	-0.704439	7.96968	0	0
Ubr4	-0.568651	8.59743	0	0
Trim14	-1.48377	5.51571	0	0
C130026I21Rik	-0.804861	7.18587	0	0
Furin	-0.756476	8.19668	0	0
Gvin1	-4.86504	6.09906	0	0
Mob1a	-0.952105	6.50742	0	0
Rnf114	-0.990862	6.35015	0	0
Ptprs	0.625113	8.21442	0	0
Rrm1	-0.636657	7.73882	0	0
Ampd2	-0.59469	8.06063	0	0
Ube2l6	-3.1111	3.61622	0	0
Dhx15	-0.592883	8.33847	0	0
Slc25a1	0.788026	6.96652	0	0
Mndal	-3.27527	4.15985	0	0
Sfpq	-0.489983	8.55366	0	0
Hcfc1	-0.575366	8.11211	0	0
Naa25	-0.844005	7.09032	0	0
Atp8b4	-0.878708	6.88333	0	0
Myo7a	-0.69038	7.98534	0	0
Sbno2	-0.7778	7.38581	0	0
Usp25	-0.801651	7.14753	0	0
Pkn3	1.82449	5.29428	0	0
Itgb7	1.04889	6.21425	0	0
Ralgds	0.922282	6.56376	0	0
Gbp7	-6.42654	3.34312	0	0
Mroh1	0.863329	6.61025	0	0
Sema4a	0.727776	7.16668	0	0
Nol6	-0.711897	7.22804	0	0
Glmp	0.862146	7.18295	0	0
Flna	-0.49241	10.0886	0	0
Clec4e	0.651031	8.23735	0	0
Gpr137b-ps	1.0086	6.65884	0	0
Aldh2	0.665894	7.55334	0	0
Ubtd1	1.31254	5.92666	0	0
Tcof1	-0.689167	8.04883	0	0
Txnrd1	0.389353	10.0106	0	0
BC005537	-0.418039	9.38785	0	0
Fxyd2	0.765693	7.59078	0	0
Pik3cd	-0.776654	7.25207	0	0
Lgals1	0.784194	7.1471	0	0
Fndc3a	-0.835287	7.12485	0	0
Gemin5	-0.780523	6.99418	0	0
S100a10	0.739949	7.36714	0	0
Eif4ebp1	0.781893	6.97618	0	0
Ppp1r15b	-0.730455	7.48327	0	0
Lrrc25	-1.05311	6.326	0	0
Gaa	0.730235	7.26118	0	0
Ifi44l	-6.00456	3.08642	0	0
Ptpn14	4.16127	2.64694	0	0
Slc7a11	0.474123	9.76887	0	0
Ifit3b	-7.64611	2.56884	0	0
Srrm2	-0.473762	9.0736	0	0
Ipo4	-0.62419	7.66568	0	0
Tor1aip1	-0.90854	6.66872	0	0
Cd72	-0.642514	7.63042	0	0
Tmem2	-0.81972	6.95122	0	0
Ctss	-0.650753	7.56206	0	0
Dnase1l1	1.62529	4.87481	0	0
Camsap1	-0.790407	7.14935	0	0
Hsp90ab1	-0.316818	11.8929	0	0
Kmt2a	-0.7423	7.07557	0	0
Mb21d1	-0.980965	6.13505	0	0
Gpx4	0.800782	7.40889	0	0
Xpo4	-0.992895	6.2498	0	0
Trim21	-2.97977	3.55562	0	0
Kif3c	0.806533	7.05566	0	0
Hyou1	-0.31217	10.26	0	0
Tlr13	2.2672	4.06909	0	0
Fam134b	1.11303	6.09314	0	0
Gbp3	-5.00411	2.76058	0	0
Malat1	-0.361977	9.82373	0	0
Tdrd7	-1.60591	5.00863	0	0
Neat1	0.475513	9.03731	0	0
Pabpc1	-0.370655	11.4785	0	0
Slc3a2	0.525302	9.0012	0	0
Cbr3	3.07958	3.10956	0	0
Ranbp2	-0.687006	7.87047	0	0
Cndp2	0.630033	7.82155	0	0
Ly9	-0.817287	6.62611	0	0
Ep300	-0.682636	7.1692	0	0
Hnrnpk	-0.406267	9.71517	0	0
Il10	-4.71267	2.85028	0	0
Zfhx4	-1.3824	5.80298	0	0
Smg1	-0.615805	7.6858	0	0
Cd36	0.415051	10.3495	0	0
Gm10052	-0.552342	9.54349	0	0
Prdx6	0.560599	8.35715	0	0
Tor1aip2	-0.654242	7.41419	0	0
Kif5b	-0.751478	7.77552	0	0
Neu1	0.805979	6.50043	0	0
Gm6548	-1.70433	4.77731	0	0
Oas1b	-3.89696	3.17982	0	0
Atp6v0c-ps2	7.38821	6.93004	0	0
Fyb	-0.561558	8.27464	0	0
Traf1	-0.720763	7.0189	0	0
Dusp2	-0.841689	7.23632	0	0
Gm17644	-1.25731	5.38412	0	0
Rabac1	1.0155	6.07094	0	0
Ncl	-0.319824	10.8363	0	0
Fam20c	1.9642	4.13884	0	0
Xrn1	-1.41714	5.03469	0	0
Rsbn1	-0.627157	7.33275	0	0
Ell2	-0.647407	7.51671	0	0
Cbx5	-0.648981	7.40371	0	0
Hck	-1.16013	5.75372	0	0
Gspt1	-0.469912	8.68398	0	0
Lss	0.590638	7.46649	0	0
Myadm	0.65241	8.22801	0	0
Vps13c	-0.608584	7.78847	0	0
Swap70	-0.670603	7.3391	0	0
Agrn	-1.34884	5.2301	0	0
Zfp871	-0.847858	7.10723	0	0
Trim12c	-2.10789	4.35647	0	0
Nucb1	0.744832	7.04162	0	0
Bdp1	-0.926329	6.76696	0	0
Clic1	0.432737	8.73093	0	0
Tcirg1	0.483452	8.44624	0	0
Sp140	-1.27345	5.09582	0	0
Top2a	-0.71342	7.82598	0	0
Ypel5	1.4912	4.70698	0	0
Psme2	-0.731803	6.74758	0	0
Gga2	1.06126	5.56848	0	0
Shisa5	-0.796594	6.58294	0	0
Ccnd2	-0.667242	7.08906	0	0
Lrrc16a	-3.12511	3.3152	0	0
Wnk1	-0.515741	8.12363	0	0
Sf3b1	-0.43092	8.57655	0	0
Sept9	0.513517	7.96397	0	0
Rnf24	-1.02988	5.75364	0	0
Cfp	-0.576221	8.32931	0	0
Peak1	-0.405803	8.84771	0	0
Atp6ap2	0.650219	7.557	0	0
Ms4a6d	-0.825358	6.51834	0	0
Nupl1	-0.830269	6.46864	0	0
Asph	-0.414715	8.64151	0	0
Bcl2a1d	-0.809909	6.51959	0	0
Polr1a	-0.55626	7.72085	0	0
H2-D1	-0.37075	9.23485	0	0
Tarm1	2.92303	3.22296	0	0
Prkar2a	-0.762394	7.2025	0	0
Mapkapk2	-0.373322	9.28266	0	0
Nup210	-0.669624	7.05999	0	0
Sik3	-0.432505	8.46035	0	0
Fads1	0.538878	8.16241	0	0
Impdh2	-0.577145	8.03216	0	0
Pacs2	0.926302	6.2133	0	0
Lrrfip2	1.04368	5.96472	0	0
Tpp1	0.659336	6.93955	0	0
Psma6	-0.514395	9.03736	0	0
Cd300e	-5.89296	2.55564	0	0
Prr14l	-0.66845	7.08032	0	0
Gsr	0.810678	6.43331	0	0
Sod1	0.581866	7.9489	0	0
Arhgef3	-1.78478	4.49052	0	0
Bop1	-0.504016	7.96208	0	0
Il6	-4.13015	2.70431	0	0
Sh3bgrl3	0.590126	7.36469	0	0
Tmem120a	1.29163	5.23369	0	0
Tln1	-0.294979	10.0967	0	0
Cp	-2.42636	3.70476	0	0
Acpp	-3.16999	3.21953	0	0
Magohb	-2.08535	4.08411	0	0
Sf3b3	-0.482067	8.6293	0	0
Nfkbia	-0.51042	9.26132	0	0
Ccl3	-0.324478	11.0986	0	0
4932438A13Rik	-0.827657	6.30014	0	0
Usp24	-0.600194	7.28549	0	0
Slfn10-ps	-1.4932	5.37043	0	0
Pds5a	-0.61205	7.20666	0	0
Abl2	-0.704752	7.13031	0	0
Atp1a3	0.928888	6.28096	0	0
Shtn1	0.737339	6.63594	0	0
Ankrd52	-0.613193	7.79277	0	0
Ltb	-1.13139	6.17322	0	0
Gclc	0.750106	6.80761	0	0
Prrc2a	-0.502161	9.58725	0	0
Bhlhe41	3.03027	2.9526	0	0
Renbp	1.3919	5.33958	0	0
H3f3b	-0.480497	8.98038	0	0
Ddx60	-8.31833	2.34812	0	0
Isg20	-3.50354	2.91267	0	0
Pla2g4a	0.534108	7.63331	0	0
Sp110	-0.736132	6.72525	0	0
Acat2	0.68104	6.64675	0	0
Pcyt2	0.668834	6.79865	0	0
Atp6v1g1	0.633648	6.96372	0	0
Ddx6	-0.532714	8.37842	0	0
Pip5k1c	0.620066	7.18972	0	0
Gabpb2	-0.750469	6.73313	0	0
Ifit2	-3.30164	3.02364	0	0
Tnfaip3	-1.15007	5.43595	0	0
Lyz2	-0.385868	10.6242	0	0
Rab11fip1	-0.650532	6.94078	0	0
Aldh9a1	0.624961	7.044	0	0
Bcat1	-0.540602	8.02321	0	0
Me1	0.607608	6.95574	0	0
Abcb6	0.99192	5.59566	0	0
Il6ra	-1.50339	5.18168	0	0
Rcc2	-0.474438	9.08429	0	0
Cerk	1.42261	5.64977	0	0
Ldha	-0.214651	11.1695	0	0
Larp1	-0.435864	8.7683	0	0
Pgm2	0.811539	6.76986	0	0
Bcl3	-1.12759	5.86178	0	0
Irf2bp2	1.23487	4.88115	0	0
Nadk	-0.382945	8.93802	0	0
Sema4c	-2.77134	3.39189	0	0
Gla	1.18532	5.14732	0	0
Serpinb6a	0.742594	6.79646	0	0
Scd1	0.840187	6.03114	0	0
Med14	-0.900013	5.89557	0	0
Mxd1	-1.76209	4.2475	0	0
Btaf1	-0.594626	7.34445	0	0
Edn1	-4.3382	2.84299	0	0
Heatr1	-0.597311	7.39461	0	0
Gbe1	1.00854	5.44104	0	0
Upp1	-1.3654	4.71192	0	0
Hdlbp	-0.34429	9.44678	0	0
Ttc12	1.44832	4.70087	0	0
Nfkb2	-0.821156	7.6078	0	0
Daxx	-0.873154	6.14979	0	0
Mknk2	0.737913	6.7752	0	0
Plau	1.90574	3.80233	0	0
Mnda	-5.27459	2.38031	0	0
Fasn	-0.339606	9.5758	0	0
Nup153	-0.596893	7.5212	0	0
Olfm1	0.473607	8.33872	0	0
Ptprj	-0.527431	8.41628	0	0
Grap	-0.950029	6.05917	0	0
Prnp	0.343307	9.39545	0	0
Nup98	-0.552361	7.46158	0	0
Snrnp200	-0.567846	7.90174	0	0
Fut8	-1.14609	5.68859	0	0
Col5a3	-1.77895	4.40798	0	0
Clec4n	2.3621	3.28686	0	0
Nsdhl	0.80227	6.35818	0	0
Syvn1	-0.675202	7.22472	0	0
Acin1	-0.504288	7.56924	0	0
Cldn11	2.7123	3.02956	0	0
Lrp8	0.598999	6.92234	0	0
Gabarap	0.626106	7.66395	0	0
Srsf1	-0.38792	8.41462	0	0
Uba6	-0.740345	6.2889	0	0
Lamp1	0.363988	9.08419	0	0
Phlda1	-0.885997	5.80735	0	0
Nup160	-0.705639	6.48984	0	0
Cxcl16	-1.60223	4.4512	0	0
Zfp106	-0.381657	8.95261	0	0
Atp6v0c	0.608513	9.41273	0	0
Tpd52	0.660695	7.21461	0	0
Abcc1	0.410503	9.65677	0	0
Crispld2	-6.1622	2.04733	0	0
Batf	-0.970403	5.51391	0	0
Zfp110	-0.990299	5.65492	0	0
Ppt2	0.734807	6.14781	0	0
Fgd4	-1.09827	5.07611	0	0
Ldlrap1	0.896151	5.81446	0	0
Lcp1	-0.194666	11.1664	0	0
Mki67	-0.456964	7.92251	0	0
Vars	-0.450846	8.27547	0	0
Slc6a9	0.993073	5.52128	0	0
Ubr5	-0.453044	8.28172	0	0
Tet3	-0.63204	7.15601	0	0
Txn1	0.545781	9.04594	0	0
Marcks	-4.72788	2.3984	0	0
Smarcc1	-0.525846	7.53574	0	0
Atm	-0.710879	6.98973	0	0
Tmem229b	-0.806479	6.72164	0	0
Hyal1	3.16677	2.61205	0	0
Glrx	-0.521766	7.6919	0	0
Serpinb9b	2.64808	2.91182	0	0
2700029M09Rik	0.636958	6.70469	0	0
S100a4	0.643853	7.98775	0	0
Rrp12	-0.711603	6.76494	0	0
Erap1	-1.14712	5.54141	0	0
Abcd4	0.948757	5.98989	0	0
Kmt2c	-0.782843	6.22567	0	0
Gmip	-0.628675	6.92978	0	0
Hivep2	-0.843251	6.00784	0	0
Cct6a	-0.401993	8.97548	0	0
Arcn1	-0.351832	8.84473	0	0
Mga	-0.719561	6.47861	0	0
Eif2s3x	-0.465312	8.54583	0	0
Itpkb	-1.2912	4.99869	0	0
Tlr2	-0.616083	6.99762	0	0
Mybbp1a	-0.417154	9.46091	0	0
Skil	-0.622406	6.79862	0	0
Ctnnd1	-0.463149	7.92702	0	0
Celf2	-0.906132	5.86243	0	0
Ash1l	-0.584064	6.93498	0	0
Npm1	-0.363013	11.0838	0	0
Trim26	-0.904811	6.0811	0	0
Nmi	-1.96144	3.76326	0	0
Myd88	-0.615161	6.78279	0	0
Ppib	0.49479	8.83825	0	0
Txnip	-0.393672	8.31485	0	0
Ino80d	-0.849925	5.98076	0	0
Gm4737	-0.479732	7.84847	0	0
Usp34	-0.641233	7.32363	0	0
Srcap	-0.556417	7.15705	0	0
Wasf2	-0.551009	7.19613	0	0
Crtap	1.36684	5.23538	0	0
Cep350	-0.952291	5.86982	0	0
Anpep	2.60688	2.82513	0	0
Amdhd2	1.45633	4.3584	0	0
Cyb5r3	0.566886	7.12033	0	0
Pik3r5	-0.464508	7.74825	0	0
Naglu	0.967033	5.35074	0	0
Pfas	-0.565968	6.99282	0	0
Pmvk	1.02461	5.4783	0	0
Lpl	-1.23198	4.97477	0	0
Papd7	-0.832536	5.95497	0	0
Them6	0.948934	5.79384	0	0
Mir22hg	1.03475	5.22147	0	0
4933409K07Rik	0.624593	7.07611	0	0
Pkm	0.161398	13.0511	0	0
Npl	-1.07448	5.19221	0	0
Tkt	0.437788	9.02304	0	0
Nsun2	-0.373481	8.58282	0	0
Shmt2	-0.406127	8.81522	0	0
Apol9b	-6.72129	2.19895	0	0
Txlna	-0.529909	7.17022	0	0
Map2k1	-0.489815	8.23234	0	0
Susd3	2.18831	3.22158	0	0
Sirpa	0.661696	6.67963	0	0
Il27	-3.78564	2.29855	0	0
Sdc3	-1.20666	5.10978	0	0
Zc3h12c	-0.649813	7.59433	0	0
Atp6v0b	0.5088	8.0039	0	0
Kdm6b	-0.67465	7.06714	0	0
Usp9x	-0.442381	7.99866	0	0
Dgkh	-1.77156	3.87419	0	0
Nampt	-0.466373	7.63298	0	0
Mycn	0.357682	9.64862	0	0
Aes	0.836177	6.04001	0	0
Emilin2	-0.338109	8.98239	0	0
Peli1	-1.06898	5.28481	0	0
Gapdh	0.161697	12.3661	0	0
Cd40	-1.49741	4.77681	0	0
Slc7a5	-0.527211	8.32458	0	0
Dok2	-0.678437	6.49298	0	0
Zyx	-0.871948	5.84121	0	0
Abr	0.447953	8.58174	0	0
Fubp1	-0.505613	7.76864	0	0
Speg	1.89405	4.0869	0	0
Trim34a	-3.13231	2.54358	0	0
Med13	-0.564349	7.19536	0	0
Pyhin1	-5.63427	1.84121	0	0
Tnip1	-0.350759	8.56135	0	0
Zfand2a	0.905975	5.78878	0	0
Dtx2	-0.93989	5.56015	0	0
Herc4	-0.656851	6.6397	0	0
Atp6v1d	0.662433	6.66798	0	0
Etf1	-0.324853	8.76449	0	0
Ep400	-0.550436	6.88446	0	0
Kif1c	0.584042	7.14957	0	0
Clic4	-0.358976	8.93121	0	0
Sept11	-0.426505	8.1251	0	0
Id3	-1.34181	4.76287	0	0
Anapc1	-0.470196	7.93147	0	0
Nek9	-0.453419	7.70627	0	0
Ifi30	0.584407	6.92414	0	0
Lrp1	0.294683	9.02328	0	0
Atf7ip	-0.97672	5.24199	0	0
Ccdc50	-0.586561	7.48348	0	0
Brwd1	-0.698287	6.15322	0	0
Rbl1	-0.791351	6.12052	0	0
Panx1	1.31988	4.51572	0	0
Tnfrsf11a	-0.48804	7.25533	0	0
Cotl1	-0.61713	7.59044	0	0
Cse1l	-0.496716	7.64001	0	0
Hcls1	0.274941	9.82493	0	0
Chd9	-0.815184	5.79664	0	0
Dkc1	-0.552051	7.01101	0	0
Aph1c	1.71105	3.50733	0	0
Atp8b2	-0.600786	6.91161	0	0
Slc2a1	0.373133	8.7561	0	0
Car12	-0.597239	6.48069	0	0
Ctsa	0.342827	9.16219	0	0
Creld1	0.776002	6.00456	0	0
Cyfip1	-0.442196	8.22305	0	0
Fxyd5	0.441637	8.24366	0	0
Urb1	-0.728167	6.0536	0	0
Hnrnpu	-0.3352	9.82636	0	0
Notch1	-2.37945	3.95199	0	0
Lpin2	0.784689	6.28292	0	0
Alcam	0.353273	8.23811	0	0
Hk2	-0.522211	7.78267	0	0
Kat6a	-0.766188	6.16938	0	0
Tmem38b	0.401732	7.86175	0	0
Ppard	0.72503	5.9839	0	0
Zeb2	-0.576769	7.72476	0	0
Eif3b	-0.376202	9.34865	0	0
Acss2	1.81894	3.79253	0	0
Cltc	-0.332945	9.80562	0	0
Ptpn6	-0.389809	8.31843	0	0
Ireb2	-0.465861	7.50905	0	0
Kmt2b	-0.626946	6.6967	0	0
Dock8	-0.783427	5.93777	0	0
Inf2	0.766229	6.00006	0	0
Polr2a	-0.459745	8.13927	0	0
Psme3	-0.374362	8.50428	0	0
Cdk12	-0.687092	6.39092	0	0
Herc1	-0.5731	7.55465	0	0
Pa2g4	-0.28252	9.39694	0	0
Trrap	-0.439614	7.58851	0	0
Rnasek	0.637643	6.32133	0	0
Serbp1	-0.310594	9.71542	0	0
Heatr3	-0.579998	6.69618	0	0
Snx5	-0.410525	8.02377	0	0
Slc27a1	0.513451	7.85629	0	0
Nceh1	1.18707	4.77557	0	0
Diap2	-0.765133	6.04608	0	0
Fdft1	0.667807	6.44937	0	0
Ckb	1.07503	5.06748	0	0
Kif11	-0.782633	5.69809	0	0
Ywhag	-0.290061	9.91598	0	0
Mycbp2	-0.556989	7.08535	0	0
Supt6	-0.383797	7.99086	0	0
Dync1h1	-0.311518	9.48693	0	0
Hmgb2	-0.49197	7.65449	0	0
Col4a5	-1.23337	4.74178	0	0
Jmjd1c	-0.483027	7.29257	0	0
Tecr	0.602662	6.39622	0	0
Nat6	1.41482	4.1606	0	0
Irak3	-1.28739	4.36055	0	0
Cdk6	-1.01537	5.20468	0	0
Tpr	-0.398924	8.23787	0	0
Edem2	0.710252	6.01648	0	0
Gnpda1	0.96488	5.54223	0	0
Hpgds	1.80467	3.26783	0	0
Atad2	-0.562104	6.8426	0	0
Glrx5	0.598102	6.5154	0	0
Cacng8	1.70061	3.94012	0	0
Pou2f1	-0.814944	5.60541	0	0
Ankrd11	-0.429762	7.56315	0	0
Prmt5	-0.485507	7.3406	0	0
Bhlhe40	1.27208	4.88581	0	0
Kdm5a	-0.647286	6.61138	0	0
2610005L07Rik	-0.524781	6.78443	0	0
Itsn2	-0.455353	7.27689	0	0
Xbp1	-0.502705	7.28996	0	0
Vti1b	0.479285	7.34199	0	0
Tgif1	0.599153	6.48169	0	0
Setd1b	-0.892553	6.2184	0	0
Cep170b	0.811968	5.54839	0	0
Adam8	0.414211	9.04399	0	0
Sp1	-0.597156	6.75013	0	0
Mib1	-0.628025	6.22901	0	0
Atp2b1	0.393495	8.2294	0	0
9930111J21Rik1	-3.79258	2.12028	0	0
Mir155hg	-1.85312	3.3715	0	0
Ankrd17	-0.493835	7.82598	0	0
Chpf2	0.583766	6.74915	0	0
Aldoa	0.229556	11.3421	0	0
S100a11	0.455343	7.44067	0	0
Psmb10	-1.4011	4.27588	0	0
Zfp207	-0.460712	7.24038	0	0
Polr1b	-0.535401	6.80429	0	0
Arid1a	-0.569345	7.73857	0	0
Setdb1	-0.496367	6.91159	0	0
Lig3	-0.586275	6.68253	0	0
Mfsd6	0.847691	5.28475	0	0
Bptf	-0.602707	6.78268	0	0
Elk4	-1.24097	4.51707	0	0
Slc39a14	-0.657192	6.76228	0	0
Pik3cb	0.878765	5.96848	0	0
H2-T22	-2.29786	3.79912	0	0
Lad1	-3.25538	2.23196	0	0
Prkch	0.56284	6.59686	0	0
Snx9	0.606321	6.30406	0	0
Wdr1	-0.338377	8.69915	0	0
Dhx40	-0.898313	5.30299	0	0
Bin1	0.638768	6.26941	0	0
Hspd1	-0.287143	10.1612	0	0
A230046K03Rik	-0.644494	6.65536	0	0
Mxi1	0.605014	6.51019	0	0
Notch2	-0.421788	7.69713	0	0
Lif	-1.4221	4.12962	0	0
B4galt5	0.485461	7.36952	0	0
Ubap1	0.69662	6.10288	0	0
Gja1	-0.576552	6.42681	0	0
Foxn3	-1.29944	4.25194	0	0
Cfb	-4.6569	1.63638	0	0
Rnpep	-0.447836	7.62976	0	0
Eef2	-0.221175	11.7425	0	0
Tob2	-0.531188	6.91439	0	0
Abcg1	0.986246	5.42857	0	0
Gm8979	-2.6126	2.70562	0	0
Kdm5c	-0.53755	7.04891	0	0
Ptch1	-0.973924	5.19724	0	0
Lars	-0.381824	8.14948	0	0
Cytip	-1.8939	3.22817	0	0
Mcm4	-0.452814	7.52049	0	0
Spen	-0.481004	7.34676	0	0
Pld3	0.551547	6.52932	0	0
Pabpc4	-0.430704	8.3733	0	0
Arid3a	-0.48795	7.48269	0	0
Hsh2d	-4.6317	1.69114	0	0
Tubb5	-0.191663	10.2528	0	0
Arhgap10	0.834249	5.71731	0	0
Ptprc	-0.394365	7.72155	0	0
Gbp9	-7.08482	1.64645	0	0
Fads2	0.573478	6.69395	0	0
Pitpna	0.342245	8.08342	0	0
Sars	0.292669	8.66883	0	0
Ttc37	-0.719841	6.12375	0	0
Lix1	-3.41614	2.87808	0	0
Scly	0.73415	6.02141	0	0
Pprc1	-0.479413	6.97277	0	0
Atp6v0e	0.481304	7.31553	0	0
Ankhd1	-0.569055	6.78693	0	0
Ptafr	1.78674	3.21257	0	0
Il10ra	-0.55774	6.73908	0	0
Adam15	0.346566	8.20312	0	0
Xpo5	-0.561115	6.61906	0	0
Skap2	0.430936	7.49328	0	0
Gbf1	-0.467069	7.02618	0	0
Dmxl1	-0.477493	6.90222	0	0
Capza2	-0.447581	7.37807	0	0
Nipbl	-0.556951	6.9526	0	0
Cct2	-0.252446	9.52135	0	0
Igsf8	-0.469335	7.81761	0	0
Sppl2a	-0.493864	6.85853	0	0
Mdh1	0.456943	7.18843	0	0
Rictor	-0.809382	5.6104	0	0
Tbc1d2	1.85405	3.35356	0	0
Cd52	-0.478825	7.16552	0	0
Cd300a	0.927935	5.35983	0	0
Lmbrd2	-1.14285	4.64715	0	0
Psen1	-0.36771	7.99613	0	0
Dido1	-0.67479	6.43353	0	0
Esyt1	0.522787	6.5748	0	0
Golt1b	0.594652	6.27482	0	0
Slfn9	-1.222	4.31557	0	0
Nr2c2	-0.959023	5.49883	0	0
Ttll4	-0.690184	5.8485	0	0
Sec16a	-0.467204	7.1636	0	0
Pik3cg	-0.66672	6.588	0	0
Hipk3	-0.550351	6.73477	0	0
Ik	0.378286	8.07009	0	0
Trps1	-0.863755	5.25493	0	0
Srrt	-0.498925	8.27818	0	0
Abcb1b	-0.727447	6.06725	0	0
2810417H13Rik	-0.432728	7.30795	0	0
Tnnt2	-5.07377	1.6615	0	0
Smox	-0.50445	6.93548	0	0
Pign	-0.511819	6.7866	0	0
Fam84b	-0.834126	5.23145	0	0
Gm7609	-2.34496	3.10947	0	0
Tcerg1	-0.412597	7.47905	0	0
Zfp518a	-1.29265	4.15122	0	0
Tnks	-1.18584	4.4089	0	0
Ubn2	-0.641524	6.33611	0	0
Slc22a4	4.24813	1.18049	0	0
Susd6	-0.551727	7.2243	0	0
Kdm2a	-0.509239	6.9031	0	0
Smim14	1.23063	4.15016	0	0
Ifitm3	-0.374642	9.51481	0	0
Hnrnpul1	-0.3906	7.62581	0	0
Mt3	4.96003	1.09767	0	0
Arfgef1	-0.435804	7.0758	0	0
Srsf2	-0.444445	8.00341	0	0
Trim8	0.487979	6.83409	0	0
Lgals8	-0.572948	6.51208	0	0
Idi1	0.374568	7.77178	0	0
Phf8	-0.7658	5.50293	0	0
Il1rl1	-1.40096	4.30881	0	0
Park7	0.457174	6.99715	0	0
Mkrn1	0.645259	5.93438	0	0
Dusp16	-0.649512	5.89583	0	0
Msn	-0.24227	10.0247	0	0
Ncf4	0.408502	7.38187	0	0
Trio	-0.598297	6.21103	0	0
Trip11	-0.836264	5.63561	0	0
Fpr2	-7.80041	1.05761	0	0
Ssh2	-0.581084	6.36485	0	0
Smc2	-0.480971	6.84152	0	0
Arfgef3	-0.717434	5.81585	0	0
Slc25a37	0.560325	6.24726	0	0
Ppp2r3c	-0.539498	6.91902	0	0
Agap1	0.982412	4.72674	0	0
Ncor1	-0.459415	7.43327	0	0
Ilf3	-0.490585	7.04639	0	0
Smg7	-0.453079	6.98211	0	0
Stat5a	-1.14453	4.5778	0	0
Uba1	-0.253257	9.78376	0	0
Fuca2	0.798579	5.54829	0	0
Ptgir	0.455701	7.12104	0	0
Fam46a	-1.55499	3.97157	0	0
Atp13a2	0.335001	8.33835	0	0
Gbp2b	-5.87907	1.14586	0	0
Riok3	0.409034	7.41923	0	0
Isoc1	-0.701539	5.77031	0	0
Cope	0.501943	6.72946	0	0
Sec11c	0.548002	6.5985	0	0
Slc16a1	-0.297044	8.68196	0	0
Eif5	-0.306594	9.14392	0	0
Dip2a	0.9203	5.15959	0	0
Prpf4b	-0.621569	6.03243	0	0
Psmd5	0.507194	6.76908	0	0
Zfp568	-0.894265	5.38082	0	0
Tspan14	0.824184	5.13744	0	0
Sdad1	-0.438672	7.41238	0	0
Nfam1	-0.570211	6.18959	0	0
Pogk	-0.589331	6.68608	0	0
Cdk2ap2	-0.400977	7.23157	0	0
Srsf6	-0.391842	8.08733	0	0
Thrap3	-0.389851	8.02888	0	0
Ripk2	-0.55767	6.61752	0	0
N4bp2	-1.26843	4.3121	0	0
Ndrg2	0.843108	5.72613	0	0
Sypl	0.429112	7.10214	0	0
Ostf1	0.443238	7.31233	0	0
Srpr	-0.340957	9.10093	0	0
Pgk1	0.196078	11.2147	0	0
Itpr1	-0.812295	5.28722	0	0
Nr4a1	-1.42999	4.29639	0	0
Tnrc6a	-0.473329	6.79688	0	0
Cmah	-0.520845	6.69113	0	0
Camk2d	0.684776	6.01577	0	0
Pdpk1	-0.56188	6.43442	0	0
Stx4a	0.6635	5.84554	0	0
Bax	0.438317	7.09415	0	0
Pfkfb3	-0.613364	5.99622	0	0
Cyp51	0.45166	7.47746	0	0
Cd74	0.290842	8.46945	0	0
Gm12250	-4.63757	1.35149	0	0
Antxr2	-0.484527	7.10921	0	0
Iars	-0.329958	8.29226	0	0
Ltn1	-0.533946	6.52825	0	0
Cluh	-0.330417	7.9796	0	0
Pum1	-0.540548	6.30832	0	0
Ccnt1	-1.36613	4.56543	0	0
Gbp2	-5.87459	1.14225	0	0
Xrn2	-0.401645	7.45782	0	0
Tlr7	-0.937436	4.74815	0	0
Rlim	-0.39933	7.91063	0	0
Pcnt	-0.677593	5.79087	0	0
Tex264	0.750968	5.43127	0	0
Jarid2	-0.61629	6.2045	0	0
Rtn4	0.345663	8.07389	0	0
Plekhm1	0.502467	6.75873	0	0
Tnfrsf26	0.785927	5.3239	0	0
S100a6	0.609525	7.51704	0	0
Mfsd12	0.673725	5.73653	0	0
Serpinb8	-0.655917	5.79253	0	0
Otud4	-0.472053	7.251	0	0
Tpm3	-0.222486	10.2983	0	0
Pmepa1	-1.55238	3.68614	0	0
Chd3	-0.563894	6.30554	0	0
Atp6v1c1	0.424187	7.45503	0	0
1110002L01Rik	-0.774199	5.48772	0	0
Adam9	-0.417274	7.12347	0	0
Setx	-0.530859	6.64278	0	0
Nqo1	4.07113	1.13041	0	0
Kidins220	-0.406265	7.24529	0	0
C920009B18Rik	-0.882018	4.97008	0	0
Adcy7	-0.420976	7.28521	0	0
Tmem245	-1.00434	4.77558	0	0
Sacs	-2.75558	2.14253	0	0
Mbnl2	-0.476296	6.90402	0	0
Calm1	0.247345	10.4303	0	0
Cdk18	0.610991	6.27991	0	0
Plek	-0.196693	10.0869	0	0
Ubr3	-0.559033	6.31831	0	0
Coa5	-0.41093	7.17689	0	0
Mcm3	-0.374725	7.877	0	0
Hap1	-1.84011	3.33068	0	0
Chd2	-0.529289	6.21663	0	0
2010111I01Rik	1.05293	4.8413	0	0
Tfdp1	-0.38209	7.57244	0	0
Tmc6	0.938283	4.63693	0	0
Mapk1ip1l	-0.40062	7.53962	0	0
Cntrl	-0.676954	6.22534	0	0
Zfp638	-0.502769	6.5808	0	0
Aldoc	0.771287	5.85249	0	0
Mpp1	0.747186	5.42303	0	0
Pole	-0.632257	5.84381	0	0
Gns	0.38981	7.54728	0	0
Cxcl3	1.18394	4.14703	0	0
Fam50a	0.713235	5.56949	0	0
Fgr	-0.744922	5.28835	0	0
Hnrnpm	-0.303576	8.70244	0	0
Tnf	0.279506	9.11444	0	0
Enpp4	-0.960157	4.92404	0	0
Irf5	-0.365257	7.86477	0	0
Wdr43	-0.428087	7.43665	0	0
Slfn1	-6.84545	0.918481	0	0
Ap2b1	-0.354462	7.91099	0	0
Gls	-0.333323	7.81071	0	0
Zswim8	0.485998	6.94654	0	0
Zfc3h1	-0.619472	6.3093	0	0
Xylt2	-0.880071	5.29128	0	0
Gart	-0.32373	8.07914	0	0
Wdr81	0.558218	6.63885	0	0
Xiap	-0.441554	6.69332	0	0
Nlrc5	-1.11298	4.16982	0	0
Atg7	0.717302	5.36827	0	0
Aldh3b1	0.625563	5.86132	0	0
Mtor	-0.502765	6.65175	0	0
Dcp2	-0.66522	5.86287	0	0
Elf1	-0.544292	6.08688	0	0
Lamtor1	0.499737	6.42078	0	0
Htt	-0.484247	6.815	0	0
Mef2c	-0.75289	5.35355	0	0
Papola	-0.29966	8.91282	0	0
Dopey2	1.09547	4.32075	0	0
Spg21	0.399725	7.10481	0	0
Uhmk1	-1.14322	4.7274	0	0
Rcor1	-0.741629	5.52925	0	0
Tmem189	0.513867	7.01242	0	0
Smek1	-0.375242	7.45203	0	0
Por	0.259528	9.40905	0	0
Mef2d	-0.451392	6.72834	0	0
Fancm	-0.795501	5.17964	0	0
Capza1	-0.275174	9.17901	0	0
Mlxip	-0.474372	6.52618	0	0
Tmem41b	0.435578	6.782	0	0
Tom1	0.675843	5.83631	0	0
Eif4b	-0.272831	8.71166	0	0
Aurkb	-0.630008	5.68401	0	0
Rplp2-ps1	7.92141	0.673265	0	0
Adh5	0.560848	6.26936	0	0
Plekhm2	0.695355	5.31155	0	0
Gba	0.429288	7.15335	0	0
Mdh2	0.25847	8.9771	0	0
Scamp5	0.712494	5.22332	0	0
Sgpl1	0.33157	7.95426	0	0
Lyn	-0.37231	8.4097	0	0
Klhl28	-1.25684	3.80889	0	0
Slc25a5	-0.216607	9.64093	0	0
Hnrnpf	-0.216601	9.55053	0	0
Smek2	-0.461261	6.62932	0	0
Rnf130	0.641317	5.79301	0	0
Zc3h4	-0.48873	6.85008	0	0
Btbd7	-0.767809	5.05479	0	0
Tbcel	0.534668	6.32551	0	0
Wbp2	0.451028	6.68588	0	0
Ccnd3	-0.624105	5.77843	0	0
Elmsan1	-0.490132	6.64887	0	0
Praf2	0.906843	4.97511	0	0
Nktr	-0.390946	7.22259	0	0
A730008H23Rik	-1.2475	4.32539	0	0
Pdcd11	-0.389917	7.45557	0	0
Dusp3	0.473014	6.62741	0	0
2810403A07Rik	-0.46203	6.6293	0	0
Mpnd	0.70824	5.82978	0	0
Tbl3	-0.476042	6.45729	0	0
Ppfibp1	-0.366251	7.51645	0	0
Vcpip1	-0.58988	6.19001	0	0
Agpat4	0.501435	6.40207	0	0
Slc38a6	0.763673	5.11225	0	0
Gcn1l1	-0.359301	7.92113	0	0
5430427O19Rik	-0.924539	4.9409	0	0
Rrm2	-0.390024	8.1843	0	0
Ms4a6b	-1.48694	3.66357	0	0
Dbi	0.683372	5.94795	0	0
Ctnnb1	0.259255	8.71457	0	0
Slc44a2	0.922235	4.63999	0	0
Hjurp	-0.691089	5.38108	0	0
Tnrc18	-0.440889	7.18361	0	0
Rbm14	-0.433833	6.92054	0	0
Gapvd1	-0.457168	6.80969	0	0
Nucks1	-0.322708	7.83414	0	0
Nfkbie	-0.685405	5.53041	0	0
Rasa3	0.71593	5.50744	0	0
Nr4a2	-1.37287	3.89545	0	0
Etv3	-0.572964	6.16476	0	0
Supt16	-0.379886	7.91241	0	0
Nadk2	0.846685	4.88298	0	0
Dna2	-0.665414	5.70858	0	0
Wdr77	-0.371575	7.65213	0	0
Rnf183	1.12812	4.16566	0	0
Hcar2	-1.1276	4.32696	0	0
Uhrf1	-0.338771	7.51519	0	0
Ifrd2	-0.50679	6.82725	0	0
Marcksl1	-0.34935	8.91856	0	0
Camk1	1.23995	3.61145	0	0
Gm4070	-2.34197	5.9595	0	0
Pfkl	-0.329372	8.32088	0	0
Tpp2	-0.36824	7.6039	0	0
Kbtbd11	0.377845	7.24704	0	0
Msmo1	0.337927	7.55854	0	0
Osgin1	1.87225	2.70477	0	0
Rad54l2	-0.52167	6.18947	0	0
Thoc2	-0.483706	6.35481	0	0
Eno2	1.31752	4.00122	0	0
Trib1	-0.732099	5.31314	0	0
Dynll2	0.502657	6.57202	0	0
Rragc	0.425687	6.96261	0	0
Rpl6	-0.164006	10.2098	0	0
Ptk2b	0.374128	7.12774	0	0
Plagl2	-0.329678	8.10465	0	0
Eml4	-0.41484	6.82812	0	0
Zbtb32	-0.477264	6.7033	0	0
Nxt2	-0.526582	6.08831	0	0
Plin3	0.853156	5.00632	0	0
Havcr2	1.03534	4.34098	0	0
Fam178a	-0.555839	6.01894	0	0
Ly86	-0.676327	5.66896	0	0
Nlrp3	-0.447269	7.09304	0	0
Arhgap5	-0.504707	6.51935	0	0
Cct3	-0.203225	10.0684	0	0
Wdr46	-0.446146	6.55126	0	0
Rapgef1	-0.301164	8.02948	0	0
Sec23ip	-0.393697	7.10558	0	0
Cd151	0.812117	4.99668	0	0
Nvl	-0.551451	6.11905	0	0
Pstpip1	0.481727	6.54476	0	0
Hagh	0.701341	5.84037	0	0
1110008F13Rik	0.393487	7.3302	0	0
Eif5a	-0.1945	10.7457	0	0
Gdpd1	1.41574	3.99865	0	0
Abce1	-0.345485	8.40948	0	0
Dvl2	0.689006	5.40058	0	0
Chd7	-0.540874	6.21442	0	0
Eef1a1	-0.226812	13.5131	0	0
C2cd3	-0.641667	5.51544	0	0
Dmxl2	-0.502662	6.18502	0	0
Plp2	0.424233	6.81057	0	0
Mcm10	-0.601452	5.977	0	0
Pqlc3	0.8172	4.85113	0	0
Gm608	-0.570132	5.86142	0	0
Iqsec1	0.516075	6.53923	0	0
Snap47	0.8104	4.96169	0	0
Zmiz1	0.338299	7.3425	0	0
4931406P16Rik	-0.685136	5.50679	0	0
Slc25a22	-0.583452	5.93308	0	0
Ddrgk1	0.635995	5.41673	0	0
Rusc2	0.416933	6.98969	0	0
Osbpl8	0.46852	7.07246	0	0
Mcm2	-0.388627	7.62793	0	0
Micall2	0.557027	6.27159	0	0
Tnfrsf23	0.458947	6.59482	0	0
Afg3l2	0.389874	6.94618	0	0
Sptan1	-0.351607	7.77939	0	0
Smchd1	-0.494209	6.7061	0	0
Setdb2	-1.15558	4.13015	0	0
Cct7	-0.246599	9.2869	0	0
Cuedc2	0.464618	6.30879	0	0
Rapgef2	-0.422629	6.7925	0	0
Pum2	-0.302144	8.01828	0	0
Atg2b	-0.400607	7.20987	0	0
Ltc4s	3.36119	0.948547	0	0
Zdhhc18	0.833728	5.24015	0	0
Atp6v0d1	0.419912	7.68323	0	0
H2-Q10	-0.677802	5.72069	0	0
Zfr	-0.524723	6.87492	0	0
Pes1	-0.323233	7.89236	0	0
H3f3a	0.248698	8.84548	0	0
Gatad2b	-0.948872	5.096	0	0
Ybx3	-0.208371	9.16135	0	0
Fam167b	1.27726	3.49273	0	0
Kcnab2	0.39489	6.99178	0	0
Napa	0.374248	7.26261	0	0
Aprt	0.321189	8.17022	0	0
Ptpra	0.435683	6.87197	0	0
Ugt1a7c	0.973298	4.80027	0	0
Nucb2	0.639314	6.0072	0	0
Rif1	-0.609803	5.87184	0	0
Lamtor2	0.689449	5.6036	0	0
Cep192	-0.586339	5.90246	0	0
Nop58	-0.282316	7.97532	0	0
Ccdc88c	-0.778039	4.9366	0	0
Eif3a	-0.213471	9.03563	0	0
Khsrp	-0.29012	7.98462	0	0
Mcoln1	0.720403	5.33816	0	0
1700017B05Rik	0.40751	7.50469	0	0
Ezr	0.509172	6.39872	0	0
Hspa9	-0.219294	9.85565	0	0
Fam133b	-0.622704	5.79008	0	0
Capg	0.198684	9.37111	0	0
Rfwd2	-0.499548	6.05831	0	0
Tlr4	0.817646	5.37563	0	0
Vasn	-2.29693	2.19892	0	0
Hnrnpab	-0.260997	9.73964	0	0
Ptpn11	-0.359418	7.29833	0	0
Taok1	-0.446853	7.05089	0	0
Wapal	-0.335733	7.86621	0	0
Hars	-0.291206	7.82973	0	0
Gmppa	0.553971	5.95232	0	0
Rcc1	-0.368482	7.2038	0	0
Flnb	-0.2713	8.31426	0	0
Npc1	0.459758	6.59825	0	0
Sstr5	5.16965	0.369153	0	0
Msr1	-0.398376	7.46765	0	0
Calr3	2.5408	1.95674	0	0
Styk1	-3.75172	1.08427	0	0
H2-K1	-0.463115	7.57576	0	0
Ttc27	-0.648297	5.74244	0	0
Ino80	-0.572173	5.87728	0	0
Homer3	1.58297	4.14446	0	0
Kcnn4	0.581144	6.43445	0	0
Tlr1	-0.59461	5.83899	0	0
Tpcn1	0.545146	6.6297	0	0
Dnase2a	0.698955	5.41358	0	0
Rab8b	-0.286525	7.81888	0	0
Syngr1	1.53875	3.17614	0	0
Zfp292	-0.551657	5.89815	0	0
Larp4b	-0.411257	6.73739	0	0
Prc1	-0.54591	6.05051	0	0
Rbm19	-0.405621	6.8753	0	0
Ndufa4	0.43862	7.01529	0	0
Slc8b1	0.617556	6.19347	0	0
Rfx5	-0.893348	4.72191	0	0
Kdm3b	-0.422498	6.47467	0	0
Matr3	-0.353382	7.75899	0	0
Zdhhc5	-0.346647	7.36388	0	0
Zfp369	-1.67187	3.20021	0	0
Rpa1	0.296748	7.6474	0	0
C130050O18Rik	1.38343	3.23936	0	0
Kntc1	-0.546995	5.79572	0	0
Npm3	-0.433156	6.49781	0	0
Blcap	0.47666	6.2899	0	0
Cyth4	-0.283386	8.47748	0	0
Rasa4	-0.989975	4.50903	0	0
Cflar	-0.411028	7.48048	0	0
Tmc8	1.55222	2.83259	0	0
Nat10	-0.427703	6.83036	0	0
Fos	-0.526672	6.2658	0	0
P4ha1	-0.306541	7.62742	0	0
Eftud2	-0.402052	7.8706	0	0
Capn2	0.338908	7.80461	0	0
Nle1	-0.496066	6.09126	0	0
Bub1b	-0.400371	6.71015	0	0
Cstf2t	-0.743687	5.00855	0	0
Casp4	-1.17693	4.01056	0	0
Psme1	-0.722057	5.39109	0	0
Acaca	-0.351849	7.24878	0	0
St3gal2	1.14056	3.5331	0	0
Wsb1	-0.405363	7.24893	0	0
Tnip3	-0.957979	5.11306	0	0
Vps13b	-0.535812	6.30043	0	0
Cisd2	0.597932	5.88919	0	0
Zfp36l2	0.377561	7.00002	0	0
Lpcat3	0.502685	6.084	0	0
Srf	-0.41511	6.80549	0	0
Rbmx	-0.55981	5.99507	0	0
Rfwd3	-0.379733	7.19029	0	0
Ddt	-0.609438	5.50397	0	0
Lmnb1	-0.338181	7.22629	0	0
Rc3h1	-0.39065	6.85687	0	0
Acox3	1.25747	3.54199	0	0
Ubash3b	-0.586902	5.94785	0	0
Med12	-0.555518	6.60758	0	0
Gstp1	1.25161	4.01141	0	0
A630033H20Rik	-0.861984	4.99769	0	0
Rnf128	1.49978	3.15627	0	0
Ipo9	-0.359881	7.18258	0	0
Adam17	-0.259978	8.08544	0	0
Il17ra	-0.433072	6.54029	0	0
Tcp1	-0.310449	9.20759	0	0
Ier2	-0.539561	5.83407	0	0
Sc5d	0.415761	6.64576	0	0
Rbms1	-0.371644	7.00102	0	0
Cct8	-0.241219	9.21864	0	0
Dbt	-0.538835	5.88787	0	0
Sdcbp	0.267552	8.07277	0	0
Shb	0.802954	4.64777	0	0
Gm17757	-3.22789	1.23612	0	0
Litaf	0.355714	7.5878	0	0
Tpst1	-0.610929	5.83216	0	0
Cd68	0.264978	9.27546	0	0
Klhl11	-1.05706	3.91367	0	0
Ganab	-0.279407	8.0831	0	0
Map1lc3b	0.586752	5.99198	0	0
Pogz	-0.41823	6.46876	0	0
Tgtp2	-9.13857	0.425452	0	0
Slc12a4	-0.389994	6.75997	0	0
Elf4	-0.479374	6.12753	0	0
Phf11b	-3.76678	1.09901	0	0
Rapgef5	-1.00323	4.19978	0	0
Ddx5	-0.204829	9.8219	0	0
Arhgef2	-0.352549	7.64239	0	0
Tpt1	0.191368	10.4467	0	0
Csf2ra	-0.651873	6.15918	0	0
Thada	-0.665794	5.47797	0	0
Stk3	0.5372	5.7351	0	0
Dnajc13	-0.440163	7.21147	0	0
Dhcr7	0.611182	5.55275	0	0
Atp11c	-0.621155	5.5368	0	0
St3gal5	0.362734	7.03175	0	0
Nolc1	-0.299064	8.41456	0	0
0610012G03Rik	0.880327	4.63132	0	0
March7	-0.60594	5.61661	0	0
Nfatc1	-0.276372	9.34082	0	0
Gss	0.527375	5.85041	0	0
Aff4	-0.41424	7.02119	0	0
Ptma	-0.225107	10.9653	0	0
Ckap5	-0.404325	6.69847	0	0
Canx	-0.222334	10.0073	0	0
Zc3h13	0.456985	6.16653	0	0
Ywhaz	-0.233227	9.57688	0	0
Ap1g1	-0.349725	7.43841	0	0
Arhgef12	-0.381067	6.81246	0	0
Arpin	1.22105	3.5063	0	0
Nup155	-0.470728	6.60292	0	0
Gtf2h1	-0.2902	7.65871	0	0
Tsr1	-0.429451	7.19975	0	0
Itpr3	0.485889	6.11716	0	0
Fam49b	-0.275401	7.99206	0	0
Cd47	-0.391239	6.74808	0	0
Pdlim7	0.536107	5.87822	0	0
Ccdc86	-0.438549	6.51007	0	0
Ogt	-0.375991	7.58635	0	0
Atic	-0.279356	8.17093	0	0
Dot1l	-0.307349	7.7252	0	0
Uqcrh	0.398057	7.10447	0	0
Tgoln2	-1.01463	4.97034	0	0
Sdc4	0.292	7.97479	0	0
Blmh	-0.385066	7.0079	0	0
Smyd4	1.24927	4.04871	0	0
Atrx	-0.413295	6.44351	0	0
Crebbp	-0.59545	5.77013	0	0
Dusp5	-0.43906	7.19194	0	0
Src	1.06849	4.23057	0	0
Yars	-0.346017	7.51975	0	0
Mthfd1	-0.325097	7.60898	0	0
Mllt4	-0.358541	7.0056	0	0
Ints3	-0.316808	7.59266	0	0
Rbbp4	-0.280376	8.11477	0	0
Ets2	-0.36519	7.40122	0	0
Gnas	0.354456	7.92355	0	0
Itgav	-0.366601	7.46097	0	0
Lin28b	-1.18351	3.74035	0	0
Fkbpl	1.11698	3.81201	0	0
Gnl3l	-0.42872	6.46957	0	0
Fip1l1	0.369432	6.83251	0	0
Psmb6	0.288852	7.73239	0	0
Gale	0.982125	4.23927	0	0
Pola1	-0.647238	5.43222	0	0
Celf1	-0.312675	8.40892	0	0
Abcf2	-0.24969	8.08824	0	0
Prmt1	-0.287763	7.91147	0	0
Plaa	-0.305088	7.54688	0	0
Tmem206	0.930574	4.5358	0	0
Csnk1a1	-0.400423	7.32271	0	0
Prkx	-0.615528	5.40812	0	0
Eprs	-0.208474	8.86682	0	0
Atp6v1b2	-0.276113	7.9276	0	0
Dnm2	0.306766	7.47267	0	0
Rbm12	-0.523652	5.82177	0	0
Ralgps1	1.25972	3.20273	0	0
Erbb3	-1.00616	4.20634	0	0
Far1	-0.333679	7.12756	0	0
Dynlt3	0.74187	5.27029	0	0
Cyba	0.354641	7.44074	0	0
Akap12	0.798156	4.99195	0	0
Psma5	0.265858	8.64318	0	0
Usp8	-0.381351	6.90428	0	0
Dnajc8	0.359016	7.02404	0	0
Acp5	1.60543	3.44367	0	0
Btg2	-0.659998	5.19627	0	0
Pcsk7	-0.481672	6.18389	0	0
Tnrc6b	-0.583512	5.61964	0	0
Capns1	0.301493	7.65817	0	0
Cpne1	-0.679043	5.46873	0	0
Bend4	-0.544158	5.97923	0	0
Usp31	-0.442974	6.54272	0	0
Zc3h11a	-0.308405	7.53902	0	0
Iqgap1	-0.235173	9.64974	0	0
Qtrtd1	-0.828788	4.809	0	0
Atox1	0.679406	5.29131	0	0
Sf1	-0.265463	8.2882	0	0
Tctex1d2	0.918107	4.62603	0	0
Rab32	-0.773167	4.6567	0	0
Grina	0.395356	6.49343	0	0
Nin	-0.284636	7.65196	0	0
Ncapg2	-0.36572	6.79308	0	0
Kif20a	-0.425855	6.53156	0	0
S100a8	-2.54477	1.70654	0	0
Bcl6	-0.483482	5.99867	0	0
Ptpn1	0.436411	6.4312	0	0
Mfge8	0.613109	5.85166	0	0
Ints2	-0.52115	5.94835	0	0
Cd80	-0.937311	4.24183	0	0
Klra2	-1.49034	3.29245	0	0
Uggt1	-0.301964	7.43967	0	0
Coro1a	-0.264972	9.04378	0	0
Fgd2	-1.40553	2.95843	0	0
Synj1	-0.520179	6.29133	0	0
Lonp1	0.287136	8.04564	0	0
Msantd3	1.0254	4.2111	0	0
S1pr2	0.948072	3.99658	0	0
Ltbp1	-5.45315	0.454551	0	0
Pdxk	0.367802	6.75231	0	0
Wdr82	-0.365808	6.70608	0	0
Srgn	0.270957	8.92247	0	0
Gde1	0.492749	5.85815	0	0
Grk4	-1.13053	3.59769	0	0
Serf2	0.315521	7.76142	0	0
Wfdc17	-2.1828	2.01646	0	0
Timeless	-0.584572	5.34206	0	0
Tbl1x	-0.51709	5.77318	0	0
Ppp6r3	-0.373553	6.91569	0	0
Bcl2l1	0.322923	8.05445	0	0
Avil	0.95209	4.24505	0	0
Six4	1.12277	3.55983	0	0
Kif23	-0.408337	6.30084	0	0
Ptpn4	-0.680009	5.23386	0	0
Stxbp5	0.465355	6.37375	0	0
Naa15	-0.337828	7.83721	0	0
Hmga2	0.235745	8.50782	0	0
Lxn	1.1183	3.60514	0	0
AW011738	-2.97468	1.37946	0	0
Tasp1	-0.678248	5.04445	0	0
Ktn1	-0.322251	7.26193	0	0
AI506816	-0.44857	6.07893	0	0
Ube3a	-0.375004	6.93506	0	0
Eno1	-0.204588	11.3569	0	0
Sgk3	-0.625212	5.16791	0	0
Zscan29	0.550086	5.43557	0	0
Coro1b	0.345528	7.15133	0	0
Atad2b	-0.487153	5.92263	0	0
Zc3h7a	-0.444521	6.59781	0	0
Plxna1	0.456555	6.54988	0	0
Rps7	-0.176458	10.2577	0	0
Hdgf	-0.212711	9.24242	0	0
Tmem205	0.972062	4.32419	0	0
Sh3pxd2b	-0.433916	7.37371	0	0
Carhsp1	-0.560451	5.3952	0	0
Dync2h1	-0.579604	5.3088	0	0
Ifitm1	-2.2989	2.00847	0	0
Ccdc181	0.878776	4.33282	0	0
Eno3	0.956536	3.97323	0	0
Sec61b	0.394841	7.02951	0	0
Wdr36	-0.343696	7.30808	0	0
Dynlt1c	0.302484	7.43172	0	0
4930402H24Rik	-0.738558	4.84913	0	0
Dhx38	-0.396631	6.88446	0	0
Slc7a8	1.46144	3.1198	0	0
0610007P14Rik	0.378373	6.92551	0	0
Ptbp3	-0.306224	7.95341	0	0
Stag1	-0.432474	6.13531	0	0
Itpripl2	-0.369192	6.61244	0	0
Diap1	-0.312788	7.3274	0	0
Kpna1	-0.362322	6.85621	0	0
Heatr5a	-0.461126	6.06035	0	0
Ckap2l	-0.76941	4.98484	0	0
Phldb1	-0.555252	5.68765	0	0
Rab2a	0.387017	6.72958	0	0
Prdm1	-2.51108	2.35622	0	0
Ssrp1	-0.267045	8.11977	0	0
Khdrbs1	-0.275073	7.71537	0	0
Xpot	-0.247433	8.26486	0	0
Casc5	-0.760199	4.83364	0	0
Ykt6	0.349457	6.78743	0	0
Rhobtb1	-1.89309	2.27467	0	0
Vps26a	0.321928	7.26406	0	0
5031439G07Rik	0.297093	7.56475	0	0
D330050G23Rik	-1.43224	2.80918	0	0
2210018M11Rik	-0.623612	5.14965	0	0
Gatm	-0.575809	5.5542	0	0
Itfg3	0.722497	4.68063	0	0
Atp5d	0.235376	8.45863	0	0
Clcn5	-0.996258	3.73444	0	0
Malt1	-0.723882	5.20179	0	0
Cpsf6	-0.27019	7.6656	0	0
Sdhd	0.260873	7.9238	0	0
Slc26a2	-0.806574	4.74822	0	0
Taf1	-0.357729	6.77289	0	0
Mylk2	2.17201	1.7864	0	0
Atad5	-0.724098	5.16315	0	0
Ifi47	-2.26081	1.81593	0	0
Gadd45b	-0.757226	5.28573	0	0
Arid2	-0.525124	6.25567	0	0
Mapk9	0.545395	5.7649	0	0
Dclre1c	-0.663813	5.30181	0	0
Clint1	-0.361578	7.24143	0	0
Krtcap2	0.39161	6.86931	0	0
P3h1	0.57922	5.32471	0	0
Pcbp2	-0.271315	8.89981	0	0
Cdkn1a	-0.304899	7.61704	0	0
Sesn2	-0.574009	5.8664	0	0
Aen	-0.40345	6.49918	0	0
Vprbp	-0.573191	5.35127	0	0
Gltp	0.419138	6.35609	0	0
Mdc1	-0.456457	6.27159	0	0
Lats1	-0.462953	6.45437	0	0
Adora2b	-0.62468	5.47535	0	0
Phf10	0.331874	6.99042	0	0
Zfp609	-0.439319	6.84017	0	0
Hsp90b1	-0.134919	10.9307	0	0
Adamtsl5	0.963424	3.80368	0	0
Hdac1	-0.273439	7.66075	0	0
Myo5a	-0.273582	8.27276	0	0
Tmsb10	0.531339	5.60283	0	0
Fnip2	0.210497	8.99633	0	0
Mib2	0.59298	5.38944	0	0
Dgat2	-1.51353	2.90879	0	0
Ssfa2	-0.440173	6.15321	0	0
Vegfa	0.288127	7.58205	0	0
H2-Q4	-0.531579	6.20697	0	0
Arl8b	0.303214	7.43931	0	0
Rpl13a	0.211222	9.63841	0	0
Taf2	-0.425169	6.16364	0	0
Eif4g3	-0.320192	8.01178	0	0
Chp1	0.254805	7.97862	0	0
Cct5	-0.213123	8.94528	0	0
Pxk	-0.711533	4.86251	0	0
Arhgap11a	-0.523969	6.12197	0	0
Tmem14c	0.491579	6.03326	0	0
Rcl1	-0.427455	6.12179	0	0
Rnf40	-0.32619	6.91531	0	0
Med1	-0.418307	6.36338	0	0
Dynlt1b	0.325894	7.10561	0	0
Lcn2	-0.890061	4.47273	0	0
Ap2m1	0.231275	8.96689	0	0
Pbrm1	-0.370763	6.64887	0	0
Gpr65	-0.692842	5.36036	0	0
Spop	-0.411092	6.84957	0	0
Cep85	-0.536259	5.55086	0	0
Crtc1	0.734057	4.61339	0	0
Cadm1	0.456607	5.88485	0	0
Dusp7	0.755501	4.70693	0	0
Dhrs7	0.680126	4.75985	0	0
Brwd3	-0.667551	5.14749	0	0
Aqr	-0.339568	6.95831	0	0
BC031181	0.504054	5.71346	0	0
Rapgef6	-0.525658	5.93254	0	0
Zcchc2	-0.404692	6.39697	0	0
Sod2	0.216566	9.40007	0	0
Ubb	-0.405187	9.40571	0	0
Ankrd24	1.662	2.20865	0	0
Anxa3	1.03743	4.16981	0	0
Tmem106a	-0.692574	5.03733	0	0
Ppp1r9b	-0.333077	7.62282	0	0
AI662270	-0.34016	7.36134	0	0
Rab31	-0.308653	7.7041	0	0
Elovl5	0.308573	7.24298	0	0
Cebpb	0.712345	5.39267	0	0
Dok1	0.657026	4.98242	0	0
Hs1bp3	0.730645	4.77114	0	0
Mrto4	-0.357233	6.98055	0	0
Nav1	0.465843	6.16789	0	0
Ddb1	-0.159126	9.39924	0	0
Ostm1	0.599722	5.21609	0	0
Stag2	-0.339268	7.16884	0	0
Bbx	-0.341255	7.08901	0	0
Fam208a	-0.634407	5.03162	0	0
Ctps	-0.293569	7.23519	0	0
Msrb1	0.734333	4.78782	0	0
Acadl	0.552342	6.00574	0	0
Ptpn12	0.299658	7.28951	0	0
Shmt1	-0.571784	5.32645	0	0
Ibtk	-0.326648	6.91166	0	0
Klhl21	0.616698	5.42236	0	0
Tnpo2	-0.308572	7.50298	0	0
Scamp1	0.518022	5.61557	0	0
Hnrnpr	-0.393144	6.48481	0	0
Fem1a	-0.372716	6.85377	0	0
Tcf4	-0.62542	5.5714	0	0
Dennd4b	-0.445742	6.97231	0	0
Dhfr	0.49252	5.92475	0	0
Fam89b	0.719969	4.59125	0	0
Set	-0.18914	9.77987	0	0
Picalm	-0.234579	8.50722	0	0
Myo1c	-0.256621	7.62071	0	0
Dcp1a	-0.485775	6.00825	0	0
Igsf6	-0.562606	5.46549	0	0
Adnp2	-0.51236	5.72561	0	0
Zfp26	-0.654748	5.06528	0	0
Egr1	-0.730875	5.02753	0	0
Stx2	0.799278	4.33542	0	0
Rbm47	1.03691	3.64991	0	0
Kars	-0.283843	7.87914	0	0
Nol9	-0.410567	6.52395	0	0
Fam53c	-0.392838	6.21375	0	0
Clcn7	0.542618	5.69551	0	0
Trappc9	0.84378	4.26437	0	0
Gpr68	0.575738	5.48986	0	0
Fyco1	-0.507261	5.51286	0	0
Reep5	0.45389	6.46425	0	0
Adora2a	-2.29077	1.5486	0	0
Slpi	0.909202	3.82711	0	0
Syncrip	-0.227952	8.29753	0	0
Zzef1	-0.497177	5.78119	0	0
Slc25a45	0.713103	4.56875	0	0
Hint1	0.306471	7.63289	0	0
Srp54a	0.681906	5.08849	0	0
0610010B08Rik	2.46245	2.91602	0	0
Atp5h	0.337777	6.76912	0	0
Mitd1	-1.01396	4.21527	0	0
Zbtb11	-0.451212	5.87871	0	0
Ncf2	0.245922	8.41276	0	0
Lig1	-0.441451	6.41733	0	0
Purb	-0.280085	7.67568	0	0
Ahctf1	-0.299197	7.09827	0	0
Xpo6	-0.316099	7.26579	0	0
Jade2	-0.416657	6.29956	0	0
Ywhae	-0.179756	9.63192	0	0
Zfp622	0.517985	6.21329	0	0
Ndufa2	0.473512	5.66101	0	0
Ccdc71l	-0.678603	4.81884	0	0
Glyr1	-0.28215	7.56297	0	0
Dusp18	0.851929	4.3995	0	0
Ptms	0.550833	5.38051	0	0
Gm5088	-0.755677	4.68752	0	0
Edil3	0.857085	4.34585	0	0
Mllt6	-0.317083	7.11937	0	0
Itprip	-0.769646	4.77368	0	0
Qdpr	0.53626	5.49214	0	0
Rilpl2	0.3085	6.98191	0	0
Plaur	0.232713	8.57471	0	0
Kpna2	-0.252007	8.12913	0	0
Acot13	0.976786	3.71797	0	0
Dennd4a	-0.402919	6.33283	0	0
Cln8	0.327778	6.90064	0	0
Gfm1	-0.318679	7.28084	0	0
Polr2b	-0.322364	6.98843	0	0
Champ1	-0.422448	6.49552	0	0
Atxn1l	-0.441615	5.94996	0	0
Mapk3	0.423325	6.06004	0	0
Akap10	-0.380205	6.29692	0	0
Rgl2	0.375457	6.4674	0	0
Nufip2	-0.311097	7.15583	0	0
Atf7	-0.400196	6.20059	0	0
Rangap1	-0.242655	7.71854	0	0
Ap5z1	0.530984	5.4085	0	0
Kti12	-0.512766	5.71746	0	0
Plcb4	-0.646749	5.12113	0	0
Adi1	0.538143	5.96329	0	0
Sec24b	-0.39636	6.50971	0	0
Zdhhc12	0.523028	5.27583	0	0
Rxra	0.801065	4.61842	0	0
2700081O15Rik	-0.71296	4.7071	0	0
Rbm33	-0.308698	6.93569	0	0
Plcb2	-0.361883	6.66993	0	0
Commd3	0.7404	4.81082	0	0
Egr2	-1.84813	2.35851	0	0
Ostc	0.326266	7.69199	0	0
Vav3	0.864536	3.87049	0	0
Slc25a39	0.225876	7.95952	0	0
Srrm1	-0.334898	8.02414	0	0
Dopey1	-0.666526	4.85287	0	0
Polg	-0.372074	6.42273	0	0
Snx30	0.649688	5.30967	0	0
Srsf3	-0.223267	8.14056	0	0
Trim34b	-3.29949	1.30461	0	0
Gcsh	0.377062	6.54105	0	0
Zswim4	-0.348613	6.67148	0	0
Htra2	0.404471	6.23723	0	0
Hif1an	-0.494651	5.59246	0	0
Dcakd	-0.508598	5.41434	0	0
Hrsp12	1.22065	3.08833	0	0
Fam129b	0.262383	9.34838	0	0
Osbp2	-1.32675	3.01523	0	0
Rrbp1	-0.259092	7.67818	0	0
Zfp809	-0.973647	3.80369	0	0
Hnrnpc	-0.291132	8.24426	0	0
Snx8	0.456846	6.04187	0	0
Usp14	-0.256939	8.15156	0	0
Hsd17b10	0.743442	4.9862	0	0
Acsl4	-0.185693	9.1835	0	0
Chtf8	-0.259216	7.78784	0	0
Ero1l	0.206867	8.48355	0	0
Agfg2	0.54145	5.47016	0	0
Ankrd33b	0.285347	7.4281	0	0
Apex1	-0.306992	6.96931	0	0
Ankrd13a	-0.28542	7.49961	0	0
Ube2b	0.432046	6.1095	0	0
Ylpm1	-0.364255	6.84689	0	0
Ist1	-0.461285	6.17781	0	0
Elac2	-0.41768	6.55103	0	0
Prpf31	-0.306216	7.41469	0	0
Pold4	0.833828	4.62443	0	0
Rap1a	0.345195	6.85451	0	0
Xpo7	-0.315962	6.77188	0	0
Psma2	0.270214	7.97594	0	0
Gpr85	-1.58353	2.48507	0	0
Junb	-0.381987	8.72187	0	0
Impact	0.407001	6.37974	0	0
St8sia4	0.484642	5.89585	0	0
Ints6	-0.48183	5.7339	0	0
Sec24c	-0.246964	7.80624	0	0
Nup85	-0.39992	6.3993	0	0
Edc4	-0.371272	6.37074	0	0
Wdr12	-0.369746	6.71184	0	0
Hnrnph3	0.541166	5.18474	0	0
Crkl	-0.357559	6.55602	0	0
Spp1	0.183938	11.3366	0	0
B430306N03Rik	2.36287	1.35132	0	0
Ppm1l	-0.581085	5.19746	0	0
Swi5	0.326404	7.19894	0	0
1810058I24Rik	0.620577	5.17192	0	0
Lama4	-1.67396	2.50181	0	0
B3gat3	0.493544	5.50666	0	0
Atp6v1h	0.30666	7.50631	0	0
Secisbp2l	-0.439716	5.93083	0	0
Dock5	-0.32124	6.89423	0	0
Hivep3	-1.62092	2.33714	0	0
Rbbp7	-0.26347	7.71409	0	0
Arhgap24	1.10313	3.2665	0	0
Ppp1r18	-0.26437	7.56993	0	0
Psma3	0.220588	8.29027	0	0
Nab2	-0.509728	5.58704	0	0
Fam114a1	1.33429	2.62015	0	0
Plec	-0.161006	9.63752	0	0
Abhd12	0.612993	5.25875	0	0
Ndufv2	0.457681	6.36014	0	0
Hmox2	0.517809	5.71456	0	0
Satb2	-0.509717	5.47483	0	0
Rfx7	-0.311641	7.20327	0	0
Ints1	-0.334867	6.90402	0	0
Asl	0.565409	5.46541	0	0
Golim4	0.367754	6.57093	0	0
Zfand6	0.496242	5.40226	0	0
Atp5a1	-0.162041	9.94403	0	0
Vps37b	0.520025	5.44226	0	0
Fam63a	0.557663	5.64127	0	0
B4galt7	0.646797	4.70148	0	0
Spty2d1	-0.560825	5.65801	0	0
Rnf111	-0.394777	6.41527	0	0
Mfn2	-0.323108	6.75796	0	0
Pfn1	-0.145314	10.417	0	0
Ergic1	0.511283	5.98307	0	0
Ppp2r5b	0.749193	4.54208	0	0
Itgax	-1.26769	3.15604	0	0
Thumpd1	-0.45582	5.91621	0	0
Wbp5	0.777414	4.16419	0	0
Elovl6	0.453374	6.07624	0	0
Slc6a13	0.6763	4.88296	0	0
Anln	-0.433922	6.00619	0	0
Cct4	-0.251545	8.66438	0	0
Gstt4	-2.26839	1.8536	0	0
D15Ertd621e	-0.295665	6.89764	0	0
Cnpy2	0.583329	5.11989	0	0
Tmem192	0.546911	5.32583	0	0
Hmgn2	-0.259	7.6973	0	0
Farp2	-1.55109	2.39219	0	0
Bysl	-0.320542	6.70068	0	0
Cln5	0.353065	7.27617	0	0
Rpl3	-0.159757	10.2687	0	0
Pitrm1	-0.299952	7.00397	0	0
Sin3a	-0.310894	7.11285	0	0
Urah	-2.20099	1.47392	0	0
Abcf1	-0.24612	7.85424	0	0
Ddr2	0.493817	5.54719	0	0
Mtmr4	-0.472032	5.55133	0	0
Lrch3	-0.558367	5.66267	0	0
Ap3s1	0.464371	5.74218	0	0
Cep295	-0.586145	5.25895	0	0
Mkks	0.639062	4.88394	0	0
Rdh11	0.331785	6.75418	0	0
Ipo8	-0.390356	6.47718	0	0
Ehbp1l1	-0.232169	8.18358	0	0
Was	-0.356343	6.51696	0	0
Mdm4	-0.380019	6.33405	0	0
Elk1	-0.482116	5.93432	0	0
Adipor1	0.314619	7.07534	0	0
Fopnl	0.605868	5.00497	0	0
Mtr	-0.422444	5.81563	0	0
Bola1	0.838275	3.92623	0	0
Cds2	0.451647	6.21075	0	0
Cox14	0.506818	5.30502	0	0
Atp6ap1	0.240774	7.72302	0	0
Klhl26	0.894101	4.42852	0	0
Mob1b	-0.578734	5.33166	0	0
Suclg2	-0.359837	6.35028	0	0
Axl	-2.4032	1.20272	0	0
Vps29	0.441081	5.67283	0	0
Htatip2	0.712535	4.6389	0	0
2810025M15Rik	0.436993	5.72493	0	0
Strn	-0.714633	4.77029	0	0
Nrp1	1.51521	2.33221	0	0
Rrp1b	-0.361099	6.56008	0	0
Cnih1	0.320177	6.73789	0	0
Ubtf	-0.27556	7.44946	0	0
Ifit1bl2	-5.80802	-0.0594036	0	0
Utp11l	0.373002	6.32089	0	0
Mtdh	-0.200881	8.88697	0	0
Ruvbl1	-0.309404	7.0275	0	0
Ptp4a2	0.25639	7.49815	0	0
Atp2b4	-0.566069	5.84405	0	0
Tmem60	0.68164	4.67679	0	0
Bub1	-0.312461	6.71256	0	0
Trp53bp1	-0.398783	6.09146	0	0
Tra2b	-0.220524	7.83357	0	0
Slc30a7	-0.289766	6.98907	0	0
Zfp329	-1.05104	3.71143	0	0
Pip5k1a	-0.282152	7.09011	0	0
Acap2	-0.329182	7.07391	0	0
Slc19a1	-0.383179	6.56864	0	0
Bcap31	0.326661	6.80748	0	0
Gas6	1.9784	1.51852	0	0
Pom121	-0.369231	7.01645	0	0
Stard3	-0.394834	5.99562	0	0
Slc15a3	0.230605	8.46209	0	0
Cxcr4	3.8459	-0.00817672	0	0
Sbno1	-0.260526	7.53947	0	0
Dpm2	0.603824	5.20454	0	0
Arhgef1	-0.335507	7.57887	0	0
Cmas	0.496507	5.73554	0	0
Gm5424	-1.93733	3.91095	0	0
Tor4a	0.456286	5.68373	0	0
Asns	0.224137	8.22685	0	0
Myo19	-0.420481	5.95941	0	0
U90926	-5.37295	0.0207481	0	0
Stab1	1.3386	2.74886	0	0
Gm17821	-0.747462	4.87275	0	0
Rps2	0.0984739	11.1477	0	0
Atf6	-0.260724	7.38161	0	0
Adh7	0.916067	3.97951	0	0
Myl6	0.323273	7.19969	0	0
Hmha1	-0.280613	7.41635	0	0
Dock4	-0.963847	4.05984	0	0
Arhgap27os3	-1.82306	2.29864	0	0
Wdfy4	-0.300755	7.37332	0	0
Lpp	-1.50292	2.382	0	0
Piga	-0.659735	5.03961	0	0
Ddx46	-0.254846	7.56681	0	0
Mfsd11	0.584542	5.13103	0	0
Mrpl51	0.437977	5.99637	0	0
Cyhr1	0.519838	5.21984	0	0
Tha1	-0.778026	4.53129	0	0
Flrt2	-0.508412	5.47801	0	0
Dpysl2	0.83641	3.94249	0	0
G3bp1	-0.230322	8.569	0	0
Cxcl14	-0.682526	4.85757	0	0
Mnat1	0.493728	5.24752	0	0
Edf1	0.367263	6.24512	0	0
Scamp3	0.288995	7.13813	0	0
Spcs1	0.333223	6.36215	0	0
Tmem184b	0.343393	6.5715	0	0
Snx17	0.376822	6.27068	0	0
Alpk1	-0.844612	3.95142	0	0
Gbp5	-5.28498	-0.0594058	0	0
Smarca4	-0.261332	8.45478	0	0
Ppp2r5a	0.292698	6.89278	0	0
Man1c1	0.674165	5.0601	0	0
Rab18	0.34555	6.89206	0	0
Klhdc3	-0.336817	7.21121	0	0
Apoa1bp	0.656501	4.8756	0	0
Tdrkh	-0.408697	6.17578	0	0
Nek6	0.703112	4.98743	0	0
E430025E21Rik	0.359662	6.28357	0	0
St3gal4	-0.50957	5.50541	0	0
Pdcd6ip	-0.232247	8.13063	0	0
Sec24a	-0.416906	6.12824	0	0
Ap2s1	0.36083	6.64079	0	0
Prkar2b	2.02506	1.32594	0	0
Ccrl2	-1.85916	1.86495	0	0
Cd99l2	0.789544	4.42713	0	0
Parvb	0.468875	7.29133	0	0
Rad23b	-0.213256	9.57409	0	0
Ranbp1	-0.213163	8.32449	0	0
Fam129a	0.345095	6.47062	0	0
Il18rap	-0.806849	4.25077	0	0
Rest	-0.673414	4.88718	0	0
Aim1	-0.797386	4.50055	0	0
Urb2	-0.481033	5.60706	0	0
Dnmt3a	-0.266314	7.10446	0	0
Stard7	-0.246585	7.48842	0	0
Ddi2	-0.608835	5.98621	0	0
Ptgr2	0.439924	5.95828	0	0
Ndc1	-0.341747	6.64918	0	0
Rab11a	0.291465	7.17151	0	0
Rev3l	-0.476639	5.38426	0	0
Hinfp	-0.572781	5.00059	0	0
Appbp2	-0.418922	5.91506	0	0
Usp36	-0.341521	6.56044	0	0
Nap1l1	-0.263191	9.0845	0	0
Csnk1g2	0.360515	6.47512	0	0
Plxnb2	-0.180982	8.77638	0	0
Golga7	-0.274639	7.05436	0	0
Ppp4r1	-0.326188	6.60044	0	0
Milr1	-0.417366	6.452	0	0
Pds5b	-0.426641	5.6947	0	0
Drosha	-0.323881	6.59375	0	0
Klf7	-1.26318	2.97887	0	0
Anapc5	-0.239101	7.47516	0	0
Chmp4b	-0.305498	7.19522	0	0
Suv420h1	-0.509341	5.38659	0	0
Cd81	0.632464	4.79867	0	0
Syk	-0.232444	7.66825	0	0
Efhd2	0.245195	9.12734	0	0
Suz12	-0.292734	7.21018	0	0
Nod2	-0.978958	3.88776	0	0
Akap11	-0.582263	5.5526	0	0
Fhod3	-1.80102	2.86094	0	0
Snx27	-0.290088	7.01482	0	0
Cirh1a	-0.250401	7.68014	0	0
Fam60a	-0.320706	6.52085	0	0
Zcchc11	-0.554305	5.25701	0	0
Nomo1	-0.254474	8.35958	0	0
Atp6v1f	0.334955	6.49899	0	0
Szrd1	-0.282956	7.72704	0	0
Ap4b1	0.317904	6.4779	0	0
Rbm27	-0.32439	6.72208	0	0
Kif14	-0.684703	4.49002	0	0
Lcp2	0.206127	8.06465	0	0
Rsc1a1	2.52967	2.88036	0	0
Cep170	-0.342783	6.87274	0	0
Slc25a11	0.307681	6.66788	0	0
Tbk1	-0.334953	6.36847	0	0
Sec61g	0.445517	6.08898	0	0
Rn45s	-0.224547	11.8503	0	0
Cox6a1	0.281251	7.57401	0	0
Galk1	-0.310096	6.71977	0	0
Parvg	-0.271465	7.03844	0	0
Tab2	-0.254847	7.39157	0	0
Ptpn7	-0.320308	6.6099	0	0
Srd5a3	0.78194	4.42376	0	0
Nfil3	-0.695609	4.56006	0	0
Tle4	-0.527029	5.1539	0	0
Uqcrq	0.372992	6.73031	0	0
Ano6	-0.304075	7.00445	0	0
Kpna4	-0.322534	7.01756	0	0
Arhgap22	1.69604	1.74854	0	0
Ndrg4	3.21172	0.266989	0	0
Dck	-0.617491	5.00179	0	0
Ankib1	-0.370291	6.14133	0	0
Cpsf2	-0.285137	7.57551	0	0
Pdia5	0.44342	5.61824	0	0
Ppdpf	0.839191	3.78321	0	0
Sepn1	0.476633	5.65206	0	0
Ern1	-0.754063	4.5817	0	0
Ubr1	-0.691033	5.67638	0	0
Psph	0.390804	6.16536	0	0
Kdm6a	-0.496328	5.26273	0	0
Hscb	1.03558	3.3022	0	0
Ago3	-0.883145	4.00539	0	0
E130012A19Rik	-0.752372	4.39043	0	0
2810428I15Rik	0.543753	5.46734	0	0
Birc3	-0.392093	6.26198	0	0
Erp29	0.247871	7.45182	0	0
Enpp2	5.04661	-0.442182	0	0
Ttc9	1.07192	3.1092	0	0
Ogfod1	-0.396832	6.11608	0	0
Prmt2	0.636485	4.5929	0	0
Rp9	0.684466	4.43097	0	0
Batf2	-2.64835	1.09219	0	0
Sptssa	0.494614	5.71519	0	0
Rras	0.896419	3.57057	0	0
Pdf	-0.76872	4.43622	0	0
Hsph1	-0.24741	8.82963	0	0
Stk17b	-0.584095	5.13177	0	0
Ppp1r12a	-0.435643	6.08182	0	0
Hacd2	0.322245	6.60839	0	0
Rnf20	-0.300695	6.74975	0	0
Noc3l	-0.382144	6.24224	0	0
Ammecr1	-0.865391	4.21377	0	0
Rab24	0.621819	4.84913	0	0
Nbas	-0.389829	6.00517	0	0
St14	1.1766	3.44051	0	0
Lemd2	0.617016	4.99768	0	0
Mocos	0.70307	4.38796	0	0
Dym	0.484569	5.31043	0	0
Rad51d	0.644425	4.70331	0	0
Ctr9	-0.322165	6.42225	0	0
Extl3	-0.412033	6.17968	0	0
Ttyh2	0.740811	4.23725	0	0
Zfp236	-0.494275	5.50834	0	0
Echdc3	2.28353	0.83676	0	0
Ncapd3	-0.44025	5.96356	0	0
Insig1	0.293577	6.7723	0	0
Fcgr4	-1.47347	2.17938	0	0
Nagk	0.64444	4.41534	0	0
Ctcf	-0.388208	6.14358	0	0
Ythdc2	-0.805323	4.46564	0	0
Nox1	-4.87102	-0.0842854	0	0
Ifitm6	-0.670038	4.69289	0	0
Flot1	1.01871	3.36839	0	0
Ankrd13b	0.682202	4.92566	0	0
Zfp382	-1.14799	2.83549	0	0
Osgin2	-0.264374	7.2386	0	0
Angptl6	1.69125	1.69292	0	0
3110002H16Rik	0.467644	5.42997	0	0
Psmb3	0.260408	7.96121	0	0
Thbs1	-8.25369	-0.401846	0	0
Rnf31	-0.603678	5.08113	0	0
Denr	-0.238982	7.35589	0	0
Agap3	0.432522	5.7516	0	0
Gstm1	1.61954	2.18583	0	0
Slc35e4	0.26557	6.99346	0	0
Chid1	0.33726	6.24919	0	0
2610507B11Rik	-0.18856	8.47483	0	0
6430548M08Rik	0.653143	4.35	0	0
Baz2b	-0.475514	5.29568	0	0
Alg8	0.564635	4.88393	0	0
Cdt1	0.310956	6.64311	0	0
[truncated: 12,524 more rows]

## Sheet: Table S8
Table S8. The different expressed gene between LS and Wt.
Gene Symbol Name	logFC	logCPM	PValue	FDR
Pdpn	-14.1182	5.16485	0	0
Csf3	-14.0486	9.55274	0	0
Cxcl3	-13.3235	4.3644	0	0
Irg1	-12.5341	11.0265	0	0
Cxcl2	-12.1567	10.5586	0	0
Nos2	-11.9704	3.01174	0	0
Il1b	-11.411	4.27965	0	0
Tnfrsf9	-10.1245	2.99359	0	0
Lif	-10.1138	3.76239	0	0
Il11	-10.0413	6.19205	0	0
Lilr4b	-9.77047	7.20682	0	0
Ccl4	-9.3481	7.99226	0	0
Myc	-8.98982	4.61587	0	0
Layn	-8.89812	4.92652	0	0
Ptges	-8.8869	5.70996	0	0
Procr	-8.8346	7.12177	0	0
Arg2	-8.47203	5.07219	0	0
Lilrb4a	-8.39549	8.7396	0	0
Ccl22	-8.00639	5.47234	0	0
Ccl3	-8.00336	10.2833	0	0
Akap12	-7.95099	5.54175	0	0
Hmox1	-7.79295	11.9382	0	0
Upp1	-7.71831	3.49177	0	0
Basp1	-7.63656	4.1542	0	0
Dusp5	-7.54403	6.3237	0	0
Gm5483	-7.45008	3.3583	0	0
Phlda1	-7.44415	4.90821	0	0
Siglech	7.13575	3.29681	0	0
Src	-7.05704	4.23412	0	0
Ptgs2	-6.98842	10.2878	0	0
Cd14	-6.96946	9.96678	0	0
Lcn2	-6.96342	3.56545	0	0
Ccl5	-6.85842	6.50372	0	0
Ier3	-6.7685	8.29505	0	0
Slpi	-6.62289	3.51057	0	0
Tarm1	-6.58325	3.26705	0	0
Rgs16	-6.33232	4.30838	0	0
Fosl1	-6.32408	5.5673	0	0
Il21r	6.24579	3.82799	0	0
Slc15a3	-6.03509	7.8458	0	0
Rnf183	-5.98495	3.58306	0	0
Serpine1	-5.97026	7.1566	0	0
Fam214b	-5.91981	5.26511	0	0
Slc40a1	-5.71738	4.48489	0	0
Maff	-5.65456	3.94208	0	0
Vgf	-5.52015	3.70834	0	0
Traf1	-5.41416	6.20568	0	0
Cd274	-5.40134	5.26323	0	0
Rgs2	5.35638	4.37023	0	0
Slfn2	-5.30191	6.58719	0	0
Plaur	-5.25386	7.90145	0	0
Bcar3	-4.99761	6.37195	0	0
Osm	-4.95342	4.95448	0	0
Eno2	-4.91211	3.91177	0	0
Mir22hg	-4.8641	4.78814	0	0
C3ar1	-4.79608	5.45021	0	0
Akr1b8	-4.76431	9.42935	0	0
Pmp22	-4.72868	5.63404	0	0
Acsbg1	-4.70951	4.80721	0	0
Dhrs3	-4.69849	4.17336	0	0
Dusp4	-4.66988	4.08975	0	0
Tuba1a	-4.65028	5.79214	0	0
Hmga2	-4.61219	7.85252	0	0
Clec4d	-4.53521	8.60836	0	0
Igf2bp2	-4.50093	4.99755	0	0
Ebi3	-4.48433	5.16837	0	0
Spp1	-4.4504	10.5578	0	0
Srxn1	-4.43288	8.77199	0	0
Sqstm1	-4.36394	10.8455	0	0
Nfkbiz	-4.36277	5.95557	0	0
Ehd1	-4.33139	8.58885	0	0
Speg	-4.30374	3.85066	0	0
St6gal1	4.2988	4.74764	0	0
Gpnmb	-4.27694	6.28636	0	0
Lama4	4.27536	4.57134	0	0
Prmt2	-4.26875	4.2163	0	0
Agpat4	-4.24216	5.86344	0	0
Zc3h12a	-4.23708	6.24197	0	0
Tm4sf19	-4.21954	4.65499	0	0
Kctd12	-4.21089	8.2361	0	0
Fgd2	4.21064	5.13013	0	0
Plekhn1	-4.18184	3.86738	0	0
Tnf	-4.13614	8.72947	0	0
Tnfrsf1b	-4.13291	7.31552	0	0
Micall2	-4.11579	5.77105	0	0
Batf	-4.07373	4.15638	0	0
Smim3	-4.06561	5.18521	0	0
Ikbke	-4.0253	5.78779	0	0
Rhoc	-3.97633	7.02708	0	0
Lpl	3.92538	6.96631	0	0
Flrt2	-3.90535	4.41065	0	0
Frmd4b	3.87766	5.6978	0	0
Slc6a8	-3.84907	4.87083	0	0
Slc11a1	-3.78852	8.50236	0	0
Itgb7	-3.77733	6.00127	0	0
Pdgfb	-3.77569	5.70055	0	0
Prdx1	-3.76929	12.0793	0	0
Clec4e	-3.70235	8.01755	0	0
Ankrd33b	-3.67947	6.91007	0	0
Gdpd1	-3.65621	3.94153	0	0
Srgn	-3.64006	8.30952	0	0
Prr13	-3.62492	6.48212	0	0
Anxa3	-3.6234	3.90414	0	0
Nckap1	-3.62259	4.10141	0	0
Ccl9	-3.60749	8.11124	0	0
Tubb2a	-3.55949	4.78348	0	0
Igfbp4	3.55505	6.94618	0	0
Rusc2	-3.5538	6.49053	0	0
Usp2	3.53026	5.56093	0	0
Tmem2	-3.51551	5.98645	0	0
Cpne2	-3.49857	5.653	0	0
Deptor	3.48399	4.5822	0	0
Hilpda	-3.46821	5.63021	0	0
Dusp1	-3.46464	4.29565	0	0
Adam8	-3.44402	8.45664	0	0
Rhob	-3.43899	4.34686	0	0
6530402F18Rik	-3.43798	4.50673	0	0
Arsb	3.42822	7.33598	0	0
Jdp2	-3.41886	8.19713	0	0
AI607873	-3.35635	3.87552	0	0
Slc31a2	-3.35621	4.84252	0	0
Slc37a2	-3.33727	7.80796	0	0
Glrx	-3.32964	6.71778	0	0
Msr1	-3.31429	6.59844	0	0
C5ar1	-3.30763	6.30668	0	0
Socs3	-3.29704	8.55033	0	0
Ptgs1	3.26314	4.4211	0	0
Nfkbie	-3.25828	4.63411	0	0
Dusp2	-3.22297	6.02766	0	0
Vegfa	-3.22047	7.09545	0	0
Plekhg5	3.1831	5.08266	0	0
Zswim4	-3.18054	5.96131	0	0
Pim1	-3.17699	5.57319	0	0
Blvrb	-3.17464	7.1291	0	0
Tnfaip3	-3.16221	4.72545	0	0
Por	-3.15036	8.76837	0	0
Cd82	-3.13466	7.02688	0	0
Sdc4	-3.13366	7.46242	0	0
Gclm	-3.10833	8.44522	0	0
Ell2	-3.0953	6.77188	0	0
Ypel5	-3.09099	4.42559	0	0
Ttc7	3.08616	6.4426	0	0
Scin	-3.06384	6.81126	0	0
Ralgds	-3.06046	6.48988	0	0
Apbb3	-3.05781	4.79654	0	0
Irak2	-3.05587	6.21633	0	0
Stk40	-3.05068	6.38487	0	0
Arap1	-3.02711	8.04686	0	0
Esd	-3.01362	9.61965	0	0
Lrrc25	-2.99894	4.92133	0	0
Plekho2	-2.99611	8.2582	0	0
Mlkl	-2.98656	4.81201	0	0
Prtg	2.98333	4.66872	0	0
Mef2c	2.97509	7.20463	0	0
Slc2a1	-2.97502	8.37986	0	0
Dpep2	-2.9574	4.08325	0	0
Gch1	-2.94705	5.46695	0	0
Itga4	2.94515	10.4088	0	0
Nfkbia	-2.94327	8.46286	0	0
Plek	-2.9411	9.42017	0	0
Plk3	-2.93602	5.61667	0	0
Osgin2	-2.93049	6.59859	0	0
Jag1	-2.91938	5.33575	0	0
Ptgr1	-2.90818	4.61581	0	0
Ticam1	-2.90624	5.29309	0	0
Tmem132a	-2.89527	4.89775	0	0
Plin2	-2.89368	5.31741	0	0
Adora2b	-2.88237	4.65677	0	0
Itga5	-2.87563	8.07027	0	0
Myof	-2.87449	7.00526	0	0
Cth	-2.87058	5.74236	0	0
Kdm5b	-2.84463	5.11679	0	0
Chst3	2.83585	4.62033	0	0
Myadm	-2.79912	7.91348	0	0
Trp53inp2	-2.79161	4.68538	0	0
Itgb2	-2.79045	8.5752	0	0
Actn1	-2.78995	7.16012	0	0
Tmem120a	-2.7899	5.02582	0	0
Itgb5	2.77797	6.2393	0	0
Rcan1	-2.77509	6.29522	0	0
Cdk2ap2	-2.77077	6.15911	0	0
Hexb	2.75964	7.06368	0	0
Cyb5a	-2.75921	7.8421	0	0
Aspm	2.75222	6.44107	0	0
Clec12a	2.74536	5.67286	0	0
Abcc1	-2.74232	9.28598	0	0
Cd9	-2.74004	8.42712	0	0
Prps2	2.73988	6.94044	0	0
Itgam	-2.73667	6.66238	0	0
Gm6644	-2.73035	9.37042	0	0
Marcksl1	-2.72312	8.22837	0	0
Fdft1	-2.69995	6.00759	0	0
Bcl2a1a	-2.69083	4.53451	0	0
Cebpb	-2.68461	5.03885	0	0
Kif3c	-2.65141	6.66377	0	0
Odc1	-2.64755	11.7303	0	0
Ndrg1	-2.64744	5.35595	0	0
Fcgr1	2.63698	5.16071	0	0
Msmo1	-2.63274	7.09254	0	0
Ctsd	-2.6281	10.1283	0	0
Zbtb32	-2.62477	5.82924	0	0
Cstb	-2.61589	7.60071	0	0
Calcrl	-2.606	5.45881	0	0
Hk3	-2.60333	5.99278	0	0
Cpeb4	-2.60171	5.63868	0	0
St3gal1	-2.58974	6.13631	0	0
Errfi1	-2.58606	5.49061	0	0
Capn2	-2.58248	7.38015	0	0
Hmga1-rs1	-2.57346	8.84104	0	0
Renbp	-2.56884	5.10429	0	0
Evi2a	-2.55718	6.59972	0	0
Cd276	2.55131	4.96239	0	0
Tnip1	-2.5355	7.63756	0	0
Zfp36	-2.53306	7.50762	0	0
Pld3	-2.52975	6.10199	0	0
Slc7a11	-2.52236	9.55653	0	0
Gpr137b	-2.51588	6.34731	0	0
Abcd4	-2.5116	5.67384	0	0
Kif11	2.50737	7.0166	0	0
Rapgef2	-2.50722	6.33434	0	0
Tnfaip2	-2.50006	7.53097	0	0
Cd63	-2.49446	7.17723	0	0
Kifc3	2.49211	5.40861	0	0
Flnc	-2.48626	5.86345	0	0
Tk1	2.48089	6.57848	0	0
Cd33	2.48034	4.9984	0	0
Iqgap3	2.46883	6.40781	0	0
Kif15	2.46309	6.38023	0	0
Smox	-2.45354	6.17307	0	0
Rhbdf2	-2.45076	6.22154	0	0
Gsap	-2.44457	5.22491	0	0
Rnf19b	-2.43403	6.71587	0	0
Fosl2	-2.43373	7.3038	0	0
Hsd17b7	-2.4201	6.71928	0	0
Slc11a2	-2.41709	7.07433	0	0
Cdkn1a	-2.41422	6.87063	0	0
Mki67	2.40643	9.32298	0	0
Nfkb2	-2.40212	6.94039	0	0
Rasgrp3	2.40201	5.83348	0	0
Alas1	-2.40088	6.69522	0	0
Gpr137b-ps	-2.39865	6.46159	0	0
Fyb	-2.38672	7.33839	0	0
Nfix	2.38084	5.09649	0	0
Slc48a1	-2.37345	7.73862	0	0
Grina	-2.36209	5.93741	0	0
Oasl1	-2.35203	5.32926	0	0
Il6ra	2.35196	5.97082	0	0
Litaf	-2.34731	7.12399	0	0
Fam120c	2.30995	4.66444	0	0
Tgfbr1	2.30702	6.31394	0	0
Lrrfip2	-2.30359	5.7344	0	0
Hcls1	-2.29767	9.21668	0	0
Ly6e	2.29492	8.27076	0	0
Plagl2	-2.29177	7.51971	0	0
Cx3cr1	2.2894	7.37146	0	0
Dnase1l1	-2.28899	4.91634	0	0
Trib3	-2.28533	4.81808	0	0
Zyx	-2.28076	4.90659	0	0
Nrm	2.27841	5.12833	0	0
Rdh11	-2.27184	6.39241	0	0
Rilpl2	-2.26274	6.33803	0	0
Jag2	2.26252	4.78136	0	0
Rassf5	2.26053	5.39837	0	0
Ppard	-2.26013	5.8073	0	0
Rabgef1	-2.25231	5.63652	0	0
Jun	-2.2514	5.70426	0	0
Chpf	-2.23774	5.17256	0	0
Ubtd1	-2.22833	5.58988	0	0
1110007C09Rik	-2.22539	6.24457	0	0
Bcl2l11	-2.22309	6.22629	0	0
Man2b1	2.22233	6.60916	0	0
Gab2	-2.22069	5.3129	0	0
Ets2	-2.22027	6.61108	0	0
Sod2	-2.21141	8.97577	0	0
Ampd3	-2.211	5.06752	0	0
Fbxo5	2.2082	5.29645	0	0
Cflar	-2.20725	6.96336	0	0
Enc1	2.20634	4.78088	0	0
Tmem189	-2.20578	6.6308	0	0
Ppapdc1b	-2.19962	5.16425	0	0
Mvd	-2.19391	6.64968	0	0
Cd36	-2.19254	10.0011	0	0
Cst3	2.19008	9.9379	0	0
Gla	-2.1894	5.00349	0	0
Micall1	-2.1826	6.46569	0	0
Klf6	-2.18178	6.28012	0	0
Cpd	-2.18032	8.54496	0	0
Tnfrsf23	-2.17974	6.1637	0	0
Cdca2	2.1703	6.3743	0	0
Bahcc1	2.16569	5.46828	0	0
9030617O03Rik	2.15725	5.27902	0	0
Creld2	-2.14992	7.7007	0	0
Nfkbib	-2.14432	6.04306	0	0
Impa2	2.14371	5.19376	0	0
Serinc3	2.14151	9.87022	0	0
Ly86	2.14145	6.68044	0	0
Hmgb2	2.13807	8.72983	0	0
Rab11fip1	-2.13632	6.40786	0	0
Esco2	2.13483	5.23029	0	0
Adgrl1	2.13104	5.53025	0	0
Anxa4	-2.12994	6.36362	0	0
Sorl1	2.12621	6.16637	0	0
Slc16a12	2.12521	4.81552	0	0
2900026A02Rik	2.12455	4.94763	0	0
Foxm1	2.12036	6.85392	0	0
E2f8	2.12035	6.40049	0	0
Hgsnat	-2.11779	6.00673	0	0
Tmem63b	-2.1171	4.9179	0	0
Pid1	-2.11461	7.708	0	0
Mbnl1	2.11446	9.11896	0	0
Mvp	-2.10515	6.55813	0	0
Bcl2a1b	-2.10444	5.83621	0	0
Sec24d	-2.10095	6.54666	0	0
Sc5d	-2.09172	6.22854	0	0
Gyk	-2.08488	7.2493	0	0
Zfand2a	-2.08148	5.54605	0	0
Mov10	2.07888	4.8336	0	0
Plk1	2.07824	6.82689	0	0
Fancd2	2.07614	5.71049	0	0
Ppp1r15a	-2.07567	5.32561	0	0
Slc8b1	-2.07417	5.88298	0	0
C77080	-2.0684	5.42871	0	0
Cpt1a	2.05949	5.15045	0	0
Casc5	2.05874	6.05785	0	0
Cenpf	2.05802	6.68534	0	0
Zbtb7b	-2.05685	6.61161	0	0
Fth1	-2.05667	12.9936	0	0
Ripk2	-2.05502	5.82767	0	0
Fam63a	-2.05397	5.32791	0	0
Sash1	-2.04895	6.69051	0	0
Emp1	-2.04891	6.5291	0	0
Me1	-2.04524	6.64287	0	0
Dnajb9	-2.04206	5.28469	0	0
Pkn3	-2.03846	5.35079	0	0
Gramd1b	-2.03354	6.15588	0	0
Slc27a1	-2.02476	7.487	0	0
Ccna2	2.02166	7.80079	0	0
Stmn1	2.02053	7.51206	0	0
Nsdhl	-2.01719	6.09211	0	0
Nmral1	2.01262	5.24536	0	0
Kif14	2.0111	5.57468	0	0
Abr	-2.00881	8.31217	0	0
Stap1	-2.00474	5.79823	0	0
Fanca	2.00261	5.36766	0	0
Hip1	1.99463	4.86241	0	0
Man2a2	1.99201	6.4034	0	0
Atp6v1a	-1.989	8.90941	0	0
Top2a	1.98415	8.74652	0	0
Ssbp4	1.9808	6.0527	0	0
Cdc42ep4	-1.98073	5.32201	0	0
Cxcl14	1.97747	5.7791	0	0
Ctsb	-1.97543	10.6023	0	0
Trem2	1.97415	6.25617	0	0
Tfap4	1.97163	5.33175	0	0
Blcap	-1.97131	5.97126	0	0
Anxa2	-1.97036	7.81822	0	0
Tnfrsf26	-1.96736	4.96166	0	0
Bub1b	1.96688	7.81445	0	0
Rnh1	-1.96592	7.56319	0	0
Espl1	1.96138	6.99541	0	0
Pi4k2b	-1.96077	5.53059	0	0
Sat1	-1.96051	6.28884	0	0
Zc3h12c	-1.95577	7.02107	0	0
Kif20b	1.95465	6.18939	0	0
Fnip2	-1.95437	8.64331	0	0
Znrf1	-1.95152	5.35937	0	0
Wee1	1.94496	5.25979	0	0
Grap	-1.94302	5.00002	0	0
Pdlim7	-1.94286	5.36604	0	0
Ckap2l	1.94195	5.78157	0	0
Lcp2	-1.93604	7.66408	0	0
Aldoc	-1.93454	5.5418	0	0
Camk2d	-1.93435	5.95956	0	0
Creld1	-1.93415	5.69961	0	0
Lss	-1.93157	7.13133	0	0
Abhd4	-1.93139	5.69039	0	0
Nusap1	1.92304	5.98878	0	0
Ninj1	-1.92241	7.12946	0	0
Fdps	-1.91878	8.61057	0	0
Kbtbd11	1.91721	8.53912	0	0
Pola1	1.91406	6.33819	0	0
Ifitm3	-1.91361	8.68202	0	0
Ncapd2	1.90831	7.9464	0	0
Als2	-1.90591	4.97829	0	0
Syk	-1.9056	7.16332	0	0
Lasp1	-1.90451	7.75188	0	0
Ccnb2	1.90355	6.94699	0	0
Cdca7l	1.899	6.63044	0	0
Dcbld2	-1.89849	5.36004	0	0
Erap1	1.8923	6.26663	0	0
Cd52	-1.89177	6.29013	0	0
Tlr7	1.88843	5.47179	0	0
Tubb6	-1.88547	8.11514	0	0
Pvr	-1.8821	5.32447	0	0
Cndp2	-1.88096	7.59996	0	0
Celf2	1.87787	6.68581	0	0
Gfod1	-1.87401	6.40734	0	0
Nlrp3	-1.86758	6.78826	0	0
Birc3	-1.86699	5.90741	0	0
Stk10	-1.86547	6.92916	0	0
Nuf2	1.85629	6.00168	0	0
Hmgn5	1.85618	5.1878	0	0
Nucb2	-1.85597	5.60607	0	0
Tpm4	-1.85345	8.3833	0	0
Malat1	-1.85267	10.0955	0	0
Dut	1.84472	6.70092	0	0
Eno3	1.83977	5.46415	0	0
Kdm6b	-1.83736	6.38878	0	0
Fam64a	1.83644	5.50184	0	0
Hspa4l	-1.83535	6.08883	0	0
Acsl4	-1.83517	8.78186	0	0
Kif23	1.83355	7.27312	0	0
Lgals8	-1.83259	5.6762	0	0
Junb	-1.83061	8.0562	0	0
Anxa5	-1.82881	9.48198	0	0
Fam129b	-1.82763	8.93931	0	0
Asl	-1.8258	5.10432	0	0
Kif2c	1.8257	5.80046	0	0
Riok3	-1.82544	7.00181	0	0
Anxa7	-1.8241	7.07858	0	0
Atp2b1	-1.82354	8.00413	0	0
Pde1b	-1.82117	5.6774	0	0
Pla2g5	-1.82096	6.64362	0	0
Fndc3b	-1.82071	6.79827	0	0
Fgd4	1.81615	5.69206	0	0
Cbx5	1.81391	8.30894	0	0
Prr11	1.81198	5.88423	0	0
Lig1	1.81119	7.23418	0	0
Cd44	-1.80729	7.98246	0	0
Pea15a	-1.80238	5.78846	0	0
Ncf2	-1.80036	7.96345	0	0
Ttk	1.79811	5.40417	0	0
Ptprj	-1.79769	7.79944	0	0
Hmha1	1.79765	8.33665	0	0
Rbpj	-1.79731	9.58345	0	0
Ms4a6d	-1.79657	5.53403	0	0
Sik3	-1.7951	7.83965	0	0
Ppap2a	-1.79483	5.53251	0	0
Aurkb	1.79129	6.47585	0	0
Nup210	1.79065	7.97774	0	0
Atp6v1d	-1.79062	6.39797	0	0
Slc23a2	-1.78901	6.97633	0	0
Lgals3	-1.78752	7.75789	0	0
Gatm	1.78646	6.45097	0	0
Gtpbp2	-1.78516	5.57953	0	0
2810417H13Rik	1.78487	8.0355	0	0
Alcam	-1.78448	7.90597	0	0
Bnip3	-1.77962	6.53296	0	0
Dusp16	-1.77887	5.28013	0	0
Jade1	1.77672	5.82234	0	0
Atp6v0a1	-1.7709	6.4048	0	0
Lamc1	-1.77052	7.50457	0	0
Myo10	-1.77014	6.47997	0	0
Cmah	1.76788	7.81327	0	0
4632428N05Rik	-1.76611	7.05582	0	0
Plekho1	-1.76544	6.88799	0	0
Hmgcr	-1.76299	8.00493	0	0
3110043O21Rik	-1.76087	5.61489	0	0
Ptpn23	-1.7603	6.90763	0	0
Pik3ap1	-1.75357	7.11606	0	0
Cdca7	1.75289	6.90274	0	0
Sesn2	-1.74967	5.23324	0	0
Tns3	-1.74833	8.068	0	0
Il10ra	-1.74432	6.07776	0	0
Ctsl	-1.74355	9.10372	0	0
Dip2a	-1.743	5.2225	0	0
Tgif1	-1.74158	6.2749	0	0
Ldlr	-1.73696	7.91973	0	0
Mllt11	-1.72834	5.94514	0	0
Txnrd1	-1.72513	9.79242	0	0
Mcm6	1.72395	8.20953	0	0
Fcer1g	-1.72378	6.28098	0	0
Antxr2	-1.72279	6.3178	0	0
Zswim8	-1.71895	6.72967	0	0
Cyp51	-1.71682	7.12545	0	0
Racgap1	1.71681	7.05721	0	0
Cat	-1.7165	7.72064	0	0
Sgol2a	1.71617	5.21531	0	0
Trpv2	-1.71364	7.05605	0	0
Ap4b1	-1.70905	6.15109	0	0
Glmp	-1.70537	6.94397	0	0
Pole	1.70022	6.57156	0	0
Selk	-1.69983	6.34597	0	0
Kif22	1.69685	5.90264	0	0
Vat1	-1.69604	8.08308	0	0
Cdc25b	1.6937	5.46453	0	0
C130026I21Rik	-1.69216	6.4258	0	0
Ptpn12	-1.69166	7.00134	0	0
Neu1	-1.69008	6.23117	0	0
Flnb	-1.68985	7.9406	0	0
Osbpl8	-1.68935	7.09593	0	0
Kif4	1.68145	5.91877	0	0
Ero1l	-1.67933	8.15139	0	0
Spryd7	-1.6764	6.18438	0	0
Atp6v0d1	-1.67507	7.28191	0	0
Rcc2	1.67432	9.83457	0	0
Anln	1.6739	6.89693	0	0
Lmnb1	1.67229	8.00122	0	0
Efhd2	-1.66967	8.69042	0	0
Fabp5	-1.66859	6.91165	0	0
Daam1	-1.66169	5.85692	0	0
Bhlhe40	-1.66072	5.14545	0	0
Vim	-1.65777	8.28753	0	0
Rgl1	-1.65732	7.52839	0	0
Ftl1	-1.65552	12.8266	0	0
Dnmt1	1.65423	8.57137	0	0
Gbe1	-1.6531	5.4323	0	0
Dtl	1.64878	6.45029	0	0
Pltp	1.64742	5.62388	0	0
Hmgcs1	-1.64375	6.99993	0	0
Scd1	-1.6432	5.84306	0	0
S100a10	-1.64312	7.08682	0	0
Milr1	-1.64202	5.66442	0	0
Slc6a12	-1.63984	8.08227	0	0
Gabpb2	1.63867	7.48736	0	0
Atp6v1h	-1.63813	7.16777	0	0
Atp6v0c	-1.63711	9.08875	0	0
Igf2r	-1.63678	5.71679	0	0
Myo1e	-1.63579	6.96362	0	0
Btg1	-1.63325	7.2348	0	0
Mad2l1	1.63161	5.94537	0	0
Timeless	1.63048	5.90215	0	0
Pik3r5	-1.62997	7.15621	0	0
Prdx5	-1.62899	6.37053	0	0
Ubap1	-1.62634	5.9724	0	0
Fam102b	1.62269	5.46672	0	0
Nek2	1.61927	6.47881	0	0
Chpf2	-1.61875	6.47301	0	0
Arrb1	1.61659	6.79266	0	0
Rhof	-1.61423	6.23345	0	0
Kdelc2	1.6134	5.60494	0	0
Actg1	-1.60371	10.9508	0	0
Degs1	-1.60057	7.16745	0	0
Kif20a	1.59328	7.31521	0	0
Apobr	-1.59153	6.22811	0	0
Cln8	-1.59072	6.5567	0	0
Parp1	1.59012	8.5976	0	0
Retsat	1.59007	6.14743	0	0
Tmem41b	-1.58965	6.43684	0	0
Peak1	-1.58876	8.32027	0	0
Rn45s	-1.58789	12.2284	0	0
Impact	-1.58462	6.02771	0	0
Furin	-1.57963	7.52446	0	0
Stk3	-1.57804	5.57929	0	0
Neat1	-1.57723	8.81871	0	0
Cadm1	1.57595	7.16876	0	0
Cln5	-1.575	6.83562	0	0
Tmpo	1.5702	8.07315	0	0
Knstrn	1.56495	6.14545	0	0
Rrm1	1.56476	8.3123	0	0
Mis18bp1	1.55936	6.18032	0	0
Ctsz	-1.55839	9.45393	0	0
Abcc4	-1.55733	7.29694	0	0
Mdm2	-1.55678	6.60717	0	0
B4galt5	-1.5541	7.3335	0	0
Ubtf	1.55082	8.13186	0	0
Lpxn	-1.55004	6.55334	0	0
Psmd10	-1.54291	5.57831	0	0
Pbk	1.53938	6.0526	0	0
Wdr81	-1.53906	6.43427	0	0
Eaf1	-1.53519	7.6475	0	0
Mt2	-1.53518	7.38158	0	0
Hnrnpr	1.53199	7.19879	0	0
Slc12a4	-1.53048	6.12671	0	0
4933404O12Rik	1.52923	5.71034	0	0
Ect2	1.52214	6.39942	0	0
Rfc5	1.51652	6.0756	0	0
Nucks1	1.51426	8.68174	0	0
Pmf1	1.50985	6.42343	0	0
Tbc1d16	1.50146	7.0106	0	0
Rbm38	1.50097	6.1416	0	0
Tmbim1	-1.49207	6.20483	0	0
Usb1	-1.48959	5.64013	0	0
Ptp4a3	1.48651	6.42715	0	0
Gdi1	-1.48446	6.01488	0	0
Samd9l	1.48443	5.5417	0	0
Il13ra1	1.47782	6.04124	0	0
Idh1	-1.47677	6.92084	0	0
Atp6v0b	-1.47304	7.64537	0	0
Rif1	1.47144	6.70098	0	0
Mgat4b	-1.46997	7.76574	0	0
Tcf4	1.46803	6.31502	0	0
Il2rg	-1.46643	6.20663	0	0
Vmp1	-1.46421	6.89557	0	0
Lsp1	1.463	6.34279	0	0
Cttnbp2nl	-1.46281	7.03188	0	0
Lars2	-1.46149	9.19157	0	0
Ifi30	1.45527	7.93683	0	0
Mlx	-1.45447	6.15582	0	0
Ric8	-1.44966	5.80479	0	0
Suv39h1	1.44783	6.23458	0	0
Pak1	1.44734	6.11732	0	0
Insig1	-1.4469	6.54446	0	0
Slc25a1	-1.44616	6.74845	0	0
Ttf2	1.44612	6.36674	0	0
Pip4k2a	1.44546	7.38891	0	0
Tmem199	-1.44211	5.95335	0	0
Arhgap11a	1.44017	6.74234	0	0
Dek	1.43833	8.04193	0	0
Bin1	-1.4366	6.0226	0	0
Rbl1	1.43492	6.63771	0	0
Mpeg1	-1.43331	7.62975	0	0
Hmmr	1.42872	6.46184	0	0
Parvb	-1.4283	7.09257	0	0
St8sia4	1.42802	7.31899	0	0
Slc3a2	-1.42477	8.76394	0	0
Clic1	-1.42222	8.41892	0	0
Rere	1.42169	7.47783	0	0
Dna2	1.42107	6.11664	0	0
G2e3	1.41815	5.92649	0	0
Lyl1	1.41712	6.40208	0	0
Crebzf	1.41575	6.04339	0	0
Pgm2	-1.41431	6.6095	0	0
Ncaph	1.41424	6.09586	0	0
Pold1	1.41367	6.74503	0	0
Idi1	-1.41011	7.56626	0	0
Zc3h7b	1.40835	6.46303	0	0
Sema4d	-1.40823	8.18536	0	0
Idh2	1.40591	6.96944	0	0
D17H6S56E-5	1.40554	7.30902	0	0
Isoc1	1.40484	6.27687	0	0
Ctss	1.40392	8.0857	0	0
Prc1	1.40198	6.71293	0	0
Tpcn1	1.39901	7.73882	0	0
4933409K07Rik	-1.39898	6.71696	0	0
Fam134b	-1.39876	6.25879	0	0
Wdhd1	1.39424	6.02219	0	0
Itgav	-1.39391	7.30712	0	0
Sqle	-1.39224	7.40523	0	0
Ptma	1.38755	11.6175	0	0
Ccnf	1.38329	6.35427	0	0
Ankrd10	1.38137	6.13651	0	0
Arhgef6	1.38036	8.53109	0	0
Dpy19l1	1.37975	6.07964	0	0
Parvg	1.37545	7.74327	0	0
Tcirg1	-1.37443	8.16856	0	0
Arl8a	-1.36882	6.00617	0	0
Gys1	-1.36871	6.6077	0	0
Esyt1	-1.36778	6.42812	0	0
Scpep1	-1.36545	7.17303	0	0
Wbp2	-1.36199	6.4221	0	0
Atp6v1c1	-1.36033	7.23423	0	0
Ptpn22	-1.35973	7.59377	0	0
Oxct1	1.35904	7.49004	0	0
Topbp1	1.35891	7.68071	0	0
Serinc2	-1.35792	6.03404	0	0
Laptm5	1.35776	9.80249	0	0
Mybl2	1.35495	7.37688	0	0
Fndc3a	-1.35419	6.4425	0	0
G6pdx	-1.34929	9.22249	0	0
Pcnt	1.34218	6.36473	0	0
Ctcf	1.33732	6.80412	0	0
Fes	1.33564	6.01582	0	0
Cenpe	1.33411	6.6457	0	0
Dynlt1b	-1.3276	6.67289	0	0
Slc39a1	-1.32694	7.17646	0	0
Prpf4b	1.32669	6.68787	0	0
Cdc20	1.32567	7.43229	0	0
Cbx6	1.32326	6.81824	0	0
Acat2	-1.32233	6.42859	0	0
Uhrf1	1.31426	8.01562	0	0
Gabarap	-1.31393	7.4607	0	0
Dst	-1.31217	7.23264	0	0
Hells	1.3099	6.93508	0	0
Cenpa	1.30424	6.51282	0	0
Tpm1	-1.3009	8.35765	0	0
Tmem38b	-1.30047	7.65151	0	0
Atad2	1.29901	7.41533	0	0
Surf4	-1.29735	8.72052	0	0
Pls3	-1.29617	6.56108	0	0
Hax1	-1.29123	7.9757	0	0
Dok3	-1.28937	6.18721	0	0
Atl3	1.28924	7.03594	0	0
Brca1	1.28886	5.99426	0	0
Gas7	-1.28732	8.55523	0	0
Srp54c	-1.28549	7.13608	0	0
Pou2f1	1.28491	6.21224	0	0
Manf	-1.28034	8.36173	0	0
Pgk1	-1.27966	10.8803	0	0
Pdia4	-1.27802	8.31985	0	0
Zwint	-1.27595	7.15363	0	0
0610007P14Rik	-1.27587	6.65648	0	0
Tmem176b	1.27093	6.52455	0	0
Pgd	-1.27036	10.0342	0	0
Hmgb1	1.26672	9.25751	0	0
Pfas	1.26548	7.51026	0	0
Myl12b	1.26202	6.4672	0	0
Vimp	-1.26185	6.54228	0	0
Tuba1b	1.25869	10.3199	0	0
Fbxl14	1.25535	6.39886	0	0
Prkrir	1.25505	6.22355	0	0
Nfam1	1.25406	6.67626	0	0
Cntrl	1.25316	6.76593	0	0
Slc16a3	-1.25286	8.87734	0	0
Hk1	-1.25147	8.37607	0	0
Elmsan1	1.25126	7.34387	0	0
Hmgn2	1.24813	8.26612	0	0
Ndrg2	1.24808	6.77989	0	0
Camsap1	-1.24637	6.48598	0	0
P4hb	-1.2444	10.5209	0	0
Atr	1.24301	6.34644	0	0
Cbx3	1.23994	7.70907	0	0
Hmgb3	1.2399	6.41172	0	0
Eea1	-1.23847	6.94015	0	0
Srprb	-1.22971	7.03256	0	0
Lyn	-1.22929	7.84864	0	0
Rad21	1.22625	8.04544	0	0
C330027C09Rik	1.22361	6.53239	0	0
Ncapg	1.2213	6.61103	0	0
Vps13c	1.21754	8.46609	0	0
Ube2c	1.21747	7.00632	0	0
Atp6v1g1	-1.21336	6.7568	0	0
Psmd8	-1.2129	8.13931	0	0
Stat3	-1.20861	6.27781	0	0
Tm9sf4	-1.20682	7.07596	0	0
Sdcbp	-1.20206	7.92091	0	0
Csf1r	1.19978	9.40666	0	0
Dap	-1.1989	6.12433	0	0
Ccnb1	1.19843	7.45828	0	0
Adam10	1.19556	8.27839	0	0
Mb21d1	1.19456	6.2828	0	0
Tfdp1	1.19437	8.15009	0	0
Mcm2	1.19328	8.08297	0	0
Lgmn	1.19268	8.39018	0	0
Rasa3	1.18902	6.44055	0	0
Ikzf1	1.18709	7.0131	0	0
Pofut2	-1.18544	6.16967	0	0
Lrrc8d	-1.18501	7.81243	0	0
Taldo1	-1.18343	8.54911	0	0
Gaa	-1.1778	7.19084	0	0
Ncapg2	1.17669	7.34133	0	0
Anapc5	1.17615	8.00536	0	0
Slc2a6	-1.17578	6.48417	0	0
Plec	-1.1742	9.34699	0	0
Smc2	1.17233	7.43472	0	0
Coro1b	-1.17071	6.87036	0	0
H2afz	1.16943	9.13182	0	0
Tuba1c	-1.16703	9.42491	0	0
Uso1	-1.16277	7.59936	0	0
Nup85	1.16234	6.75304	0	0
Golgb1	-1.15779	7.0227	0	0
Eif4ebp1	-1.15598	6.76101	0	0
Pcyt2	-1.15544	6.62798	0	0
Gba	-1.15463	6.99746	0	0
Srpr	-1.15262	8.58764	0	0
Nfe2l1	-1.15089	8.00111	0	0
Eif4ebp2	1.14963	6.74042	0	0
Fhl3	-1.14832	6.92136	0	0
Eif4b	1.14475	9.25795	0	0
P4ha1	-1.14382	7.17277	0	0
Psip1	1.14325	6.82661	0	0
Mdc1	1.14322	6.82771	0	0
Slc5a3	1.13555	8.42533	0	0
Numa1	1.13541	7.82837	0	0
Mcm7	1.13488	7.6392	0	0
Smchd1	1.12949	7.27657	0	0
Acot7	-1.12846	7.29645	0	0
Gtf2i	1.12731	7.94765	0	0
Rnf26	1.12562	6.67088	0	0
Sars	-1.12156	8.36653	0	0
Vti1b	-1.11952	7.13195	0	0
H2-D1	-1.11922	8.67289	0	0
Nup205	1.11769	8.17903	0	0
Mycn	1.11711	10.3392	0	0
M6pr	-1.11485	9.26312	0	0
Zak	-1.11444	6.77131	0	0
Srsf2	1.11181	8.36873	0	0
Cad	1.11108	8.66049	0	0
Smc4	1.1086	7.61156	0	0
Mroh1	-1.10781	6.65077	0	0
Tbrg1	-1.10536	7.56873	0	0
Wdr1	-1.10334	8.26352	0	0
Myl6	-1.10152	6.90297	0	0
Cfp	-1.10074	7.46188	0	0
Sgpl1	-1.09913	7.85665	0	0
Msn	-1.09424	9.70722	0	0
Ckap5	1.09326	7.37759	0	0
Atf4	-1.0899	8.51192	0	0
Ptprs	-1.08904	8.22334	0	0
Skap2	-1.08135	7.28545	0	0
Hgs	-1.08114	6.46655	0	0
Psmd11	-1.08102	7.93334	0	0
Hspa5	-1.07981	11.0087	0	0
Rsbn1	-1.07961	7.11403	0	0
Incenp	1.07795	7.80557	0	0
Usp1	1.07786	7.47544	0	0
Myl12a	-1.07741	8.14701	0	0
Ctdsp1	1.07711	7.12598	0	0
Prnp	-1.07561	9.13765	0	0
Dkc1	1.07409	7.33399	0	0
Creg1	-1.0732	7.8454	0	0
Rbbp7	1.07052	8.18451	0	0
Rbms1	-1.06994	6.6717	0	0
Nrp2	-1.06614	9.42862	0	0
Lat2	-1.06389	6.96568	0	0
Slc39a7	-1.06246	7.79586	0	0
Hnrnpa3	1.06107	8.71722	0	0
Usf2	1.05993	6.83606	0	0
Zeb2	-1.05956	7.377	0	0
Smc1a	1.0592	7.35701	0	0
Lyz2	-1.05886	9.82785	0	0
Set	1.05743	10.192	0	0
Dynlt1c	-1.05578	7.10564	0	0
Pip5k1c	1.05132	8.03374	0	0
Cbfb	1.05005	7.70149	0	0
Srp54b	-1.04991	8.53776	0	0
Map2k1	-1.04906	7.69723	0	0
Rbck1	1.04675	6.894	0	0
Lrp1	-1.04629	9.03235	0	0
Npc2	-1.04097	8.28122	0	0
Atrx	1.03882	7.13444	0	0
Ik	-1.03531	7.8148	0	0
Asns	-1.03346	7.97184	0	0
Gpx1	1.03261	7.66576	0	0
Srsf1	1.03111	8.86423	0	0
Anp32b	1.03002	8.40669	0	0
Zfp36l2	1.02668	7.59247	0	0
Tmem229b	1.02658	7.00064	0	0
Cd53	-1.02	8.90369	0	0
Tgfb1	-1.01852	8.14983	0	0
Arid1a	1.0168	8.15459	0	0
Zfp706	1.01485	7.08674	0	0
Arpc5	-1.00998	8.81724	0	0
Mef2a	1.00892	7.27453	0	0
Map2k3	-1.00759	7.85363	0	0
Rap1b	-1.00339	8.17337	0	0
Prpf19	1.00038	7.90624	0	0
Nup155	0.998678	7.09897	0	0
Bcl2l1	-0.998444	7.88813	0	0
Sec23b	-0.992485	7.00013	0	0
Tpx2	0.986769	7.7104	0	0
Ncl	0.981008	11.0315	0	0
Rrm2	0.980002	8.31263	0	0
Sirpa	0.979578	7.55573	0	0
Msh6	0.978938	7.16364	0	0
H2-K1	-0.975608	6.98385	0	0
Akap8	0.9748	7.17995	0	0
Psmb6	-0.972821	7.49291	0	0
Maz	0.969472	7.49605	0	0
Sp1	0.967269	7.21595	0	0
Psma5	-0.967173	8.39663	0	0
Zfp207	0.966849	7.59259	0	0
Rab11a	-0.962888	7.00352	0	0
Wdr43	0.962163	7.78512	0	0
Akr1a1	-0.959996	9.35147	0	0
Lrrc59	-0.959111	8.8223	0	0
Mthfd1	0.948856	7.94225	0	0
Ehmt2	0.948225	7.46367	0	0
Pnn	0.947902	7.7623	0	0
Rtn4	-0.946447	8.00512	0	0
Mcm3	0.945826	8.09943	0	0
Vars	0.945082	8.63396	0	0
Erp29	0.940573	7.98128	0	0
Otud4	0.932829	7.69702	0	0
Rab1	-0.932753	7.71519	0	0
Itpr3	0.931268	7.02293	0	0
Sept9	-0.930513	7.84921	0	0
Gm6793	0.92933	9.50139	0	0
Mcm5	0.928318	8.52089	0	0
Srsf3	0.928157	8.49786	0	0
Psmd3	-0.923258	8.36762	0	0
Ewsr1	0.919532	8.55352	0	0
Cd74	-0.919172	8.1609	0	0
Wdr82	0.917106	7.13365	0	0
Trim28	0.913163	8.50882	0	0
Paics	0.912726	8.19962	0	0
Smc6	0.906039	7.32888	0	0
Shmt2	0.905441	9.07887	0	0
Dhx9	0.904665	8.5401	0	0
Atm	0.904582	7.33157	0	0
Pabpc4	0.904308	8.64543	0	0
Prpf8	0.90375	9.53806	0	0
Kpna2	0.903686	8.62992	0	0
Hnrnpa2b1	0.902658	9.58701	0	0
Atp6v0e	-0.900825	7.14883	0	0
Ehbp1l1	-0.898738	7.74012	0	0
Mt1	-0.896239	7.9425	0	0
Cse1l	0.894178	8.0159	0	0
Chp1	-0.89275	7.80747	0	0
Thrap3	0.888875	8.3841	0	0
Syncrip	0.887735	8.71585	0	0
Ivns1abp	0.886208	7.9687	0	0
Mat2a	0.883999	8.23224	0	0
Hmgn1	0.882491	8.211	0	0
Psmc1	-0.882187	8.70305	0	0
Anp32e	0.881786	8.749	0	0
Nus1	-0.881659	7.77268	0	0
Anapc1	0.876374	8.4191	0	0
Tnpo1	0.874789	8.43396	0	0
Sec61a1	-0.874272	8.82969	0	0
Map4k4	-0.869327	7.81733	0	0
Smarcc1	0.866358	7.84771	0	0
Txnip	0.864247	8.52767	0	0
App	-0.862014	7.47232	0	0
Aars	-0.861479	8.32018	0	0
Mlec	0.8606	9.39739	0	0
Hif1a	-0.860304	7.71621	0	0
Cited2	-0.860045	8.94049	0	0
Baz1b	0.858071	8.03689	0	0
Ptpn6	0.855623	8.57874	0	0
Nolc1	0.854785	8.65828	0	0
Mcm4	0.852944	7.75455	0	0
Ifrd1	-0.851628	8.09116	0	0
Sf3b3	0.849363	8.93763	0	0
Rab10	-0.849347	8.54659	0	0
Psma2	-0.844907	7.74716	0	0
Flii	-0.842992	7.47428	0	0
Ahnak	0.828349	9.34825	0	0
Atp6ap1	-0.827814	7.60525	0	0
Aldoa	-0.827595	11.1267	0	0
Son	0.827113	8.74996	0	0
Nono	0.826275	8.52455	0	0
Soat1	-0.823351	8.38554	0	0
Supt16	0.821912	8.23116	0	0
Zfp710	0.818024	7.54855	0	0
Ssr3	-0.815942	8.59797	0	0
Gart	0.809717	8.33787	0	0
Adrm1	-0.803613	7.49135	0	0
Stom	-0.80283	8.10941	0	0
Psmd2	-0.801742	9.34759	0	0
Gnas	-0.792244	7.7541	0	0
Grn	-0.78933	8.78698	0	0
Nars	-0.78463	8.91246	0	0
Sf3a1	0.780717	7.7298	0	0
Stt3a	-0.775574	9.0508	0	0
Mdn1	0.768813	8.23954	0	0
Birc6	0.768434	8.21815	0	0
Ppp2r4	0.764372	8.03326	0	0
Cnot1	0.761259	8.60097	0	0
Hcfc1	0.757799	8.44326	0	0
Phb2	0.755719	8.76143	0	0
Fkbp4	0.75511	8.76081	0	0
Snrnp200	0.75333	8.1823	0	0
Pdia6	-0.750539	10.2035	0	0
Piezo1	-0.748999	8.20319	0	0
Fermt3	-0.746012	8.345	0	0
Sfpq	0.742068	8.70682	0	0
Ssrp1	0.740232	8.32653	0	0
Cap1	-0.738049	9.8035	0	0
Serbp1	0.737766	9.92361	0	0
Eif3a	0.728977	9.2811	0	0
Impdh2	0.726023	8.05398	0	0
Txn1	-0.722856	8.92483	0	0
Hsp90aa1	-0.721143	10.9371	0	0
G3bp1	0.719783	8.9079	0	0
Mcl1	-0.70555	8.86616	0	0
Hyou1	-0.704608	9.85594	0	0
Copa	-0.70149	8.81132	0	0
Mtdh	-0.700811	8.67553	0	0
Flna	-0.700256	9.8268	0	0
Ppib	-0.69429	8.69578	0	0
Nfatc1	-0.69221	9.00922	0	0
Caprin1	0.68101	9.42008	0	0
Slc38a2	0.676278	8.90299	0	0
Iqgap1	-0.669982	9.53472	0	0
Srsf6	0.662968	8.22059	0	0
Pgam1	-0.658619	10.3945	0	0
Ghitm	-0.65633	8.83741	0	0
Calr	-0.654528	10.8692	0	0
Tmed10	0.650098	8.88139	0	0
Vcp	-0.649201	10.0112	0	0
Kpnb1	0.632549	9.98697	0	0
Hnrnpu	0.627463	10.0096	0	0
Calm1	-0.614059	10.354	0	0
Tubb5	0.609989	10.4961	0	0
Ank	-0.609969	8.97205	0	0
Tln1	-0.599108	9.87345	0	0
Atp5a1	0.598893	10.2229	0	0
Nap1l1	0.598305	9.2567	0	0
Cd68	-0.567903	9.14684	0	0
Gapdh	-0.565782	12.1742	0	0
Hnrnpf	0.5581	9.77609	0	0
Hspd1	0.536644	10.3051	0	0
Pa2g4	0.528871	9.47327	0	0
Cfl1	-0.482927	10.5315	0	0
Hsp90b1	-0.475277	10.6801	0	0
Actb	-0.464713	12.2635	0	0
Pkm	-0.372645	12.9718	0	0
Cdca8	1.04717	6.64933	0	0
Rfc1	0.997376	7.0544	0	0
Ccnd1	0.888939	8.26217	0	0
Lima1	-2.03569	4.99178	0	0
Trim37	1.06821	6.65486	0	0
Hadh	1.45806	5.69171	0	0
Nav1	0.938605	7.10836	0	0
Zdhhc12	-2.07452	4.83816	0	0
Dhx15	0.72897	8.51757	0	0
Serinc1	-0.826679	7.2498	0	0
Npc1	-1.34865	6.5257	0	0
Ppfia4	5.04206	3.32279	0	0
Sae1	0.851923	7.58323	0	0
Sipa1	1.06325	7.15058	0	0
2610507B11Rik	0.700036	8.88282	0	0
Slc35b1	-1.27222	6.07206	0	0
Qser1	1.28139	6.1899	0	0
Rassf2	1.67799	5.76605	0	0
Plxnb2	0.619122	9.14289	0	0
Hjurp	1.61153	6.17435	0	0
Slc29a1	1.25962	6.34468	0	0
Cox17	-1.3919	6.12307	0	0
Pstpip1	-1.12945	6.35529	0	0
Serpinb9b	-10.1267	2.99477	0	0
Hnrnpul1	0.802174	8.09079	0	0
Ktn1	-0.995206	6.91339	0	0
Fam63b	-1.32981	5.90699	0	0
Rad54l	1.51172	6.04363	0	0
Dnmt3a	0.956635	7.66787	0	0
Acly	-0.728367	8.78729	0	0
Msh2	1.46767	5.65474	0	0
Zfp703	-1.79815	5.07007	0	0
Top2b	0.885821	7.52014	0	0
Psmb4	-0.731405	8.50874	0	0
Galnt3	-1.99772	4.66658	0	0
Pde2a	0.715732	8.36933	0	0
Pfkp	-0.774419	7.76644	0	0
Khsrp	0.737116	8.30812	0	0
Psmb10	2.27033	4.81498	0	0
Pds5a	0.842754	7.63056	0	0
Sdf2l1	-0.927255	7.78691	0	0
Pom121	0.905339	7.51298	0	0
Kdm3b	0.996979	6.96461	0	0
Lbr	0.885835	7.29699	0	0
Psrc1	3.19663	4.49545	0	0
Cebpd	-1.77572	5.06238	0	0
Gfpt1	-0.997152	6.9605	0	0
Psma6	-0.753706	8.48438	0	0
Metrnl	-3.82759	3.64851	0	0
Plin3	-1.9488	4.8121	0	0
Acin1	0.778587	7.63646	0	0
Casp2	1.45074	5.9223	0	0
E2f2	1.54667	5.34686	0	0
Srebf2	-0.704972	8.12009	0	0
Specc1	-0.963396	7.02988	0	0
Dcaf7	0.903509	7.41568	0	0
Cdk1	1.03928	6.55947	0	0
Nde1	1.18574	6.19676	0	0
Colgalt1	0.799808	7.27478	0	0
Zfp385a	1.59224	5.70178	0	0
6430706D22Rik	0.94157	6.86331	0	0
Rab6a	-0.876448	7.23082	0	0
Sdha	0.828039	8.18637	0	0
Slfn10-ps	-3.55187	3.95986	0	0
Pif1	1.8552	5.3751	0	0
Pald1	3.20798	4.08323	0	0
Nup153	0.836365	7.97408	0	0
Tyms	1.5817	5.60667	0	0
Rffl	-2.29654	4.60568	0	0
Myo5a	0.752615	8.73682	0	0
Eif4g1	0.440809	10.1053	0	0
Ptpn14	-8.33925	2.86884	0	0
Smcr8	-0.872663	7.39716	0	0
Aacs	-1.25024	6.04735	0	0
Lmo2	1.74551	5.19057	0	0
Srrm2	0.64247	9.3932	0	0
2700094K13Rik	1.42643	5.7078	0	0
Slc31a1	-0.900112	6.94712	0	0
Asph	-0.679221	8.28626	0	0
Suclg2	0.950225	6.82829	0	0
Acsl5	0.650283	8.08817	0	0
Dock8	1.14203	6.29203	0	0
Ddx21	0.570918	9.26446	0	0
Tom1	-1.56221	5.58444	0	0
Soga1	-1.01978	6.37844	0	0
Aprt	-0.676961	7.98782	0	0
Tspan31	-0.926156	6.6601	0	0
Slc44a1	1.38522	5.67807	0	0
Nol4l	-1.40161	5.91906	0	0
Slc41a2	-4.9686	3.03418	0	0
Patz1	1.45933	5.51113	0	0
Samd4b	-0.988431	7.09506	0	0
Med14	1.15095	6.40432	0	0
Ncoa3	0.840627	7.33786	0	0
Cep192	1.02413	6.48735	0	0
Ehd4	-0.67182	8.10817	0	0
Trim59	1.43697	5.4606	0	0
Rars	-0.643109	8.10555	0	0
Itpripl2	-0.992087	6.42293	0	0
Utp20	0.746716	7.63715	0	0
Ywhah	-0.589243	8.54676	0	0
Gmppa	-1.60745	5.6043	0	0
Amfr	-0.888439	7.09387	0	0
Dtx4	-0.911864	6.97489	0	0
Cbl	0.932589	6.85766	0	0
Atad5	1.50863	5.82334	0	0
Ddit3	-3.22971	3.91806	0	0
Tlr6	-2.17245	4.46414	0	0
Ctsf	2.7227	4.62459	0	0
Tubb2b	-5.46908	3.19299	0	0
Fxyd5	0.771275	8.79073	0	0
Actr3	-0.514467	9.07364	0	0
Myh7b	4.64356	3.32757	0	0
Tfeb	2.50335	4.49158	0	0
Aurka	0.963309	6.88292	0	0
Brca2	1.63313	5.31939	0	0
S100a11	-0.880784	7.21671	0	0
Slc25a23	1.87131	4.76829	0	0
Bcl3	-2.95938	4.37621	0	0
Nin	0.747708	8.13185	0	0
Atad3a	0.897588	7.23978	0	0
Ext2	1.08007	6.34882	0	0
Denr	-0.958165	6.93533	0	0
Pmvk	-1.79945	5.24466	0	0
Gabarapl1	-1.24054	6.17492	0	0
H13	-0.81285	7.75515	0	0
Napa	-0.847454	7.04604	0	0
Dck	1.60442	5.55496	0	0
Pag1	1.52416	5.46705	0	0
Cd47	-1.1612	6.21898	0	0
Col15a1	5.70483	3.04288	0	0
Rassf3	1.5226	5.48461	0	0
Shcbp1	1.5152	5.40136	0	0
Reep6	1.19036	5.96886	0	0
Eno1b	-0.490438	10.6767	0	0
Chaf1a	0.927665	6.61465	0	0
Atp5c1	0.651443	8.04371	0	0
Hcar2	-6.3263	3.15446	0	0
Dnajb11	-0.692199	7.96994	0	0
Hsd17b12	-0.925923	7.57091	0	0
1700025G04Rik	1.40084	5.57002	0	0
Nsun2	0.520948	8.68902	0	0
Fanci	1.88533	4.87369	0	0
Hp1bp3	1.01271	6.77944	0	0
Snx9	-1.06033	6.31309	0	0
Ech1	1.70289	5.42268	0	0
Metrn	1.76276	5.06144	0	0
Hirip3	1.26569	5.84969	0	0
Nadk	-0.553607	8.59733	0	0
Cks2	1.36002	5.56559	0	0
Tacc3	0.844216	6.95026	0	0
Sema4a	-1.02699	7.12607	0	0
Hnrnpl	0.641063	8.97908	0	0
Alyref	1.00838	6.78445	0	0
Birc5	1.322	6.33413	0	0
Neurl1b	3.62272	3.54387	0	0
Sra1	-1.36729	5.62796	0	0
Sde2	-1.04239	6.55018	0	0
Clspn	1.48584	6.09945	0	0
Spag5	1.291	6.14542	0	0
Rragc	-0.920569	6.81481	0	0
Slc25a24	-1.61823	5.34043	0	0
Ndel1	-1.23888	5.67283	0	0
Cln3	-1.1876	5.81305	0	0
Pds5b	1.13481	6.3667	0	0
Adam17	-0.689891	7.80182	0	0
Pip5k1a	-0.981736	6.72886	0	0
Klhl6	3.13073	3.87774	0	0
Pcyt1a	-1.18738	6.22338	0	0
Olfm1	-0.584842	8.30265	0	0
Pip5k1b	-1.54099	5.03966	0	0
Ak4	-1.19453	6.3825	0	0
Brd3	1.02729	6.4041	0	0
Kif18b	1.51851	5.57777	0	0
Nbr1	-1.148	6.42473	0	0
Cdk18	-1.14652	6.05061	0	0
Rrp1b	0.975175	6.87535	0	0
Nup133	1.39174	5.52998	0	0
Pus7	1.15245	6.68394	0	0
Mapk6	-0.549778	8.59219	0	0
Acaa2	1.93907	4.64066	0	0
Uhrf1bp1l	-0.983694	6.53916	0	0
Asf1b	1.02341	6.50603	0	0
Lrp5	0.891109	6.94582	0	0
Setd2	0.913886	6.93894	0	0
9930111J21Rik1	5.13592	3.0449	0	0
Xpo5	0.831755	6.96946	0	0
Galnt6	-2.22075	4.78366	0	0
Sgk3	1.32617	5.75692	0	0
Casp1	-1.5253	5.79363	0	0
Plbd2	-0.985537	6.83658	0	0
Tardbp	0.683472	8.75383	0	0
Calu	-0.710495	8.17463	0	0
Derl2	-1.09373	6.05083	0	0
Jund	-1.00143	7.19021	0	0
Naa10	1.38224	6.10466	0	0
Fam168b	0.654728	7.84908	0	0
Ap2m1	-0.51773	8.89692	0	0
Stam2	-1.19893	6.09684	0	0
Ostc	-0.992051	7.46219	0	0
Wdr76	1.58065	5.5021	0	0
Cars	-0.854256	7.00048	0	0
Il1a	-8.41342	2.94398	0	0
Inf2	1.04551	6.98616	0	0
Car12	1.09559	6.79683	0	0
Rab7b	-1.33049	5.46572	0	0
Ssh2	0.933998	6.72059	0	0
Tspan3	-0.952056	6.91086	0	0
Ncaph2	0.852843	7.30399	0	0
Tln2	2.5429	4.82972	0	0
Tiparp	-1.48056	5.55638	0	0
Fen1	0.846691	7.19486	0	0
Adh7	-3.0761	3.69134	0	0
Nsmce4a	1.36003	5.66147	0	0
Pip4k2b	0.775642	7.33309	0	0
Slc7a5	0.576694	8.42318	0	0
Cd40	-4.57322	3.18399	0	0
Dnajc10	-0.882837	7.33643	0	0
Psmd1	-0.618745	8.61569	0	0
Mdfic	-1.43167	5.96681	0	0
Pdia3	-0.407705	10.4677	0	0
Dennd4a	0.946906	7.01743	0	0
Tmsb10	-1.99462	5.11614	0	0
Ccnd3	1.30708	6.13244	0	0
Dscr3	-1.17376	5.8067	0	0
Wdr90	1.6671	4.9093	0	0
Helz2	-1.16473	5.95991	0	0
Atp2a3	-1.12862	6.47945	0	0
Rab27a	2.4755	4.35036	0	0
Mib2	-1.67207	5.09463	0	0
Zbtb12	2.0949	4.71076	0	0
Ung	1.49066	5.46527	0	0
Chd4	0.51419	9.09902	0	0
Bub1	0.897472	7.17669	0	0
Clec4n	-5.44144	2.83956	0	0
Ddx3x	0.576059	9.78583	0	0
Arhgef7	-0.915933	7.04796	0	0
Spi1	-0.850802	7.86952	0	0
Nucb1	-0.815801	7.03309	0	0
Gadd45b	-2.79361	4.25881	0	0
Ctnna1	-0.779402	7.11698	0	0
Fbl	0.704217	8.02257	0	0
Cers2	-0.663555	8.33463	0	0
Rasal2	-1.32527	5.57244	0	0
Pabpc1	0.329795	11.5732	0	0
Gsg2	1.7637	4.76327	0	0
Cep68	1.43554	5.57099	0	0
Rfwd3	0.824554	7.55048	0	0
Nckap1l	-0.677648	7.93179	0	0
Huwe1	0.606277	9.2227	0	0
Srsf7	0.705047	7.58751	0	0
Aarsd1	1.58073	5.70417	0	0
Mthfr	-1.51144	5.55629	0	0
Tmed9	-0.729841	7.43297	0	0
Atp11c	1.08267	6.03915	0	0
Xrcc1	1.14225	5.93806	0	0
Gpd1l	1.39549	5.94061	0	0
Ucp2	0.448884	9.8881	0	0
Morf4l2	-0.61027	8.35548	0	0
Fos	-1.39816	5.56419	0	0
Dnpep	-1.22957	5.59457	0	0
Ppat	0.881196	7.00387	0	0
Polr2b	0.742862	7.34607	0	0
Car13	-1.74526	4.91978	0	0
Hdgf	0.649989	9.48674	0	0
Gmppb	-1.48514	5.19881	0	0
Dmpk	1.18358	5.81694	0	0
Ilf3	0.76912	7.35669	0	0
Sp3	0.988211	6.67592	0	0
H1f0	1.09934	7.1431	0	0
Exoc6b	-1.62675	4.92157	0	0
Vps37c	-1.55096	4.98567	0	0
Hyal1	-5.21678	2.87298	0	0
Ppfia3	-4.38821	3.49838	0	0
Met	-4.6057	2.97486	0	0
Abcb6	-1.31553	5.5292	0	0
Csf3r	2.5892	4.01635	0	0
Alox5	3.44387	3.92469	0	0
Ept1	1.17841	6.15938	0	0
Sirt2	-1.24461	5.62742	0	0
Xbp1	0.741123	7.53765	0	0
Fxr2	-0.879884	6.91111	0	0
Apba3	-1.37101	5.55171	0	0
Plekhb2	-0.927642	6.65151	0	0
Scly	-1.14389	5.84183	0	0
Naaa	2.04252	4.56264	0	0
Pex5	-1.19086	6.05007	0	0
Pla2g6	-1.48306	5.14048	0	0
Creb1	0.991261	6.31763	0	0
Susd6	-0.819568	6.82056	0	0
Ugcg	-1.21602	5.68677	0	0
Cks1b	0.861388	6.775	0	0
Adssl1	1.02489	6.85498	0	0
Zfp106	0.480883	9.22132	0	0
Dad1	-0.884804	6.72714	0	0
Lonp1	-0.729862	7.86548	0	0
Mettl6	-1.55213	5.26279	0	0
Mfap3l	-4.11046	3.05351	0	0
Rab5b	-1.00086	6.32619	0	0
Nfkbid	-1.20688	5.81721	0	0
Sdhb	0.831228	7.09463	0	0
Lgals1	-0.828487	7.14893	0	0
Snx20	-1.72118	4.80879	0	0
Trap1	0.670737	7.58735	0	0
Evi2b	-0.792559	6.95917	0	0
Mpp1	-1.2462	5.48024	0	0
Mfng	1.24684	6.06628	0	0
Cpsf1	0.784425	7.51859	0	0
Bcor	1.04952	6.2608	0	0
Mcm10	1.16644	6.18101	0	0
Abcb4	-1.20255	5.75395	0	0
Psmd14	-0.692388	7.56023	0	0
Ptpn18	2.26082	4.84928	0	0
Mphosph9	1.57062	5.40289	0	0
Hnrnpd	0.755935	8.0039	0	0
Zfand3	-1.31455	5.37725	0	0
Tollip	-0.977549	6.50154	0	0
Slc6a9	-1.39	5.49113	0	0
Mrpl52	-1.2156	6.0408	0	0
Ubqln4	0.69731	7.61788	0	0
Exo1	1.38196	5.2722	0	0
Sphk2	-1.18475	6.01812	0	0
Ddx46	0.632409	7.75993	0	0
Ptk2b	-0.86863	7.09867	0	0
Cbfa2t3	4.83129	3.26186	0	0
Anpep	-3.84983	3.05048	0	0
Psmd5	-0.942227	6.63985	0	0
Xpo7	0.741871	7.13641	0	0
Ptms	1.25895	6.31275	0	0
Ppp2r5b	-2.39012	4.18513	0	0
Eif6	-0.68127	7.44597	0	0
Vdac1	0.684396	8.24371	0	0
Nnt	1.41803	5.31353	0	0
Tfdp2	2.6176	4.53971	0	0
Vps13a	0.879514	6.59242	0	0
Dot1l	-0.748765	7.57346	0	0
Ncapd3	1.04936	6.37391	0	0
1110008F13Rik	-0.824171	7.09279	0	0
Gripap1	-0.91958	6.79156	0	0
Prrc2b	0.678498	7.87684	0	0
Aff1	-1.34141	5.82377	0	0
Hn1	0.667896	7.50031	0	0
Cep170	-0.842623	6.69097	0	0
Abtb2	-4.29456	3.03612	0	0
Rangap1	0.61943	7.90916	0	0
Abca2	1.51561	5.70662	0	0
Lrrk1	1.31995	5.75677	0	0
Lsm2	1.18479	6.01326	0	0
Dnmt3l	-3.67958	3.30846	0	0
Erp44	-0.80724	6.96358	0	0
Gen1	1.41718	5.18951	0	0
Gm2a	1.28531	5.443	0	0
Hmga1	-0.667962	8.83275	0	0
Ifnar2	0.895597	6.54496	0	0
Pim2	-2.06412	5.14967	0	0
Ifrd2	0.884424	6.99527	0	0
Derl1	-0.638364	7.61894	0	0
Ticrr	1.38663	5.57253	0	0
Slc16a1	0.473398	8.88255	0	0
Ogfrl1	1.75156	4.69731	0	0
Pitpnm1	-1.99732	5.2091	0	0
Slc35e4	-0.946556	6.74881	0	0
Rab15	-4.26964	2.93628	0	0
Afp	-2.61069	3.84363	0	0
Purb	0.728219	8.04267	0	0
Atxn1	-2.82753	3.93179	0	0
Cybb	-0.59219	9.61523	0	0
Srp14	-0.891376	6.52405	0	0
Asrgl1	1.79991	4.50016	0	0
Ppip5k2	0.91887	6.76234	0	0
Ipo7	0.661961	8.11958	0	0
Bora	1.33354	5.35014	0	0
Fam105a	1.277	5.88385	0	0
Scarb2	1.29061	5.43146	0	0
Luc7l2	0.666285	7.55898	0	0
Fgd6	-1.48291	4.91063	0	0
Ifitm2	-0.656403	7.70083	0	0
Ap1s1	-0.637159	7.69818	0	0
Wsb2	-1.13815	6.15252	0	0
Gm10052	0.696774	9.6473	0	0
Nr1d1	-1.81981	4.87162	0	0
Nat10	0.769208	7.09931	0	0
Capg	-0.525684	9.21446	0	0
2700029M09Rik	-0.987456	6.56411	0	0
Rnf187	0.757517	6.97837	0	0
Ncor1	0.661904	7.79744	0	0
Ddx17	0.793889	7.98613	0	0
Slc30a4	-1.43176	5.41395	0	0
Mafg	-1.12868	5.71881	0	0
Kat2a	0.765444	6.85258	0	0
B230219D22Rik	0.937476	6.38387	0	0
Sec11c	-0.932083	6.34143	0	0
Sh3bp2	-1.19238	5.69801	0	0
BC031181	-1.30014	5.39766	0	0
Endod1	2.07372	4.74884	0	0
Sptlc2	-0.79774	6.80452	0	0
Ptpre	-2.10792	4.67884	0	0
Tnrc6b	1.0128	6.0485	0	0
Uba2	0.752849	7.70955	0	0
Ankle1	2.58544	4.00168	0	0
Ppt2	-1.03628	6.14297	0	0
Srsf10	0.666161	7.78175	0	0
AU040320	-1.30012	5.96459	0	0
Suz12	0.731322	7.65027	0	0
Gtse1	1.43782	5.2057	0	0
Slc38a7	-1.22081	5.73098	0	0
Tes	-0.888947	6.91033	0	0
Ezh2	0.879764	6.55413	0	0
Cd37	-0.919573	6.25198	0	0
Ncf1	0.610974	8.64974	0	0
Nat6	-2.75592	4.02577	0	0
Rpa2	1.12674	5.86704	0	0
Qsox1	-1.31183	5.16303	0	0
Npm1	0.452008	11.1185	0	0
Dnajc9	1.21936	5.66829	0	0
Dars2	0.954889	6.45667	0	0
Impdh1	-0.85389	7.03128	0	0
Melk	1.34349	5.24717	0	0
Gtf3a	1.20296	5.79732	0	0
Ckap2	1.39103	5.19378	0	0
Stx3	-2.20748	4.29444	0	0
Cnot6l	1.21441	6.3725	0	0
Atf3	-1.65507	4.70731	0	0
Rassf4	-0.720426	7.24797	0	0
Dnajc3	-0.707495	7.2976	0	0
Pnpla8	-1.25107	5.72552	0	0
Tipin	0.869032	6.94964	0	0
Lfng	1.27766	5.54255	0	0
Pkig	1.18731	6.14189	0	0
Ptbp1	0.491621	9.49288	0	0
Bmi1	0.807592	7.00468	0	0
Sf3b2	0.591906	8.45453	0	0
Tmem230	-1.358	5.1241	0	0
Tbc1d4	1.72308	4.76006	0	0
Isyna1	0.545944	8.17862	0	0
Prr12	1.23616	6.04231	0	0
Pik3cg	0.853829	6.79699	0	0
Alg12	-1.50275	4.83322	0	0
Nab1	-0.82631	6.75837	0	0
Nasp	0.666267	7.57203	0	0
Ubxn4	-0.723653	7.08343	0	0
Psmb5	-0.829191	7.4828	0	0
Casp8	-1.00157	6.06881	0	0
Plk2	-4.64627	2.72443	0	0
Pik3cb	-1.19113	6.01934	0	0
Nek7	1.02123	6.14909	0	0
Atp2a2	-0.451484	9.74529	0	0
Tcf19	1.70195	5.07598	0	0
Hck	-1.92283	4.5724	0	0
Dnajb2	-1.92484	4.29135	0	0
Smad3	2.16088	4.59711	0	0
Nhp2l1	0.587093	7.72959	0	0
Cluh	0.613612	8.20922	0	0
Zwilch	0.94036	6.31406	0	0
Card11	3.74352	3.23315	0	0
Pdf	1.65122	4.80426	0	0
Cmip	-0.782589	7.56356	0	0
Msantd3	-3.04735	3.89172	0	0
Cdk2ap1	0.742013	7.48238	0	0
Hfe	2.8588	3.68048	0	0
Fhod1	1.7356	4.5731	0	0
Rtel1	1.35497	5.75887	0	0
Pdk1	0.991688	6.4739	0	0
Blvra	-1.16884	5.47804	0	0
Dopey2	-2.41909	4.30039	0	0
Hnrnpab	0.467316	9.79848	0	0
St18	-2.37245	4.29043	0	0
Eml4	0.723131	7.21062	0	0
Atp6v1e1	-1.3015	6.31194	0	0
Pdcd1	2.17794	4.13447	0	0
Hnrnpc	0.527406	8.39118	0	0
Sdc3	-2.52686	3.96651	0	0
Fh1	0.75431	7.12958	0	0
Kmt2c	0.854828	6.69001	0	0
Arf4	-0.713292	7.41233	0	0
Suco	-1.24921	5.90784	0	0
Wipi2	-0.855853	6.67873	0	0
Timp1	-3.40083	3.11504	0	0
Ddt	-2.3302	4.50716	0	0
Praf2	-1.57372	4.72974	0	0
Ifitm6	-3.05157	3.33544	0	0
Timm17a	-0.795422	6.54176	0	0
Nup107	0.802771	6.66676	0	0
Tubgcp5	1.30801	5.39597	0	0
Brip1	1.3557	5.32344	0	0
Atp7a	-1.05153	6.2724	0	0
Atp6v1f	-0.963875	6.19185	0	0
Kat6a	0.863223	6.558	0	0
Kctd13	-1.27207	5.56655	0	0
Sh3bgrl	0.631422	7.63655	0	0
Edil3	-2.16075	4.32931	0	0
Smg1	0.544722	8.00156	0	0
Mbnl2	-0.830594	6.66304	0	0
Cldn12	-1.7984	4.56899	0	0
Sun2	1.03899	6.09359	0	0
Mgst2	-1.93354	4.35783	0	0
Smek1	0.70988	7.73406	0	0
Tmem171	-3.69114	3.24666	0	0
Lrrc75a	2.25539	4.06852	0	0
Rin2	1.40727	5.04547	0	0
Dgkz	0.586525	8.3188	0	0
Tacc1	0.975586	6.34286	0	0
Rpl3	0.348959	10.4169	0	0
Iffo2	-1.83315	4.35578	0	0
Arl5a	0.952165	6.16595	0	0
Rhoq	1.04867	6.10586	0	0
Dctpp1	1.32749	5.14439	0	0
Celsr3	-3.74866	2.82761	0	0
Psmd12	-0.671879	7.26014	0	0
Ap3d1	-0.717943	7.31685	0	0
Il1rl1	1.72683	4.58488	0	0
Spg21	-0.73511	7.05996	0	0
Gmnn	1.24456	5.63063	0	0
Kmt2a	0.779143	7.46489	0	0
Cggbp1	0.876633	6.88579	0	0
Paxip1	0.945357	6.25312	0	0
Srcap	0.775888	7.4976	0	0
Rnf11	-1.04054	5.80276	0	0
Ttyh3	1.42095	5.65461	0	0
Lrmp	0.887507	6.35747	0	0
Smpd4	0.921663	6.46609	0	0
Pafah2	-2.11208	4.15328	0	0
Rmnd5a	0.898502	6.27369	0	0
Hnrnpk	0.452561	9.821	0	0
Chmp5	-1.10152	5.84504	0	0
Lmnb2	0.984088	6.01444	0	0
Psmb8	0.955112	6.22882	0	0
Tagap	2.15292	4.22364	0	0
Srrm1	0.729222	8.37012	0	0
Brd8	0.993492	6.04443	0	0
Rras	-3.01405	3.25398	0	0
Ppic	-1.11513	5.82018	0	0
Pex11b	1.0561	5.99273	0	0
Trpm7	0.751833	7.04555	0	0
Ifi202b	-5.60333	2.44719	0	0
Rfc2	1.09676	6.11523	0	0
4930427A07Rik	1.35557	5.231	0	0
Pdlim5	-1.06145	5.94366	0	0
Tpr	0.476287	8.39635	0	0
Trp53	0.592359	7.93325	0	0
Phgdh	0.561136	8.99548	0	0
Seh1l	0.865948	6.70856	0	0
Skp2	1.01442	5.99109	0	0
Mdh1	0.588754	7.6219	0	0
Ergic1	0.816907	6.70727	0	0
Map3k9	1.79356	5.05769	0	0
Raver1	0.798634	8.06131	0	0
Bcl7a	1.3738	5.2305	0	0
Cln6	1.05465	5.75109	0	0
1810013L24Rik	-1.19269	5.93986	0	0
Nav2	1.06943	5.77931	0	0
Atp1a1	-0.499928	10.3653	0	0
Bsg	-0.553198	8.3841	0	0
Sema4b	-1.356	5.27763	0	0
Samm50	0.626745	7.71314	0	0
Kdelr2	-0.700878	7.21025	0	0
Ndufs1	0.718878	7.47745	0	0
Thumpd1	0.892552	6.14375	0	0
Rhbdd2	-1.47421	5.06329	0	0
Xpnpep1	-0.72815	7.30082	0	0
Pola2	0.949358	6.2358	0	0
Sec61b	-0.722411	6.84556	0	0
Tor3a	-1.17734	5.62932	0	0
Nek9	0.568367	7.93177	0	0
Khdrbs1	0.726104	8.04446	0	0
Prmt1	0.528945	7.99498	0	0
Ppp2r5c	0.558669	7.95008	0	0
Cope	-0.8015	6.61671	0	0
Gipc1	-0.783837	6.60735	0	0
Api5	0.590037	8.27979	0	0
Cldnd1	-1.20998	5.78474	0	0
Parp4	-1.17138	5.492	0	0
Senp1	0.8332	6.42743	0	0
Mmp9	-5.06357	2.60626	0	0
C1qbp	0.621683	8.14059	0	0
Slc27a4	-1.38067	4.97985	0	0
Rad50	0.879296	6.49441	0	0
Noa1	1.14818	5.92896	0	0
Glipr1	-1.37856	5.04243	0	0
Calhm2	2.10227	4.24794	0	0
Psmb3	-0.692921	7.75065	0	0
Pum2	0.588993	8.40687	0	0
Nsl1	1.69817	4.56113	0	0
Kdm7a	-1.15838	5.39701	0	0
Tmem184b	-1.01115	6.45092	0	0
Pcbp2	0.474831	9.03659	0	0
Arhgef39	2.26587	4.233	0	0
Psma4	-0.674499	7.98173	0	0
Nr2c2	0.970338	5.98462	0	0
Kif1c	-0.687234	7.23286	0	0
Mmgt1	0.805195	6.51257	0	0
Tank	-1.0267	5.6582	0	0
Atp6v0c-ps2	-7.55129	7.00664	0	0
Rnasek	-1.19915	5.97507	0	0
Gpr107	-1.12058	5.4635	0	0
Tcerg1	0.598029	7.71899	0	0
Plscr3	-1.4218	4.9041	0	0
H2afx	1.20385	7.04552	0	0
Sgsm1	-1.87584	4.8906	0	0
Gsn	-1.36088	5.17671	0	0
Sla	4.62976	2.77277	0	0
Zfp513	-1.42697	4.74173	0	0
Gss	-1.19497	5.62925	0	0
Acadsb	-1.11399	5.63842	0	0
Slc25a33	-1.46417	5.21708	0	0
Fli1	0.949906	5.93398	0	0
Ercc6l	1.39784	5.41551	0	0
Diap1	-0.8794	7.04165	0	0
Nup214	0.640855	7.34829	0	0
Slc16a10	1.05209	6.18681	0	0
Ccdc109b	-2.81833	3.47682	0	0
Ddx11	1.2913	5.09701	0	0
Lrrfip1	-0.658379	7.0191	0	0
P2rx4	-2.16832	4.19308	0	0
Fam96b	-1.25559	5.24957	0	0
Ttc27	0.99004	5.97613	0	0
Chek1	1.45914	5.66314	0	0
C2cd5	1.17985	5.38957	0	0
Dlgap4	-1.2895	5.05405	0	0
Tbc1d23	-0.875404	6.32942	0	0
Smad5	0.94705	5.93932	0	0
Polq	1.33223	5.13826	0	0
Clptm1l	-0.66276	7.73243	0	0
Trim44	0.814092	6.54537	0	0
Bmyc	2.13855	4.46397	0	0
Pold4	-2.13244	4.17384	0	0
Usp7	0.652923	7.91636	0	0
Ska2	1.68289	4.66124	0	0
Kdm4a	-0.769022	6.66642	0	0
Haus4	1.84275	4.47368	0	0
Relb	-2.22423	4.0567	0	0
Lpcat3	-1.03375	5.99917	0	0
Rnf128	-3.52015	3.03374	0	0
Gnpda1	-1.04638	5.55945	0	0
Cherp	0.609676	7.53103	0	0
Ubn2	0.704106	6.77495	0	0
Slc35a2	-1.43427	4.91943	0	0
Nol6	0.742684	7.32477	0	0
Plekha2	0.632102	7.28475	0	0
Mapk14	0.67619	6.92353	0	0
Tuba4a	-0.66569	7.80432	0	0
Bclaf1	0.732779	7.59996	0	0
Tec	-1.32584	5.01195	0	0
Cenpi	1.63796	4.80901	0	0
Psmd4	-0.574013	7.76877	0	0
Prkx	-1.35036	4.96282	0	0
Gnl3	0.599942	7.53129	0	0
Bcl2a1d	-1.30003	5.62639	0	0
Kntc1	1.02068	6.16145	0	0
Mvk	-1.4969	4.73431	0	0
Dtx3l	1.48901	4.95768	0	0
Acp5	-2.79199	3.22715	0	0
Hnrnpdl	0.678272	7.1464	0	0
Zfp811	-4.86518	2.41702	0	0
Srsf5	0.546854	8.22807	0	0
Cryl1	1.63408	4.6548	0	0
Hk2	-0.685097	7.35846	0	0
Atp5o	0.606362	7.55153	0	0
Vav3	-2.52997	3.70091	0	0
Ints7	0.720128	6.75455	0	0
Ptafr	-2.93264	3.27136	0	0
Nfya	0.847849	6.84436	0	0
Pacs1	1.18896	5.34203	0	0
L3hypdh	1.84913	4.31736	0	0
Ywhag	-0.419701	9.74189	0	0
Edem1	-0.523184	8.44955	0	0
Cmtm3	-1.33343	5.41774	0	0
Mcoln1	-1.42413	5.16758	0	0
Sec61g	-1.276	5.83358	0	0
Sdc1	1.31966	5.0816	0	0
Gns	-0.693053	7.44453	0	0
Hdac9	4.64439	2.49596	0	0
Fam120a	0.5005	8.8924	0	0
Ppme1	-0.892236	6.13247	0	0
Scamp3	-0.666401	7.0305	0	0
Samd8	-0.985999	6.03797	0	0
Anp32a	0.506854	8.29856	0	0
Cfh	3.5619	3.29634	0	0
Sdhd	0.484634	8.26966	0	0
Cacng8	-2.37564	3.70881	0	0
Zfp651	2.22105	4.06095	0	0
Wdr18	0.745251	7.56842	0	0
Cdca3	1.25669	5.53271	0	0
Ssr2	-0.607003	7.82634	0	0
Gna15	2.8468	3.38238	0	0
Rac1	0.550197	7.69691	0	0
Lpar5	2.68092	3.58565	0	0
Slc20a1	-0.710709	6.99683	0	0
Chtf18	1.25147	5.00538	0	0
Hnrnph1	0.55965	8.50661	0	0
Ipo11	0.800456	6.87624	0	0
Mthfd1l	0.591671	7.53968	0	0
Lrp8	-0.670871	6.87224	0	0
Irak3	-3.14485	3.12319	0	0
Ranbp3l	3.68212	3.29026	0	0
Nceh1	-1.35978	4.90582	0	0
Zscan29	-1.12847	5.29987	0	0
C130050O18Rik	2.00675	4.74635	0	0
Kcnk13	-1.00421	5.56721	0	0
Pxn	-0.599645	8.23113	0	0
Il17ra	0.909985	6.73734	0	0
Lyz1	-1.27112	5.32808	0	0
Macf1	0.470991	8.56109	0	0
Zc3h4	0.689639	7.02698	0	0
Xpo1	0.549516	8.72442	0	0
Mta1	0.673059	7.61513	0	0
Cnot6	0.594379	7.76503	0	0
Mrgpra6	-0.551177	7.68317	0	0
Xpo4	0.830807	6.4106	0	0
Siva1	0.998071	5.94028	0	0
Eml2	-1.04227	5.62621	0	0
Dusp3	-0.724651	6.61813	0	0
Spc24	1.46446	4.95733	0	0
Mrpl18	0.840746	6.38113	0	0
Cep295	1.12051	5.81043	0	0
Uggt1	0.581895	7.70995	0	0
Pvrl1	0.754616	7.17556	0	0
Daglb	1.72865	4.78404	0	0
1700047I17Rik2	-1.26336	5.02478	0	0
Fam177a	-1.26336	5.02478	0	0
Dusp8	-5.88296	2.0502	0	0
Fam162a	-1.16513	5.51328	0	0
Ercc1	-1.85925	4.30331	0	0
Cnbp	0.487918	9.221	0	0
Acy1	-1.91672	4.76906	0	0
Kctd10	-0.869282	6.16674	0	0
Angptl2	-1.13705	5.21475	0	0
Nudt4	0.954403	5.90237	0	0
Rad23b	-0.43562	9.4037	0	0
Tulp3	-1.1348	5.83529	0	0
Mfsd11	-1.31527	4.88531	0	0
Tmem106a	-1.99672	4.00893	0	0
Ufd1l	-0.900855	5.93995	0	0
Cd83	-1.40179	4.83978	0	0
Uqcrc1	0.490166	8.24423	0	0
Bard1	1.29989	5.04934	0	0
Ap3s1	-1.04429	5.58165	0	0
Pstpip2	-1.1726	5.90532	0	0
Spred3	-3.96111	2.62955	0	0
Gpr68	-1.10051	5.47027	0	0
Lims2	-11.1245	2.17313	0	0
Samhd1	0.649974	7.18482	0	0
Syvn1	-0.91469	6.55877	0	0
Sbno2	-0.86665	6.66195	0	0
Smtn	-2.01728	4.18831	0	0
Pik3cd	0.708092	7.30254	0	0
Gpr183	1.35161	5.19282	0	0
Gspt1	0.474109	8.75579	0	0
Ep400	0.765548	7.30104	0	0
Slc39a6	-0.684016	6.78071	0	0
Tmbim6	-0.68778	8.40504	0	0
Tnfrsf11a	-0.931921	6.79278	0	0
Rogdi	2.44956	3.48511	0	0
Ndc80	1.43799	4.91562	0	0
Tpt1	-0.293696	10.4083	0	0
Naa50	0.453872	8.74827	0	0
Mogs	0.560223	7.57048	0	0
Pdpr	2.13291	3.91674	0	0
Tra2b	0.525742	8.0562	0	0
Pip4k2c	-0.801203	6.32297	0	0
Copg1	-0.516439	7.88494	0	0
Cdk9	-0.704285	6.93785	0	0
Parp3	-3.33494	3.38261	0	0
Psme1	1.01786	5.71262	0	0
Cdkn2c	1.61493	4.64862	0	0
Rftn1	1.10298	5.88165	0	0
Per1	-1.28362	5.81934	0	0
Iqcg	-1.90311	4.01295	0	0
Clec7a	5.48441	2.20538	0	0
Ndfip2	-0.997669	5.55181	0	0
Ehmt1	0.828873	6.19947	0	0
Cd151	-1.25103	4.85918	0	0
Herpud1	-0.768751	6.42687	0	0
Mars	0.584864	7.39194	0	0
Kifc5b	1.5393	4.55584	0	0
Ripk3	-0.912871	6.03275	0	0
Depdc1b	2.89407	3.41781	0	0
Cdca5	1.28123	4.86206	0	0
Kifc1	1.53705	5.33906	0	0
Cpne8	-1.13399	5.34918	0	0
Dpm2	-1.31563	4.89075	0	0
Abcg1	0.814183	6.35845	0	0
Celf1	0.488738	8.70317	0	0
Slc29a3	1.58394	4.62928	0	0
Shmt1	1.16467	5.58216	0	0
Cep170b	-0.967108	5.7017	0	0
Traip	1.61983	4.46316	0	0
Bax	-0.703224	6.87948	0	0
Ostf1	-0.624703	7.21755	0	0
Styx	0.952289	5.7412	0	0
Arl6ip1	0.577327	7.44325	0	0
Ppan	0.682968	6.95488	0	0
D1Ertd622e	0.771075	7.00158	0	0
Umps	0.739071	6.74537	0	0
Serp1	-0.548826	8.50914	0	0
Tmem87b	-1.3261	5.20965	0	0
Capns1	-0.742309	7.47777	0	0
B4galnt1	0.670603	7.85042	0	0
Lrrc32	3.01164	3.1127	0	0
Pomp	-0.650661	6.83165	0	0
Thada	0.930898	5.84643	0	0
Slc19a1	0.702452	6.72811	0	0
Rrp9	-0.700015	6.87018	0	0
Hsph1	-0.457178	8.58583	0	0
Braf	-0.956625	6.01919	0	0
Lrp10	-0.968733	6.62771	0	0
Pprc1	0.664043	7.18283	0	0
Snd1	-0.481704	8.52131	0	0
Sqrdl	-5.89069	2.16216	0	0
Lman1	-0.546835	7.75667	0	0
Atp6v1b2	-0.585326	7.6307	0	0
Pold3	1.00758	5.56455	0	0
Fignl1	1.2788	5.34301	0	0
Pnpla7	0.914241	5.79462	0	0
Ipo5	0.422112	9.1029	0	0
Col5a3	-4.34982	2.50057	0	0
Tdp1	0.914349	5.91857	0	0
Psma7	-0.479226	8.18966	0	0
Cysltr1	3.25482	3.10522	0	0
Xpot	0.444945	8.50383	0	0
Smarcd2	0.820334	6.18922	0	0
Ifi27	-0.759743	6.44761	0	0
Hagh	-1.1203	5.5947	0	0
Rad51	1.04369	5.82695	0	0
Brip1os	0.756016	6.40317	0	0
Abca1	-0.91669	5.82709	0	0
Elf1	0.871001	6.51933	0	0
Abcb7	0.868562	6.47345	0	0
2410016O06Rik	0.83027	6.1534	0	0
Med29	-1.29421	5.03875	0	0
Tnip3	-2.00817	4.07287	0	0
Mea1	-1.0367	5.56071	0	0
Necap1	-0.899155	5.88834	0	0
Myo9b	-0.596119	7.25603	0	0
Gm16712	-4.58202	2.57535	0	0
Dock10	-0.666108	7.18072	0	0
Abce1	0.48701	8.6275	0	0
Pigq	0.686711	7.27072	0	0
Ubr7	0.740457	6.76563	0	0
Arid3b	-3.42443	2.89063	0	0
Rps7	0.281735	10.3105	0	0
Matr3	0.519566	7.99603	0	0
Emilin2	-0.550867	8.68547	0	0
Spcs2	-0.568945	7.50516	0	0
Nlgn2	-2.51909	3.22702	0	0
Atp8b4	-0.880883	6.23622	0	0
A730008H23Rik	1.48757	4.91642	0	0
Scaf11	0.541675	7.71876	0	0
Rbm43	1.87288	4.21886	0	0
Tm6sf1	0.909813	5.78057	0	0
Usp10	0.69647	7.024	0	0
Tmem60	-1.75504	4.40003	0	0
Pik3c2a	-0.895568	6.32677	0	0
Acat1	0.557818	7.81406	0	0
Pi4ka	0.67876	6.91679	0	0
Stil	1.15496	5.11451	0	0
Wdr6	0.972912	5.9326	0	0
Kank2	2.44389	3.50011	0	0
Nabp1	-2.56382	3.29688	0	0
Hltf	1.04892	5.37496	0	0
Eepd1	-1.26221	5.0708	0	0
Bsdc1	-1.07673	5.23788	0	0
Sgol1	1.75723	4.61585	0	0
Pnpla2	-0.960637	5.85327	0	0
Gls	0.50672	8.04262	0	0
Cenpm	2.00439	4.28908	0	0
Pcyox1	0.982219	5.7471	0	0
Fnbp4	0.867796	6.69946	0	0
Nrbp1	-1.052	5.44825	0	0
Tmem39a	-1.05621	5.77287	0	0
Parpbp	1.38478	4.70946	0	0
Tmem127	-0.946486	5.9308	0	0
Serpinb6a	-1.08813	6.68443	0	0
Got2	0.413738	8.84734	0	0
Rab8b	-0.579122	7.69247	0	0
Smarca2	1.07666	5.78825	0	0
Cep128	1.64849	4.92903	0	0
Gm10845	-0.867902	6.46355	0	0
Car2	0.430194	9.8581	0	0
Lmna	-0.554105	9.47345	0	0
Luzp1	0.655198	6.72456	0	0
Agpat9	-5.1969	2.35408	0	0
Psmb7	-0.563568	7.72068	0	0
A230050P20Rik	1.33714	4.86865	0	0
Gadd45a	-3.35366	2.72882	0	0
Prkar2a	0.600525	7.39888	0	0
Dnm2	-0.770902	7.33742	0	0
Pbrm1	0.601604	7.09691	0	0
Prcp	0.969564	5.65773	0	0
Amdhd2	-2.0064	4.12666	0	0
Chd9	0.838079	6.17353	0	0
3110002H16Rik	-1.30174	5.19703	0	0
Mtpn	-0.445494	8.74083	0	0
Camk1	1.43166	4.89817	0	0
Plekhm3	-0.711957	6.74238	0	0
Itpr2	-0.95073	5.55925	0	0
Cct3	-0.362229	9.87256	0	0
Rdx	0.451266	8.26589	0	0
Sp110	-0.81943	6.18286	0	0
Zmynd8	0.71578	7.33486	0	0
Lrsam1	-1.8369	4.16379	0	0
Inppl1	-0.641202	7.02666	0	0
Stx11	-5.71623	1.89003	0	0
Mum1	0.90713	5.78231	0	0
Crocc	1.82564	4.27683	0	0
Ppp1r13l	-1.93451	4.44195	0	0
Grk6	0.883606	6.25224	0	0
Osbp2	-7.23143	1.77963	0	0
Shisa5	-0.822247	5.9941	0	0
Mnd1	2.16634	4.01131	0	0
Pold2	0.755431	6.51158	0	0
Tcf3	0.801968	6.58976	0	0
Rabac1	-0.872479	6.13671	0	0
Cpsf6	0.527408	7.95857	0	0
Rnf149	-0.862051	6.4949	0	0
D930015E06Rik	0.979021	5.70724	0	0
Ppm1g	0.54131	7.98815	0	0
Aebp2	0.644086	6.97739	0	0
Pgm1	-0.957029	5.73297	0	0
Chmp4b	-0.707647	6.67655	0	0
Bcl10	-0.94239	5.85761	0	0
Ccdc88c	1.07913	5.33312	0	0
Cntln	1.79635	4.4234	0	0
Dtymk	0.850473	6.56932	0	0
Nfxl1	-0.975871	5.69883	0	0
Cit	1.76317	4.59277	0	0
Tex264	-1.09178	5.34495	0	0
Pten	0.517088	7.59596	0	0
Prim1	1.27144	5.15805	0	0
Rac2	-0.434544	9.15034	0	0
Mgat4a	0.941971	5.71124	0	0
Zpr1	-0.657864	6.88103	0	0
Mid1ip1	-0.805559	6.25259	0	0
Pogk	0.604943	6.908	0	0
Fam78a	1.32008	4.7212	0	0
Cep55	0.974898	5.65523	0	0
Myo1f	3.22631	2.94469	0	0
Mtr	0.798566	6.20385	0	0
Fam50a	-1.01395	5.43526	0	0
Pde4b	-1.66269	4.31396	0	0
Smpdl3b	1.26108	5.59785	0	0
Fam65a	1.1016	5.14291	0	0
Trpm4	-2.80767	2.9406	0	0
Clasp2	0.820029	6.08316	0	0
Vps26a	-0.797346	7.1646	0	0
Tal1	1.11403	5.4548	0	0
Snhg5	1.77958	4.41428	0	0
Mga	0.697923	6.82573	0	0
Adamts10	2.24917	3.93483	0	0
Fads3	-2.26952	3.77209	0	0
Lrpprc	0.567395	7.54717	0	0
Adamtsl5	-2.17852	3.55817	0	0
Eif4g2	0.24255	10.6066	0	0
Zfp362	1.33914	4.77048	0	0
Sepw1	-1.08384	5.21072	0	0
Dpm1-adnp	0.718917	7.06315	0	0
Sptssa	0.761288	6.3689	0	0
Gusb	-0.389847	8.97524	0	0
Fnbp1	-0.578901	7.0363	0	0
Oaz2	-0.831705	5.94172	0	0
Clk3	-0.97015	5.97388	0	0
Pttg1	1.28713	5.17765	0	0
Unk	1.35952	4.91688	0	0
Rcsd1	2.65891	3.31143	0	0
Larp1	0.405783	8.87921	0	0
U2af2	0.355791	8.93671	0	0
Fkbpl	-2.45751	3.61587	0	0
Ndufs7	0.778677	6.5097	0	0
Capn5	2.15072	3.51864	0	0
Adcy6	3.42595	2.74028	0	0
Rfc4	1.25478	5.29623	0	0
Ctbp1	0.653435	7.52976	0	0
Eif3b	0.428784	9.38115	0	0
Cds2	-0.76371	6.24627	0	0
P2ry2	-3.50209	2.51003	0	0
Gpr155	3.23315	3.077	0	0
Plk4	0.817975	6.16147	0	0
Atf5	-1.40187	6.48432	0	0
Pgrmc1	-0.668198	6.62262	0	0
Ranbp2	0.492319	8.09154	0	0
Psmd7	-0.501197	7.70185	0	0
Crem	-2.34045	3.33373	0	0
Trip13	0.987284	5.76776	0	0
Zfyve1	-1.57083	4.32747	0	0
Prkag2	1.19889	5.08943	0	0
Add3	0.916571	5.73308	0	0
Bzw2	0.574617	8.33032	0	0
Stx12	-0.936246	5.89365	0	0
Slc16a6	-0.594327	7.26798	0	0
Atp6ap2	-0.494972	7.69673	0	0
Zfp422	1.01933	5.59818	0	0
Slc25a11	-0.725695	6.54819	0	0
Ermap	6.18227	1.92752	0	0
Adarb1	1.75076	4.20065	0	0
Gas5	0.969048	5.6883	0	0
H3f3b	0.428216	9.01736	0	0
Casp7	1.96542	3.84071	0	0
Dok2	-1.04957	5.61401	0	0
Hs1bp3	-1.2537	4.69395	0	0
Med10	-1.3135	5.34844	0	0
Ncf4	-0.736076	7.30387	0	0
Dusp11	0.59759	6.93668	0	0
Fam129a	-0.668071	6.51732	0	0
Scrib	0.693146	6.63409	0	0
Dmwd	-1.10323	5.23889	0	0
Eif1ad	0.555725	7.28754	0	0
Agps	0.521749	7.38575	0	0
Tspyl2	-1.79401	4.13011	0	0
Kif1b	-0.775953	6.19744	0	0
Edem2	-0.983821	5.99622	0	0
Csk	0.61411	8.12423	0	0
Rit1	-1.24422	4.80522	0	0
Ipo13	-0.628229	7.03601	0	0
Irak1	0.671285	6.96201	0	0
Fam178a	0.834414	6.40557	0	0
Tmem214	-0.737456	6.40091	0	0
Bag3	-0.836923	5.96357	0	0
Gsr	-0.850621	6.57239	0	0
Guf1	1.35014	4.8624	0	0
Oas1g	-1.20744	4.80592	0	0
[truncated: 12,501 more rows]

## Sheet: Table S9
Table S9. The different expressed gene between S and Wt.
Gene Symbol Name	logFC	logCPM	PValue	FDR
Pdpn	-13.5075	4.56742	0	0
Csf3	-13.433	8.93745	0	0
Cxcl3	-12.5701	3.62221	0	0
Irg1	-12.0789	10.5796	0	0
Cxcl2	-11.7006	10.1088	0	0
Il1b	-10.4105	3.24484	0	0
Lilr4b	-9.67899	7.09714	0	0
Il11	-9.4819	5.59293	0	0
Layn	-9.09819	5.08959	0	0
Ccl4	-8.97147	7.60103	0	0
Myc	-8.74698	4.32927	0	0
Procr	-8.70552	6.97247	0	0
Ptges	-8.43446	5.21631	0	0
Lilrb4a	-8.31029	8.65262	0	0
Arg2	-7.98979	4.54585	0	0
Hmox1	-7.80197	11.9588	0	0
Ccl3	-7.70618	9.99314	0	0
Ccl22	-7.49598	4.91959	0	0
Siglech	7.45014	3.36421	0	0
Basp1	-7.4092	3.87971	0	0
Gm5483	-7.31398	3.17432	0	0
Dusp5	-7.19786	5.94527	0	0
Phlda1	-6.82185	4.24279	0	0
Akap12	-6.79473	4.34078	0	0
Cd14	-6.68029	9.68445	0	0
Ier3	-6.55091	8.0713	0	0
Src	-6.54827	3.68283	0	0
Il21r	6.49456	3.8921	0	0
Tarm1	-6.4815	3.11794	0	0
Slpi	-6.37599	3.22073	0	0
Fosl1	-6.30678	5.51465	0	0
Ptgs2	-6.21171	9.521	0	0
Rnf183	-6.09523	3.64598	0	0
Rgs16	-5.99119	3.9252	0	0
Slc15a3	-5.82664	7.62798	0	0
Fam214b	-5.79553	5.10392	0	0
Serpine1	-5.78153	6.95044	0	0
Slc40a1	-5.76538	4.49011	0	0
Ccl5	-5.55667	5.17059	0	0
Vgf	-5.46124	3.60465	0	0
Maff	-5.31501	3.56439	0	0
Rgs2	5.19083	4.43687	0	0
Plaur	-5.11953	7.76069	0	0
Cd274	-4.93017	4.76269	0	0
Traf1	-4.86373	5.63399	0	0
Akr1b8	-4.84768	9.51505	0	0
Slfn2	-4.84761	6.11486	0	0
Bcar3	-4.83049	6.18263	0	0
Mir22hg	-4.82047	4.70678	0	0
Acsbg1	-4.80766	4.86409	0	0
C3ar1	-4.70534	5.32829	0	0
Eno2	-4.62111	3.58794	0	0
Clec4d	-4.61629	8.68639	0	0
Tuba1a	-4.55819	5.6723	0	0
Dusp4	-4.53876	3.92171	0	0
Dhrs3	-4.53089	3.97137	0	0
Hmga2	-4.48201	7.71809	0	0
Ebi3	-4.46723	5.1166	0	0
Pmp22	-4.45434	5.33548	0	0
Spp1	-4.43813	10.555	0	0
Srxn1	-4.42825	8.76807	0	0
Osm	-4.41409	4.39462	0	0
Speg	-4.34921	3.85123	0	0
Igf2bp2	-4.33812	4.80401	0	0
Sqstm1	-4.29579	10.7901	0	0
Gpnmb	-4.29116	6.27598	0	0
Ehd1	-4.24627	8.50608	0	0
St6gal1	4.23676	4.809	0	0
Agpat4	-4.11973	5.71768	0	0
Zc3h12a	-4.08308	6.06984	0	0
Tm4sf19	-4.07266	4.4774	0	0
Lama4	4.04349	4.64153	0	0
Prmt2	-4.03614	3.95642	0	0
Smim3	-4.02112	5.10946	0	0
Micall2	-3.98637	5.61853	0	0
Kctd12	-3.94299	7.97621	0	0
Fgd2	3.93267	5.19977	0	0
Batf	-3.9274	3.97902	0	0
Rhoc	-3.91927	6.95749	0	0
Nfkbiz	-3.82593	5.41535	0	0
Slc6a8	-3.81807	4.80741	0	0
Slc11a1	-3.79169	8.50467	0	0
Flrt2	-3.78415	4.25929	0	0
Tnf	-3.78397	8.39538	0	0
Frmd4b	3.76245	5.75544	0	0
Prdx1	-3.7598	12.0823	0	0
Ikbke	-3.71535	5.46653	0	0
Lpl	3.60752	7.02612	0	0
Itgb7	-3.5771	5.78862	0	0
Prr13	-3.5612	6.40285	0	0
Srgn	-3.54162	8.21556	0	0
Usp2	3.48908	5.61456	0	0
Arsb	3.48114	7.3673	0	0
Ankrd33b	-3.48073	6.70884	0	0
Cpne2	-3.47179	5.60091	0	0
Tnfrsf1b	-3.4648	6.67119	0	0
Rusc2	-3.40377	6.33204	0	0
Adam8	-3.40099	8.41634	0	0
Clec4e	-3.3696	7.7029	0	0
Tubb2a	-3.35822	4.56525	0	0
Deptor	3.33104	4.64995	0	0
Pdgfb	-3.32282	5.25345	0	0
Blvrb	-3.30817	7.23972	0	0
Igfbp4	3.30515	7.00474	0	0
Jdp2	-3.30077	8.08591	0	0
Slc37a2	-3.2856	7.75489	0	0
Ccl9	-3.27653	7.80112	0	0
Slc31a2	-3.22617	4.69207	0	0
Gclm	-3.2189	8.54566	0	0
6530402F18Rik	-3.20005	4.25688	0	0
Ptgs1	3.19426	4.48274	0	0
Glrx	-3.18104	6.5658	0	0
Ypel5	-3.16534	4.46023	0	0
Itga4	3.14273	10.4051	0	0
Tmem2	-3.14154	5.62035	0	0
Msr1	-3.13391	6.41648	0	0
Cd82	-3.13015	7.01053	0	0
Por	-3.11982	8.74295	0	0
Dusp2	-3.1084	5.90153	0	0
Prtg	3.09638	4.71119	0	0
C5ar1	-3.0908	6.08965	0	0
Ptgr1	-3.08796	4.74389	0	0
Esd	-3.05609	9.66436	0	0
Mef2c	3.05369	7.2317	0	0
Psrc1	3.05063	4.56366	0	0
Hilpda	-3.04124	5.21578	0	0
Vegfa	-3.03302	6.91369	0	0
Sdc4	-2.98494	7.32024	0	0
Mlkl	-2.98114	4.7771	0	0
Ttc7	2.96002	6.49674	0	0
Socs3	-2.95307	8.23949	0	0
Lrrc25	-2.94506	4.84517	0	0
Cyb5a	-2.94302	8.00111	0	0
Scin	-2.9212	6.66954	0	0
Aspm	2.91526	6.46318	0	0
Nfkbie	-2.90724	4.29129	0	0
Zswim4	-2.87496	5.66589	0	0
Arap1	-2.87408	7.90751	0	0
Gm6644	-2.87391	9.50274	0	0
Gch1	-2.85794	5.36278	0	0
Plekho2	-2.85791	8.13409	0	0
Cdk2ap2	-2.84908	6.20952	0	0
Plekhg5	2.82644	5.16924	0	0
Chst3	2.82072	4.67426	0	0
Jag1	-2.81316	5.21697	0	0
Ticam1	-2.78901	5.16508	0	0
Itgb2	-2.76747	8.55669	0	0
Tmem120a	-2.76557	4.97847	0	0
Hexb	2.76366	7.09843	0	0
Apbb3	-2.75647	4.50276	0	0
Cth	-2.75466	5.61822	0	0
Slc2a1	-2.74957	8.18009	0	0
Stk40	-2.74479	6.09612	0	0
Ralgds	-2.74175	6.19056	0	0
Fcgr1	2.73625	5.19702	0	0
Plin2	-2.73463	5.15336	0	0
Plek	-2.73443	9.24387	0	0
Irak2	-2.7167	5.8973	0	0
Clec12a	2.69689	5.7243	0	0
Fdft1	-2.69164	5.98121	0	0
Nfkbia	-2.68491	8.23563	0	0
Actn1	-2.68135	7.05575	0	0
Cstb	-2.67291	7.64538	0	0
Ell2	-2.66338	6.37506	0	0
Cd9	-2.66163	8.35963	0	0
Kif3c	-2.65668	6.65524	0	0
Ctsd	-2.65315	10.1588	0	0
Plk3	-2.65222	5.34565	0	0
Myadm	-2.64985	7.77994	0	0
Prps2	2.64137	6.98884	0	0
Osgin2	-2.63859	6.32736	0	0
Renbp	-2.63536	5.13599	0	0
Kdm5b	-2.62685	4.90247	0	0
Hk3	-2.61886	5.98763	0	0
Tmem132a	-2.61331	4.62569	0	0
Itgb5	2.60926	6.30136	0	0
Cebpb	-2.60794	4.94734	0	0
Hmga1-rs1	-2.59473	8.8633	0	0
Cd63	-2.59315	7.25411	0	0
Pim1	-2.58571	5.02912	0	0
Abcc1	-2.55921	9.13295	0	0
Itgam	-2.54714	6.48487	0	0
Tnip1	-2.54288	7.63976	0	0
Trp53inp2	-2.53727	4.43999	0	0
Cd276	2.52694	5.01392	0	0
Msmo1	-2.51894	6.98528	0	0
Abcd4	-2.51574	5.65731	0	0
Mov10	2.50749	4.8146	0	0
Myof	-2.5043	6.67204	0	0
Gpr137b	-2.49839	6.31756	0	0
Pld3	-2.48317	6.04551	0	0
Kif11	2.47764	7.05512	0	0
Marcksl1	-2.4757	8.01434	0	0
Zbtb32	-2.47508	5.68162	0	0
Evi2a	-2.46665	6.50955	0	0
Iqgap3	2.45054	6.44911	0	0
Itga5	-2.44024	7.69009	0	0
Il6ra	2.4377	5.99957	0	0
Capn2	-2.43618	7.24864	0	0
Ubtd1	-2.42564	5.73533	0	0
Rcan1	-2.42048	5.97401	0	0
Ndrg1	-2.41441	5.13519	0	0
Odc1	-2.41301	11.542	0	0
Slc48a1	-2.40889	7.7658	0	0
Grina	-2.40098	5.95304	0	0
Flnc	-2.39107	5.76505	0	0
Rilpl2	-2.36822	6.41262	0	0
Hcls1	-2.3579	9.27326	0	0
Cd33	2.35274	5.06373	0	0
Tgfbr1	2.35071	6.34557	0	0
Rhbdf2	-2.34115	6.11407	0	0
Mki67	2.34051	9.3535	0	0
Tnfaip2	-2.3395	7.39026	0	0
Fosl2	-2.33924	7.21784	0	0
Rasgrp3	2.33483	5.88541	0	0
Alas1	-2.32904	6.62384	0	0
Gpr137b-ps	-2.32438	6.38644	0	0
Fyb	-2.30305	7.26245	0	0
Kif15	2.30177	6.44262	0	0
1110007C09Rik	-2.29451	6.28816	0	0
Casc5	2.29297	6.05765	0	0
Lrrfip2	-2.29172	5.70689	0	0
Mvd	-2.28629	6.7157	0	0
Litaf	-2.28385	7.06377	0	0
Cdkn1a	-2.28176	6.75003	0	0
Rnf19b	-2.2739	6.57079	0	0
Errfi1	-2.26302	5.19913	0	0
Chpf	-2.26204	5.1713	0	0
Sorl1	2.25297	6.18374	0	0
Kifc3	2.25207	5.48853	0	0
Slc11a2	-2.248	6.92493	0	0
Slc7a11	-2.23969	9.32582	0	0
Trib3	-2.23239	4.75215	0	0
Hsd17b7	-2.22694	6.54724	0	0
Creld2	-2.22363	7.7594	0	0
Smox	-2.20533	5.95131	0	0
Dnase1l1	-2.19567	4.81825	0	0
Fancd2	2.1936	5.73133	0	0
Gsap	-2.18544	4.98935	0	0
Mbnl1	2.18086	9.12748	0	0
Galnt6	-2.17625	4.72533	0	0
Serinc3	2.16998	9.88298	0	0
Jun	-2.16617	5.61744	0	0
Gla	-2.16316	4.96177	0	0
Tnfrsf23	-2.15622	6.13124	0	0
Tmem189	-2.15388	6.5781	0	0
Cenpf	2.15185	6.70315	0	0
Ly6e	2.14435	8.3212	0	0
Cx3cr1	2.13314	7.42792	0	0
Ets2	-2.12775	6.52512	0	0
Calcrl	-2.12767	5.04088	0	0
St3gal1	-2.12473	5.73261	0	0
Fth1	-2.11207	13.0513	0	0
Bcl2l11	-2.1118	6.12243	0	0
Ppapdc1b	-2.10969	5.07194	0	0
Rdh11	-2.10523	6.2439	0	0
Zdhhc12	-2.10397	4.84146	0	0
Psmb10	2.09735	4.88897	0	0
Tmsb10	-2.09417	5.17624	0	0
Kif14	2.0931	5.60089	0	0
Man2b1	2.08806	6.66727	0	0
Ppard	-2.08136	5.64583	0	0
Pdlim7	-2.0808	5.45865	0	0
Cd36	-2.07541	9.9146	0	0
Sod2	-2.07528	8.86984	0	0
Jag2	2.07452	4.85811	0	0
Zfand2a	-2.07351	5.52317	0	0
Hgsnat	-2.06732	5.95205	0	0
Cpeb4	-2.06588	5.17561	0	0
Tnfrsf26	-2.05584	5.0126	0	0
Sc5d	-2.05237	6.18473	0	0
Zfp36	-2.05181	7.10229	0	0
Hip1	2.04427	4.89738	0	0
Tk1	2.04402	6.68487	0	0
Ly86	2.03964	6.73283	0	0
Rabgef1	-2.03528	5.44392	0	0
Nfkbib	-2.03104	5.93838	0	0
Anxa4	-2.02787	6.27004	0	0
Foxm1	2.02756	6.90372	0	0
Erap1	2.02547	6.27733	0	0
Fdps	-2.02068	8.6963	0	0
Slc8b1	-2.01967	5.82482	0	0
Cdca2	2.01882	6.43741	0	0
Klf6	-2.01839	6.13599	0	0
Bcl2a1b	-2.01516	5.75009	0	0
9030617O03Rik	2.01475	5.34639	0	0
Cst3	2.01473	9.98823	0	0
Plagl2	-2.01013	7.28586	0	0
Nsdhl	-2.00522	6.07015	0	0
Ppp1r15a	-2.00196	5.24963	0	0
Slc27a1	-1.99763	7.46269	0	0
Me1	-1.99585	6.59457	0	0
Rapgef2	-1.99567	5.89977	0	0
Hmgb2	1.98938	8.77948	0	0
Ninj1	-1.98063	7.1711	0	0
Fam63a	-1.97965	5.25214	0	0
Cmah	1.979	7.79578	0	0
C77080	-1.97785	5.33997	0	0
Mvp	-1.9772	6.44581	0	0
Bahcc1	1.97594	5.54321	0	0
Ctsb	-1.97432	10.6121	0	0
Abhd4	-1.97306	5.70882	0	0
Aldoc	-1.97223	5.55658	0	0
Creld1	-1.96836	5.71215	0	0
Fanca	1.95497	5.41772	0	0
Celf2	1.9523	6.70442	0	0
Zbtb7b	-1.94939	6.51689	0	0
Nucb2	-1.94728	5.66285	0	0
Nusap1	1.94656	6.02183	0	0
Adgrl1	1.94277	5.60484	0	0
Top2a	1.94164	8.77652	0	0
Rnh1	-1.9412	7.54174	0	0
Kif20b	1.94102	6.22835	0	0
Ifitm3	-1.93582	8.70447	0	0
Plk1	1.93224	6.88702	0	0
Bub1b	1.93042	7.84784	0	0
Sec24d	-1.92665	6.3978	0	0
Ccna2	1.92439	7.846	0	0
Lss	-1.92177	7.11907	0	0
Cxcl14	1.9216	5.82849	0	0
Micall1	-1.91714	6.24211	0	0
Cpt1a	1.91637	5.21902	0	0
Gab2	-1.91579	5.05175	0	0
Rassf5	1.91471	5.50069	0	0
Prr11	1.91436	5.90123	0	0
Pid1	-1.91346	7.54518	0	0
Tubb6	-1.90581	8.13322	0	0
Anxa2	-1.89871	7.76135	0	0
E2f8	1.89633	6.47746	0	0
Pmvk	-1.88815	5.29776	0	0
Anxa5	-1.88692	9.5357	0	0
Blcap	-1.88504	5.89092	0	0
Espl1	1.88429	7.04155	0	0
Plekho1	-1.883	6.97431	0	0
Cd52	-1.88044	6.27136	0	0
Nfkb2	-1.8769	6.50488	0	0
Tlr7	1.87588	5.51392	0	0
Nup210	1.87122	7.98551	0	0
Pola1	1.87119	6.38174	0	0
Fgd4	1.8653	5.72031	0	0
Znrf1	-1.86497	5.27625	0	0
Abr	-1.85939	8.19632	0	0
Cbx5	1.85039	8.32427	0	0
Ckap2l	1.84557	5.83849	0	0
Atp6v1a	-1.84421	8.80052	0	0
Riok3	-1.84195	7.01015	0	0
Man2a2	1.83202	6.46945	0	0
[truncated: 14,086 more rows]

## Sheet: Table S10
Table S10. the gseGO enrichment annotation results of the DEGs between LS and L.
[truncated: 127 more rows]

[truncated: 4 more sheets: Table S11, Table S12, Table S13, Table S14]
